# Supplementary material for: Global Profiling of Dynamic Alternative Splicing Modulation in Arabidopsis Root upon Ralstonia solanacearum Infection
Source: Genes (Basel). 2020 Sep 15;11(9):1078. doi: 10.3390/genes11091078 (PMC7563316; doi:10.3390/genes11091078)
Supplement: Supplementary file 1 [file genes-11-01078-s001.zip]

Archive with 9 entries (9 files):
- FigureS1-S2.docx
- Table S1.xlsx
- Table S2.xlsx
- Table S3.xlsx
- Table S4.xlsx
- Table S5.xlsx
- Table S6.xlsx
- Table S7.xlsx
- Table S8.xlsx
