# Supplementary material for: Global Profiling of Dynamic Alternative Splicing Modulation in Arabidopsis Root upon Ralstonia solanacearum Infection
Source: Genes (Basel). 2020 Sep 15;11(9):1078. doi: 10.3390/genes11091078 (PMC7563316; doi:10.3390/genes11091078)
Supplement: Supplementary file 1 [file genes-11-01078-s001.zip › Table S1.xlsx]

## Sheet: Sheet1
Global profiling of dynamic alternative splicing modulation in Arabidopsis root upon Ralstonia solanacearum infection
Ning Qin, Ruize Zhang, Mancang Zhang, Niu Yang, Shouyang, Fu, Yisa Wang, Dongdong Wang, Yue Chen, Cuizhu Zhao, Qin Chen and Haibin Lu
Table S1. Alignment statistics of RNA-Seq reads and clean reads of Arabidopsis upon Ralstonia solanacearum infection
Sample name	Raw reads	Clean reads	clean bases	Error rate(%)	Q20(%)	Q30(%)	GC content(%)
G0_2	38599714	37350458	5.6G	0.02	96.87	92.02	45.03
G0_3	30532144	29624220	4.44G	0.02	96.29	90.88	44.98
G0_1	33784052	32861666	4.93G	0.02	96.43	91.21	44.62
G6_3	35953792	34839354	5.23G	0.02	97.17	92.66	43.7
G6_2	33557736	32636286	4.9G	0.02	96.61	91.5	44.88
G6_1	38782336	37519866	5.63G	0.02	96.86	92.75	44.76
G12_2	42272482	40980066	6.15G	0.02	97.01	92.3	44.9
G12_1	34722044	34138140	5.12G	0.02	96.89	92.18	44.23
G12_3	40008514	38865552	5.83G	0.02	95.84	89.71	44.72
G24_3	35253200	33948610	5.09G	0.02	96.51	91.31	44.75
G24_1	30587026	30064916	4.51G	0.02	96.85	92.11	44.13
G24_2	36687408	35437568	5.32G	0.02	96.75	91.8	44.62
G48_3	34386812	32942120	4.94G	0.02	96.78	91.81	44.78
G48_2	33033212	31764474	4.76G	0.02	97	92.28	44.8
G48_1	32691210	31820186	4.77G	0.02	96.44	91.24	44.47
G72_2	29595640	28870746	4.33G	0.02	96.32	90.62	44.71
G72_3	39140792	37810100	5.67G	0.02	96.51	91.29	44.05
G72_1	29461564	28980564	4.35G	0.02	97.01	92.41	44.42

## Sheet: Sheet2
Global profiling of dynamic alternative splicing modulation in Arabidopsis root upon Ralstonia solanacearum infection
Ning Qin, Ruize Zhang, Mancang Zhang, Niu Yang, Shouyang, Fu, Yisa Wang, Dongdong Wang, Yue Chen, Cuizhu Zhao, Qin Chen and Haibin Lu
Table S1.Mappped reads ratio against in the Arabidopsis reference genome upon Ralstonia solanacearum infection
Sample name	G0_2	G0_3	G0_1	G6_3	G6_2	G6_1	G12_2	G12_1	G12_3	G24_3	G24_1	G24_2	G48_3	G48_2	G48_1	G72_2	G72_3	G72_1
Total reads	37350458	29624220	32861666	34839354	32636286	37519866	40980066	34138140	38865552	33948610	30064916	35437568	32942120	31764474	31820186	28870746	37810100	28980564
Total mapped	35195032 (94.23%)	28060826 (94.72%)	31426690 (95.63%)	32998783 (94.72%)	30888730 (94.65%)	35320088 (94.14%)	38990373 (95.14%)	32770936 (96%)	36917882 (94.99%)	32206484 (94.87%)	28785038 (95.74%)	33619605 (94.87%)	31373132 (95.24%)	30052488 (94.61%)	30459871 (95.72%)	27529644 (95.35%)	34864258 (92.21%)	27809783 (95.96%)
Multiple mapped	664323 (1.78%)	535895 (1.81%)	564890 (1.72%)	550459 (1.58%)	596662 (1.83%)	641585 (1.71%)	754703 (1.84%)	626800 (1.84%)	668257 (1.72%)	604146 (1.78%)	527804 (1.76%)	695139 (1.96%)	686153 (2.08%)	606579 (1.91%)	559534 (1.76%)	573325 (1.99%)	630800 (1.67%)	525311 (1.81%)
Uniquely mapped	34530709 (92.45%)	27524931 (92.91%)	30861800 (93.91%)	32448324 (93.14%)	30292068 (92.82%)	34678503 (92.43%)	38235670 (93.3%)	32144136 (94.16%)	36249625 (93.27%)	31602338 (93.09%)	28257234 (93.99%)	32924466 (92.91%)	30686979 (93.15%)	29445909 (92.7%)	29900337 (93.97%)	26956319 (93.37%)	34233458 (90.54%)	27284472 (94.15%)
Read-1	17443767 (46.7%)	13981024 (47.19%)	15619417 (47.53%)	16382767 (47.02%)	15340835 (47.01%)	17710509 (47.2%)	19294197 (47.08%)	16237554 (47.56%)	18437623 (47.44%)	16023745 (47.2%)	14278533 (47.49%)	16667305 (47.03%)	15535358 (47.16%)	14884831 (46.86%)	15134864 (47.56%)	13647929 (47.27%)	17338741 (45.86%)	13773255 (47.53%)
Read-2	17086942 (45.75%)	13543907 (45.72%)	15242383 (46.38%)	16065557 (46.11%)	14951233 (45.81%)	16967994 (45.22%)	18941473 (46.22%)	15906582 (46.59%)	17812002 (45.83%)	15578593 (45.89%)	13978701 (46.5%)	16257161 (45.88%)	15151621 (45.99%)	14561078 (45.84%)	14765473 (46.4%)	13308390 (46.1%)	16894717 (44.68%)	13511217 (46.62%)
Reads map to '+'	17260028 (46.21%)	13764185 (46.46%)	15418684 (46.92%)	16225183 (46.57%)	15141692 (46.4%)	17324909 (46.18%)	19115571 (46.65%)	16067441 (47.07%)	18117184 (46.62%)	15797681 (46.53%)	14122786 (46.97%)	16461973 (46.45%)	15344045 (46.58%)	14721867 (46.35%)	14939661 (46.95%)	13474078 (46.67%)	17107625 (45.25%)	13637874 (47.06%)
Reads map to '-'	17270681 (46.24%)	13760746 (46.45%)	15443116 (46.99%)	16223141 (46.57%)	15150376 (46.42%)	17353594 (46.25%)	19120099 (46.66%)	16076695 (47.09%)	18132441 (46.65%)	15804657 (46.55%)	14134448 (47.01%)	16462493 (46.45%)	15342934 (46.58%)	14724042 (46.35%)	14960676 (47.02%)	13482241 (46.7%)	17125833 (45.29%)	13646598 (47.09%)
Non-splice reads	20572477 (55.08%)	16428029 (55.45%)	18106588 (55.1%)	21543674 (61.84%)	17804676 (54.55%)	20400050 (54.37%)	22563915 (55.06%)	19748790 (57.85%)	21674336 (55.77%)	19112903 (56.3%)	17756387 (59.06%)	20203207 (57.01%)	18500968 (56.16%)	17784915 (55.99%)	17951873 (56.42%)	16197875 (56.1%)	22060157 (58.34%)	16014822 (55.26%)
Splice reads	13958232 (37.37%)	11096902 (37.46%)	12755212 (38.81%)	10904650 (31.3%)	12487392 (38.26%)	14278453 (38.06%)	15671755 (38.24%)	12395346 (36.31%)	14575289 (37.5%)	12489435 (36.79%)	10500847 (34.93%)	12721259 (35.9%)	12186011 (36.99%)	11660994 (36.71%)	11948464 (37.55%)	10758444 (37.26%)	12173301 (32.2%)	11269650 (38.89%)
