# Supplementary material for: Global Profiling of Dynamic Alternative Splicing Modulation in Arabidopsis Root upon Ralstonia solanacearum Infection
Source: Genes (Basel). 2020 Sep 15;11(9):1078. doi: 10.3390/genes11091078 (PMC7563316; doi:10.3390/genes11091078)
Supplement: Supplementary file 1 [file genes-11-01078-s001.zip › Table S2.xlsx]

## Sheet: Sheet1
Global profiling of dynamic alternative splicing modulation in Arabidopsis root upon Ralstonia solanacearum infection
Ning Qin, Ruize Zhang, Mancang Zhang, Niu Yang, Shouyang, Fu, Yisa Wang, Dongdong Wang, Yue Chen, Cuizhu Zhao, Qin Chen and Haibin Lu
Table S2: Primer sequences of reference candidate genes in Arabidopsis for RT-PCR
Gene ID	Gene name	Primer sequences (Forward)	Primer sequences (Reverse)
AT2G37340	RS2Z33	TGATGCGACTTCCATCAAAGTC	TGCCTAACCTGGAGGTGTTTG
AT1G79090	PAT1	TTAGGCAGTCCTGTTGGAGAC	TGCCTGAAACCTCTTCATAAG
AT1G48500	JAZ4	ACTGGTTCATCACTCTCTTCCAACC	AGATGATGAGCTGGAGGACAGC
AT3G56860	UBA2A	TTGCAAGGCGGTTATCAGAC	GAGGGACTAGGACCAATAAA
AT5G20480	EFR	ATCGGGCGCTTTTTACGACA	TGGTCGACATACACCAAACG
AT1G75950	ATSKP1	TCCATAACCATGTCTGCGAAG	TGATTCTTCTCTCTGAAGATC
