# Supplementary material for: Global Profiling of Dynamic Alternative Splicing Modulation in Arabidopsis Root upon Ralstonia solanacearum Infection
Source: Genes (Basel). 2020 Sep 15;11(9):1078. doi: 10.3390/genes11091078 (PMC7563316; doi:10.3390/genes11091078)
Supplement: Supplementary file 1 [file genes-11-01078-s001.zip › Table S4.xlsx]

## Sheet: G6
Global profiling of dynamic alternative splicing modulation in Arabidopsis root upon Ralstonia solanacearum infection
Ning Qin, Ruize Zhang, Mancang Zhang, Niu Yang, Shouyang, Fu, Yisa Wang, Dongdong Wang, Yue Chen, Cuizhu Zhao, Qin Chen and Haibin Lu
Table S4. Differential alternative splicing genes in Arabidopsis root after Ralstonia solanacearum infection
GeneID	AS tpye	chr	strand	longExonStart_0base	longExonEnd	shortES	shortEE	flankingES	flankingEE	IJC_SAMPLE_1	SJC_SAMPLE_1	IJC_SAMPLE_2	SJC_SAMPLE_2	IncFormLen	SkipFormLen	PValue	FDR	IncLevel1	IncLevel2	IncLevelDifference
AT2G39805	A3SS	2	-	16611232	16611401	16611232	16611398	16611588	16611669	2,17,16	7,14,13	12,5,5	31,24,23	74	74	7.46488e-51	1.0533e-47	0.222,0.548,0.552	0.279,0.172,0.179	0.231
AT3G09370	A3SS	3	+	2879883	2880059	2879898	2880059	2879352	2879575	3,12,5	4,10,9	14,6,23	3,7,4	143	135	1.91658e-29	1.35215e-26	0.415,0.531,0.344	0.815,0.447,0.844	-0.272
AT2G46320	A3SS	2	+	19016766	19016842	19016782	19016842	19016391	19016514	3,3,0	1,8,1	13,6,4	1,3,1	50	34	3.47247e-28	1.63322e-25	0.671,0.203,0.0	0.898,0.576,0.731	-0.444
AT3G11910	A3SS	3	-	3769924	3769991	3769924	3769988	3770260	3770563	2,21,20	0,2,7	22,9,16	14,9,9	60	57	2.91336e-24	1.02769e-21	1.0,0.909,0.731	0.599,0.487,0.628	0.309
AT3G56860	A3SS	3	-	21048726	21050491	21048726	21050017	21050682	21052320	132125118	17,21,31	98,76,127	51,26,24	270	135	1.2108e-23	3.41687e-21	0.795,0.749,0.656	0.49,0.594,0.726	0.13
AT3G05420	A3SS	3	+	1563411	1563606	1563414	1563606	1563226	1563298	11,56,45	7,40,38	34,22,40	49,36,49	65	65	7.07052e-23	1.66275e-20	0.611,0.583,0.542	0.41,0.379,0.449	0.166
AT4G07405	A3SS	4	+	13027996	13028194	13028071	13028194	13027580	13027892	3,5,8	0,4,11	4,8,9	2,1,0	184	116	3.65709e-22	7.37166e-20	1.0,0.441,0.314	0.558,0.835,1.0	-0.213
AT1G49160	A3SS	1	-	18181243	18181650	18181243	18181471	18181780	18181903	2,8,7	1,5,4	17,10,9	3,0,2	251	116	1.76043e-18	3.10496e-16	0.48,0.425,0.447	0.724,1.0,0.675	-0.349
AT1G48510	A3SS	1	+	17936051	17936338	17936054	17936338	17935768	17935961	1,4,8	2,2,14	7,4,15	3,5,4	135	135	6.70377e-15	1.051e-12	0.333,0.667,0.364	0.7,0.444,0.789	-0.19
AT5G27270	A3SS	5	+	9606260	9607679	9606277	9607679	9605483	9606192	1,13,4	1,10,14	9,0,7	24,16,13	145	135	3.93183e-13	5.54781e-11	0.482,0.548,0.21	0.259,0.0,0.334	0.216
AT4G12790	A3SS	4	-	7518847	7519081	7518847	7518955	7519325	7519578	63,152,94	4,17,15	94,70,69	10,16,24	220	101	7.1149e-13	9.12648e-11	0.879,0.804,0.742	0.812,0.668,0.569	0.125
AT4G38200	A3SS	4	+	17916901	17917245	17916911	17917245	17916369	17916687	4,16,12	3,17,11	5,9,5	15,17,20	138	135	1.52988e-12	1.79888e-10	0.566,0.479,0.516	0.246,0.341,0.197	0.259
AT3G19780	A3SS	3	+	6873360	6873461	6873363	6873461	6871919	6873225	5,3,9	4,14,20	5,1,1	13,17,17	94	91	2.18381e-12	2.37027e-10	0.548,0.172,0.303	0.271,0.054,0.054	0.215
AT2G24140	A3SS	2	-	10262855	10263721	10262855	10263713	10263956	10264065	4,0,2	0,1,0	0,1,0	4,0,1	103	102	5.74151e-12	5.78662e-10	1.0,0.0,1.0	0.0,1.0,0.0	0.333
AT1G12750	A3SS	1	-	4347423	4347790	4347423	4347537	4348240	4348390	46,54,30	4,4,2	36,31,13	6,6,3	242	107	2.40383e-11	2.26121e-09	0.836,0.857,0.869	0.726,0.696,0.657	0.161
AT1G47270	A3SS	1	+	17327157	17327488	17327160	17327488	17327042	17327086	4,1,11	3,3,12	5,7,3	17,7,22	37	37	1.28453e-10	1.13279e-08	0.571,0.25,0.478	0.227,0.5,0.12	0.151
AT5G60430	A3SS	5	+	24302238	24302640	24302331	24302640	24301548	24301824	20,8,4	10,9,18	21,12,7	1,6,16	221	135	2.22477e-10	1.84656e-08	0.55,0.352,0.12	0.928,0.55,0.211	-0.222
AT3G27460	A3SS	3	-	10160563	10160673	10160563	10160670	10160879	10160956	6,5,4	6,2,4	0,3,2	6,2,5	38	35	8.49596e-10	6.65989e-08	0.479,0.697,0.479	0.0,0.58,0.269	0.269
AT2G26210	A3SS	2	+	11157615	11157821	11157619	11157821	11157117	11157247	41,28,49	0,1,0	62,59,53	10,1,10	123	123	1.2056e-09	8.95315e-08	1.0,0.966,1.0	0.861,0.983,0.841	0.094
AT2G43465	A3SS	2	-	18048523	18048642	18048523	18048626	18048709	18048797	3,5,1	1,1,0	3,0,1	2,4,2	58	42	1.72825e-09	1.21928e-07	0.685,0.784,1.0	0.521,0.0,0.266	0.561
AT4G10430	A3SS	4	-	6454874	6455374	6454874	6455241	6455796	6455883	12,16,11	0,0,2	21,11,16	4,1,6	206	80	2.63009e-09	1.76717e-07	1.0,1.0,0.681	0.671,0.81,0.509	0.23
AT4G36050	A3SS	4	-	17054040	17054156	17054040	17054151	17054242	17054328	5,0,3	0,4,4	5,6,6	5,0,0	53	48	6.0921e-09	3.90725e-07	1.0,0.0,0.404	0.475,1.0,1.0	-0.357
AT4G31170	A3SS	4	-	15153947	15154935	15153947	15154891	15155047	15155118	38,90,70	7,13,10	148,87,108	7,7,11	101	64	7.24053e-09	4.44191e-07	0.775,0.814,0.816	0.931,0.887,0.862	-0.092
AT5G60100	A3SS	5	-	24200234	24200662	24200234	24200655	24201128	24201364	0,5,4	10,7,8	3,24,6	9,26,5	135	135	2.55615e-08	1.44269e-06	0.0,0.417,0.333	0.25,0.48,0.545	-0.175
AT4G00440	A3SS	4	+	198206	198579	198211	198579	197502	198112	15,18,2	20,8,10	1,2,2	16,8,15	135	135	2.48262e-08	1.44269e-06	0.429,0.692,0.167	0.059,0.2,0.118	0.304
AT5G36180	A3SS	5	+	14241446	14242135	14241781	14242135	14241247	14241361	25,27,16	26,33,16	21,23,17	12,18,10	242	107	2.70485e-08	1.4679e-06	0.298,0.266,0.307	0.436,0.361,0.429	-0.118
AT3G59410	A3SS	3	+	21952500	21952722	21952503	21952722	21951823	21952228	0,3,4	1,9,9	4,1,1	22,7,14	135	135	3.09943e-08	1.61974e-06	0.0,0.25,0.308	0.154,0.125,0.067	0.071
AT5G08130	A3SS	5	-	2609301	2609403	2609301	2609354	2609534	2609914	1,13,8	0,3,0	7,6,11	4,5,2	95	46	3.64861e-08	1.83864e-06	1.0,0.677,1.0	0.459,0.368,0.727	0.374
AT3G49430	A3SS	3	+	18332247	18332754	18332641	18332754	18331508	18331712	19,22,10	64124165	48,25,26	109,71,114	241	106	4.16623e-08	1.95952e-06	0.115,0.072,0.026	0.162,0.134,0.091	-0.058
AT3G29575	A3SS	3	-	11383266	11383675	11383266	11383661	11383923	11384145	10,14,30	0,9,14	26,8,41	23,4,30	142	135	4.15092e-08	1.95952e-06	1.0,0.597,0.671	0.518,0.655,0.565	0.177
AT1G79630	A3SS	1	-	29964019	29964823	29964019	29964750	29964905	29965795	4,3,2	0,12,1	7,5,8	5,5,6	201	135	4.48017e-08	2.0392e-06	1.0,0.144,0.573	0.485,0.402,0.472	0.119
AT5G51620	A3SS	5	+	20967874	20968506	20967950	20968506	20967503	20967765	69,49,57	90,46,47	66,56,48	61,34,25	204	135	5.84886e-08	2.57898e-06	0.337,0.413,0.445	0.417,0.522,0.56	-0.101
AT3G23255	A3SS	3	+	8312646	8312753	8312649	8312753	8312486	8312570	19,5,8	13,4,8	8,6,10	4,2,2	42	39	6.94416e-08	2.96915e-06	0.576,0.537,0.481	0.65,0.736,0.823	-0.205
AT3G07300	A3SS	3	-	2327327	2327424	2327327	2327406	2327535	2327659	8,9,15	2,0,1	9,9,18	4,2,6	72	54	3.70585e-07	1.53793e-05	0.75,1.0,0.918	0.628,0.771,0.692	0.192
AT4G36540	A3SS	4	+	17244637	17244778	17244643	17244778	17244346	17244553	36,29,31	2,0,0	32,30,11	6,3,0	134	128	4.93229e-07	1.98842e-05	0.945,1.0,1.0	0.836,0.905,1.0	0.068
AT3G56860	A3SS	3	-	21049348	21050491	21049348	21049768	21050682	21052320	144140128	47,38,36	129,88,133	91,42,41	270	135	5.87656e-07	2.30328e-05	0.605,0.648,0.64	0.415,0.512,0.619	0.116
AT5G55100	A3SS	5	-	22362891	22363935	22362891	22363626	22364074	22364235	10,34,38	5,16,15	50,32,29	7,7,3	270	135	7.62919e-07	2.83284e-05	0.5,0.515,0.559	0.781,0.696,0.829	-0.244
AT4G26300	A3SS	4	-	13312195	13312270	13312195	13312266	13312647	13312785	8,38,44	2,16,15	22,13,28	14,7,18	64	60	7.60494e-07	2.83284e-05	0.789,0.69,0.733	0.596,0.635,0.593	0.129
AT1G08680	A3SS	1	+	2766505	2766643	2766508	2766643	2765575	2766175	32,54,47	24,16,24	71,47,70	24,12,21	131	128	9.37906e-07	3.39329e-05	0.566,0.767,0.657	0.743,0.793,0.765	-0.104
AT1G71528	A3SS	1	-	26939499	26940202	26939499	26940190	26940338	26942945	0,3,7	5,0,3	9,5,6	1,1,2	140	135	1.76955e-06	6.24208e-05	0.0,1.0,0.692	0.897,0.828,0.743	-0.259
AT2G37080	A3SS	2	-	15581385	15583115	15581385	15583109	15583685	15583866	6,26,37	1,25,49	18,3,44	13,8,19	135	135	1.87761e-06	6.46173e-05	0.857,0.51,0.43	0.581,0.273,0.698	0.082
AT3G26020	A3SS	3	+	9514037	9514192	9514079	9514192	9513644	9513854	4,32,40	1,6,5	24,6,26	9,5,6	141	106	3.02827e-06	0.000101736	0.75,0.8,0.857	0.667,0.474,0.765	0.167
AT5G13660	A3SS	5	+	4406443	4406515	4406446	4406515	4405093	4406365	1,5,0	7,5,8	1,1,0	17,8,6	65	62	4.01935e-06	0.000131891	0.12,0.488,0.0	0.053,0.107,0.0	0.149
AT5G25520	A3SS	5	+	8888097	8888590	8888530	8888590	8887835	8887956	22,28,30	6,17,15	43,21,39	5,12,5	167	32	4.54315e-06	0.00014569	0.413,0.24,0.277	0.622,0.251,0.599	-0.181
AT4G21090	A3SS	4	-	11258211	11258327	11258211	11258304	11258452	11258660	24,25,64	9,5,6	34,37,47	21,11,15	109	86	5.35166e-06	0.000167804	0.678,0.798,0.894	0.561,0.726,0.712	0.124
AT1G05000	A3SS	1	+	1426234	1427956	1427898	1427956	1426015	1426109	2,10,0	4,4,1	3,0,2	0,1,1	138	3	5.63221e-06	0.000172762	0.011,0.052,0.0	1.0,0.0,0.042	-0.326
AT4G37680	A3SS	4	+	17700985	17701481	17701223	17701481	17700633	17700885	8,20,25	0,6,2	20,4,24	5,4,6	270	135	6.74696e-06	0.000202552	1.0,0.625,0.862	0.667,0.333,0.667	0.273
AT1G76440	A3SS	1	-	28682821	28683044	28682821	28683009	28683672	28683785	11,14,22	6,6,14	22,25,34	2,4,14	134	106	9.9233e-06	0.000291704	0.592,0.649,0.554	0.897,0.832,0.658	-0.197
AT1G80060	A3SS	1	-	30116982	30117111	30116982	30117082	30117328	30117645	0,6,0	7,3,7	0,0,1	12,20,14	122	93	1.15162e-05	0.000331619	0.0,0.604,0.0	0.0,0.0,0.052	0.184
AT1G23020	A3SS	1	-	8152669	8152873	8152669	8152870	8152967	8153070	2,15,17	8,61,32	7,2,8	41,34,50	96	96	1.9363e-05	0.000546424	0.2,0.197,0.347	0.146,0.056,0.138	0.135
AT1G77810	A3SS	1	-	29262209	29262388	29262209	29262379	29262481	29262540	2,6,0	1,4,2	4,5,7	2,3,1	54	52	4.45559e-05	0.00123271	0.658,0.591,0.0	0.658,0.616,0.871	-0.299
AT3G52170	A3SS	3	-	19348965	19349146	19348965	19349132	19349393	19349527	4,8,13	1,6,14	1,4,3	1,5,8	134	127	6.31014e-05	0.00171223	0.791,0.558,0.468	0.487,0.431,0.262	0.212
AT3G01780	A3SS	3	+	282309	282759	282326	282759	282029	282152	60,95,135	12,18,12	76,75,81	1,2,11	126	116	8.80114e-05	0.0023431	0.822,0.829,0.912	0.986,0.972,0.871	-0.089
AT1G36070	A3SS	1	-	13470095	13470269	13470095	13470266	13470338	13470394	4,3,6	2,3,2	11,3,9	13,7,5	49	49	9.91531e-05	0.00259083	0.667,0.5,0.75	0.458,0.3,0.643	0.172
AT2G05210	A3SS	2	+	1891713	1891940	1891802	1891940	1891470	1891550	3,4,4	2,2,9	7,7,6	3,2,3	151	69	0.000270637	0.00694308	0.407,0.478,0.169	0.516,0.615,0.478	-0.185
AT1G30540	A3SS	1	-	10818385	10818615	10818385	10818533	10818940	10819419	6,21,7	24,54,50	9,12,3	88,44,57	210	135	0.000290415	0.00731742	0.138,0.2,0.083	0.062,0.149,0.033	0.059
AT4G13330	A3SS	4	-	7753259	7754021	7753259	7753633	7754228	7754912	27,8,14	54,24,18	20,23,8	22,19,22	270	135	0.000479767	0.0118763	0.2,0.143,0.28	0.312,0.377,0.154	-0.073
AT3G25570	A3SS	3	-	9288727	9288915	9288727	9288882	9289081	9289151	1,2,5	1,0,3	9,6,5	1,0,1	89	63	0.000569202	0.0138473	0.414,1.0,0.541	0.864,1.0,0.78	-0.23
AT5G21970	A3SS	5	+	7261989	7263644	7262049	7263644	7261522	7261764	1,9,3	7,11,27	1,2,3	13,12,27	188	135	0.000601455	0.0143839	0.093,0.37,0.074	0.052,0.107,0.074	0.101
AT3G56860	A3SS	3	-	21049348	21050491	21049348	21049754	21050682	21052320	153141129	121,57,85	133,90,142	214109109	270	135	0.000776646	0.0182641	0.387,0.553,0.431	0.237,0.292,0.394	0.149
AT1G73210	A3SS	1	-	27529449	27529634	27529449	27529628	27530357	27530952	4,8,3	5,9,7	6,0,7	12,9,10	135	135	0.000803551	0.0185871	0.444,0.471,0.3	0.333,0.0,0.412	0.157
AT2G21370	A3SS	2	-	9139445	9139589	9139445	9139585	9139702	9139905	2,4,5	1,4,5	7,4,7	0,3,6	135	133	0.000917256	0.020875	0.663,0.496,0.496	1.0,0.568,0.535	-0.149
AT3G04500	A3SS	3	-	1212469	1212735	1212469	1212566	1212833	1212931	74,23,33	23,41,44	80,47,46	28,19,31	181	46	0.00095206	0.0213231	0.45,0.125,0.16	0.421,0.386,0.274	-0.115
AT2G36960	A3SS	2	+	15525311	15525422	15525314	15525422	15524826	15525106	0,4,0	16,36,34	6,8,0	44,18,27	104	101	0.00157703	0.0347685	0.0,0.097,0.0	0.117,0.301,0.0	-0.107
AT1G09840	A3SS	1	-	3199380	3199694	3199380	3199619	3200035	3200103	5,33,37	4,14,17	17,12,25	23,14,21	129	61	0.00168336	0.0365418	0.371,0.527,0.507	0.259,0.288,0.36	0.166
GeneID	AS tpye	chr	strand	longExonStart_0base	longExonEnd	shortES	shortEE	flankingES	flankingEE	IJC_SAMPLE_1	SJC_SAMPLE_1	IJC_SAMPLE_2	SJC_SAMPLE_2	IncFormLen	SkipFormLen	PValue	FDR	IncLevel1	IncLevel2	IncLevelDifference
AT4G15090	A5SS	4	+	8614059	8614344	8614059	8614273	8614692	8616929	4,2,10	0,6,10	23,18,11	8,0,2	199	135	2.13211e-35	1.93809e-32	1.0,0.184,0.404	0.661,1.0,0.789	-0.287
AT1G61040	A5SS	1	+	22483103	22483637	22483103	22483354	22483764	22485969	11,21,22	6,26,26	21,16,19	67,36,42	270	135	9.01723e-34	4.09833e-31	0.478,0.288,0.297	0.135,0.182,0.184	0.187
AT1G61040	A5SS	1	+	22483103	22483597	22483103	22483354	22483764	22485969	11,29,28	6,26,26	32,20,26	67,36,42	270	135	9.6657e-31	2.92871e-28	0.478,0.358,0.35	0.193,0.217,0.236	0.18
AT5G43990	A5SS	5	+	17697841	17698094	17697841	17698020	17698517	17698705	1,3,16	0,3,0	0,7,7	2,0,17	202	135	2.63411e-23	5.98601e-21	1.0,0.401,1.0	0.0,1.0,0.216	0.395
AT1G59890	A5SS	1	+	22046138	22046241	22046138	22046226	22046501	22046719	3,34,21	1,6,0	23,7,25	14,4,5	96	81	9.07642e-21	1.65009e-18	0.717,0.827,1.0	0.581,0.596,0.808	0.186
AT1G07745	A5SS	1	-	2401343	2401446	2401355	2401446	2401187	2401258	4,0,0	3,1,2	3,7,3	1,1,0	25	13	1.56958e-17	2.37792e-15	0.409,0.0,0.0	0.609,0.784,1.0	-0.661
AT1G43850	A5SS	1	+	16616987	16617492	16616987	16617231	16617611	16618837	5,42,39	5,12,13	30,18,23	25,10,16	270	135	3.47679e-17	4.51486e-15	0.333,0.636,0.6	0.375,0.474,0.418	0.101
AT1G49832	A5SS	1	+	18447614	18447887	18447614	18447837	18447971	18448335	11,6,4	22,16,16	18,6,7	15,6,14	178	135	1.74698e-15	1.98501e-13	0.275,0.221,0.159	0.476,0.431,0.275	-0.176
AT1G16270	A5SS	1	+	5562860	5563364	5562860	5563200	5563717	5566376	2,11,11	0,2,9	18,11,23	1,0,6	270	135	4.25902e-15	4.30161e-13	1.0,0.733,0.379	0.9,1.0,0.657	-0.148
AT2G43490	A5SS	2	-	18058044	18058201	18058056	18058201	18057838	18057937	3,37,47	1,24,32	29,29,39	5,10,18	97	92	9.00691e-15	8.18728e-13	0.74,0.594,0.582	0.846,0.733,0.673	-0.112
AT4G10430	A5SS	4	-	6455374	6455883	6455796	6455883	6454812	6455241	95,89,95	0,0,2	65,37,75	4,1,6	215	80	6.1712e-14	5.09965e-12	1.0,1.0,0.946	0.858,0.932,0.823	0.111
AT3G26700	A5SS	3	+	9809581	9810425	9809581	9809892	9810589	9810819	5,16,21	2,9,15	4,3,13	10,9,9	270	135	5.92631e-13	4.48918e-11	0.556,0.471,0.412	0.167,0.143,0.419	0.237
AT2G30480	A5SS	2	-	12988669	12989016	12988673	12989016	12988523	12988582	1,0,8	2,1,2	1,1,4	1,1,7	52	52	2.11885e-12	1.48157e-10	0.333,0.0,0.8	0.5,0.5,0.364	-0.077
AT2G40935	A5SS	2	+	17083117	17083444	17083117	17083379	17083736	17083963	26,17,23	39,27,23	71,49,19	44,38,27	193	135	3.39812e-12	2.20635e-10	0.318,0.306,0.412	0.53,0.474,0.33	-0.099
AT2G42810	A5SS	2	-	17814557	17814719	17814560	17814719	17814109	17814218	8,10,14	1,2,4	7,7,8	6,5,3	102	102	6.21773e-12	3.76795e-10	0.889,0.833,0.778	0.538,0.583,0.727	0.217
AT1G78690	A5SS	1	+	29596982	29597210	29596982	29597190	29597315	29597446	8,20,17	3,4,2	15,15,19	11,8,6	137	124	8.3789e-12	4.76026e-10	0.707,0.819,0.885	0.552,0.629,0.741	0.163
AT1G01020	A5SS	1	-	8570	8737	8593	8737	8416	8464	12,5,12	2,2,4	17,8,19	0,1,2	57	41	3.09215e-10	1.65339e-08	0.812,0.643,0.683	1.0,0.852,0.872	-0.195
AT4G33240	A5SS	4	-	16037897	16038324	16037943	16038324	16037454	16037639	2,15,2	1,22,15	5,0,5	27,25,10	174	135	4.51074e-10	2.27792e-08	0.608,0.346,0.094	0.126,0.0,0.28	0.214
AT4G27610	A5SS	4	-	13787858	13788515	13788083	13788515	13787148	13787373	0,13,14	18,11,13	2,17,5	35,27,14	270	135	1.28781e-07	6.16116e-06	0.0,0.371,0.35	0.028,0.239,0.152	0.101
AT4G17310	A5SS	4	-	9685665	9686024	9685902	9686024	9685185	9685454	9,7,4	8,2,9	5,2,3	12,6,5	250	115	2.00714e-07	9.12247e-06	0.341,0.617,0.17	0.161,0.133,0.216	0.206
AT5G60120	A5SS	5	+	24209970	24210161	24209970	24210074	24210295	24210409	4,5,4	6,5,9	2,3,1	8,15,3	149	69	3.79508e-07	1.64273e-05	0.236,0.317,0.171	0.104,0.085,0.134	0.134
AT5G35330	A5SS	5	-	13525620	13525834	13525641	13525834	13524824	13525279	12,7,30	21,27,36	39,36,18	41,23,37	149	135	4.54468e-07	1.87401e-05	0.341,0.19,0.43	0.463,0.586,0.306	-0.131
AT1G23970	A5SS	1	-	8483090	8483304	8483105	8483304	8482758	8483009	10,18,22	5,11,7	21,21,15	5,6,2	143	135	4.74172e-07	1.87401e-05	0.654,0.607,0.748	0.799,0.768,0.876	-0.145
AT1G67700	A5SS	1	+	25375569	25375726	25375569	25375712	25375803	25376050	91,22,79	117,22,100	63,44,49	51,41,41	142	135	7.29936e-07	2.76463e-05	0.425,0.487,0.429	0.54,0.505,0.532	-0.079
AT1G01040	A5SS	1	+	27371	27536	27371	27533	27617	27713	1,2,2	2,7,4	6,1,2	24,18,7	89	89	1.03208e-06	3.75264e-05	0.333,0.222,0.333	0.2,0.053,0.222	0.138
AT1G57540	A5SS	1	-	21311412	21311521	21311440	21311521	21311067	21311221	79,50,84	11,4,17	66,71,97	5,8,3	102	74	3.05968e-06	0.000106971	0.839,0.901,0.782	0.905,0.866,0.959	-0.069
AT3G27610	A5SS	3	-	10227887	10227986	10227892	10227986	10227480	10227808	5,18,16	2,4,0	16,11,2	5,3,3	92	87	4.41881e-06	0.000148766	0.703,0.81,1.0	0.752,0.776,0.387	0.199
AT4G30820	A5SS	4	+	15007106	15007268	15007106	15007211	15007601	15007675	3,3,1	6,6,9	1,0,1	15,6,11	80	30	1.88165e-05	0.000610865	0.158,0.158,0.04	0.024,0.0,0.033	0.1
AT3G49430	A5SS	3	+	18331508	18332471	18331508	18331712	18332641	18332754	5,5,2	64124165	24,14,15	109,71,114	241	106	2.70467e-05	0.000847775	0.033,0.017,0.005	0.088,0.08,0.055	-0.056
AT5G56250	A5SS	5	-	22772601	22773021	22772801	22773021	22771741	22771986	1,5,1	0,0,2	10,2,18	2,4,0	270	135	2.83102e-05	0.000857798	1.0,1.0,0.2	0.714,0.2,1.0	0.095
AT3G49645	A5SS	3	-	18404365	18404987	18404702	18404987	18404201	18404269	2,0,3	0,4,1	0,2,2	3,0,9	196	61	0.000171542	0.00503005	1.0,0.0,0.483	0.0,1.0,0.065	0.139
AT5G44870	A5SS	5	+	18114460	18115129	18114460	18115041	18115214	18116529	4,11,1	0,0,2	16,5,2	6,1,3	216	135	0.000312511	0.00887727	1.0,1.0,0.238	0.625,0.758,0.294	0.187
AT5G43930	A5SS	5	+	17677787	17677876	17677787	17677872	17678107	17678216	6,12,7	1,5,5	11,11,4	11,24,8	49	45	0.00101663	0.0280034	0.846,0.688,0.563	0.479,0.296,0.315	0.336
AT1G54310	A5SS	1	+	20274312	20274561	20274312	20274535	20274641	20274828	9,9,12	0,6,15	22,8,18	2,0,2	154	135	0.00109891	0.0287832	1.0,0.568,0.412	0.906,1.0,0.888	-0.271
AT2G23985	A5SS	2	+	10204801	10205474	10204801	10205241	10205622	10206522	4,1,1	8,2,0	10,6,5	4,2,3	270	135	0.00110826	0.0287832	0.2,0.2,1.0	0.556,0.6,0.455	-0.07
GeneID	AS tpye	chr	strand	riExonStart_0base	riExonEnd	upstreamES	upstreamEE	downstreamES	downstreamEE	IJC_SAMPLE_1	SJC_SAMPLE_1	IJC_SAMPLE_2	SJC_SAMPLE_2	IncFormLen	SkipFormLen	PValue	FDR	IncLevel1	IncLevel2	IncLevelDifference
AT3G51240	RI	3	+	19025191	19025768	19025191	19025266	19025418	19025768	52160163	0,0,82	25,43,168	0,0,0	203	68	1.36429e-93	5.40122e-90	1.0,1.0,0.4	1.0,1.0,1.0	-0.2
AT5G16770	RI	5	+	5514716	5515471	5514716	5514945	5515199	5515471	28,17,5	5,11,9	0,4,5	14,7,8	270	135	1.02845e-60	2.03581e-57	0.737,0.436,0.217	0.0,0.222,0.238	0.31
AT3G45740	RI	3	+	16790760	16791134	16790760	16790936	16791030	16791134	8,2,17	11,31,46	24,22,26	28,15,30	136	97	3.5338e-60	4.66344e-57	0.342,0.044,0.209	0.379,0.511,0.382	-0.226
AT1G80360	RI	1	-	30210580	30211097	30210580	30210671	30210761	30211097	2,10,11	9,28,40	23,16,21	26,11,23	115	84	4.29718e-57	4.25313e-54	0.14,0.207,0.167	0.393,0.515,0.4	-0.265
AT3G49430	RI	3	+	18331508	18332754	18331508	18332471	18332641	18332754	27,35,26	3,3,0	75,53,23	21,14,15	241	106	4.28934e-53	3.3963e-50	0.798,0.837,1.0	0.611,0.625,0.403	0.332
AT3G26890	RI	3	-	9909317	9911790	9909317	9910792	9911606	9911790	5,18,11	1,5,0	17,15,8	13,10,14	270	135	1.10468e-49	7.28902e-47	0.714,0.643,1.0	0.395,0.429,0.222	0.437
AT2G25350	RI	2	+	10799990	10800542	10799990	10800233	10800356	10800542	33,29,20	23,16,30	11,7,4	34,27,28	232	135	7.5569e-49	4.27397e-46	0.455,0.513,0.28	0.158,0.131,0.077	0.294
AT1G16250	RI	1	+	5558123	5559520	5558123	5558702	5559078	5559520	55,24,36	21,10,20	29,17,24	48,21,11	270	135	3.16741e-47	1.56747e-44	0.567,0.545,0.474	0.232,0.288,0.522	0.181
AT3G24740	RI	3	+	9031846	9033475	9031846	9032064	9032376	9033475	37,55,47	18,29,16	70,46,56	73,57,38	270	135	1.07054e-46	4.70918e-44	0.507,0.487,0.595	0.324,0.288,0.424	0.184
AT2G35510	RI	2	-	14917352	14917967	14917352	14917432	14917722	14917967	30,35,36	41,54,69	71,49,29	31,35,51	208	73	3.66944e-30	1.45273e-27	0.204,0.185,0.155	0.446,0.329,0.166	-0.132
AT5G64360	RI	5	-	25736244	25736890	25736244	25736550	25736688	25736890	39,35,45	36,9,21	38,15,24	25,28,34	262	135	1.91463e-29	6.89094e-27	0.358,0.667,0.525	0.439,0.216,0.267	0.209
AT5G63120	RI	5	-	25319180	25320163	25319180	25319414	25319936	25320163	12,17,16	50,47,45	28,20,16	38,25,18	270	135	4.38441e-29	1.44649e-26	0.107,0.153,0.151	0.269,0.286,0.308	-0.151
AT3G44670	RI	3	+	16216805	16217410	16216805	16217057	16217236	16217410	8,30,31	1,3,4	14,15,21	7,4,10	270	135	9.09572e-29	2.77e-26	0.8,0.833,0.795	0.5,0.652,0.512	0.255
AT1G69280	RI	1	-	26045157	26045772	26045157	26045389	26045484	26045772	7,0,1	10,5,6	4,3,4	5,0,0	176	135	2.21028e-26	6.25036e-24	0.349,0.0,0.113	0.38,1.0,1.0	-0.639
AT1G49160	RI	1	-	18181243	18181903	18181243	18181471	18181780	18181903	1,10,2	1,5,4	20,8,7	3,0,2	251	116	9.7317e-26	2.56852e-23	0.316,0.48,0.188	0.755,1.0,0.618	-0.463
AT2G44900	RI	2	-	18514382	18516468	18514382	18516011	18516123	18516468	4,26,28	2,6,3	23,14,14	11,8,10	210	135	6.37696e-25	1.5779e-22	0.563,0.736,0.857	0.573,0.529,0.474	0.193
AT2G37340	RI	2	-	15671324	15671818	15671324	15671420	15671560	15671818	52,33,39	20,14,17	49,53,32	61,34,25	220	89	1.42737e-24	3.32409e-22	0.513,0.488,0.481	0.245,0.387,0.341	0.17
AT5G51790	RI	5	+	21040052	21040875	21040052	21040406	21040510	21040875	19,7,19	113,31,76	22,20,20	49,32,35	194	135	5.27643e-24	1.16052e-21	0.105,0.136,0.148	0.238,0.303,0.285	-0.146
AT3G26020	RI	3	+	9513644	9514192	9513644	9513854	9514037	9514192	4,20,12	4,32,40	30,23,10	24,6,26	270	135	6.39733e-24	1.333e-21	0.333,0.238,0.13	0.385,0.657,0.161	-0.167
AT5G10965	RI	5	-	3468634	3470424	3468634	3468903	3469013	3470424	9,8,7	3,11,0	9,10,4	18,8,13	206	135	7.30822e-23	1.44666e-20	0.663,0.323,1.0	0.247,0.45,0.168	0.374
AT2G21230	RI	2	-	9094932	9096347	9094932	9096068	9096216	9096347	2,22,7	14,47,27	44,20,21	48,36,22	259	124	4.18266e-22	7.8853e-20	0.064,0.183,0.11	0.305,0.21,0.314	-0.157
AT3G19460	RI	3	+	6748758	6749322	6748758	6748909	6748990	6749322	4,3,2	70,28,33	5,11,8	34,32,29	148	135	7.50829e-22	1.35115e-19	0.05,0.089,0.052	0.118,0.239,0.201	-0.122
AT1G03960	RI	1	+	1013651	1014543	1013651	1014237	1014333	1014543	1,11,6	7,14,13	6,5,1	43,20,8	178	135	2.89476e-21	4.98276e-19	0.098,0.373,0.259	0.096,0.159,0.087	0.129
AT4G25500	RI	4	+	13025599	13026168	13025599	13025856	13026055	13026168	46,30,35	37,44,29	44,37,14	83,65,29	241	106	1.96329e-20	3.23862e-18	0.354,0.231,0.347	0.189,0.2,0.175	0.123
AT4G24020	RI	4	+	12480687	12481259	12480687	12480866	12481000	12481259	33,185,88	0,1,0	201,106,62	17,7,0	254	135	2.9119e-20	4.61129e-18	1.0,0.99,1.0	0.863,0.889,1.0	0.079
AT5G02200	RI	5	+	437364	438692	437364	437563	438204	438692	4,7,7	0,8,3	8,6,14	1,0,1	270	135	6.59391e-20	1.00405e-17	1.0,0.304,0.538	0.8,1.0,0.875	-0.278
AT4G16857	RI	4	-	9482988	9483913	9482988	9483183	9483313	9483913	12,0,1	15,10,5	0,1,0	18,6,8	246	135	2.01367e-19	2.95263e-17	0.305,0.0,0.099	0.0,0.084,0.0	0.107
AT3G14980	RI	3	-	5040869	5041250	5040869	5040969	5041163	5041250	0,0,1	7,4,9	5,1,2	5,2,4	173	38	3.6606e-19	5.17583e-17	0.0,0.0,0.024	0.18,0.099,0.099	-0.118
AT1G18660	RI	1	+	6420974	6421501	6420974	6421303	6421397	6421501	14,7,14	3,20,23	34,17,19	16,11,12	136	97	6.40036e-19	8.7376e-17	0.769,0.2,0.303	0.602,0.524,0.53	-0.128
AT2G20950	RI	2	+	9003730	9004021	9003730	9003817	9003898	9004021	6,3,4	10,9,11	1,1,2	50,20,4	74	61	1.97447e-18	2.60564e-16	0.331,0.216,0.231	0.016,0.04,0.292	0.143
AT3G11620	RI	3	-	3671500	3671774	3671500	3671574	3671663	3671774	5,4,4	12,14,6	9,17,16	9,7,22	65	36	3.7893e-18	4.83931e-16	0.188,0.137,0.27	0.356,0.574,0.287	-0.207
AT5G64390	RI	5	+	25746564	25748575	25746564	25746676	25747215	25748575	26,39,34	52,25,35	69,24,37	33,28,20	240	105	1.47508e-17	1.82495e-15	0.179,0.406,0.298	0.478,0.273,0.447	-0.105
AT5G16770	RI	5	+	5515872	5517153	5515872	5516583	5516697	5517153	13,2,1	220,95,45	15,4,5	59,42,25	214	135	2.06334e-17	2.47538e-15	0.036,0.013,0.014	0.138,0.057,0.112	-0.081
AT2G02410	RI	2	+	633208	633524	633208	633280	633399	633524	0,0,0	11,22,4	6,4,1	16,9,6	137	48	3.43742e-17	4.00257e-15	0.0,0.0,0.0	0.116,0.135,0.055	-0.102
AT5G17240	RI	5	+	5666822	5667226	5666822	5666996	5667075	5667226	2,3,4	7,10,23	5,5,3	3,6,0	144	135	3.61189e-17	4.08557e-15	0.211,0.22,0.14	0.61,0.439,1.0	-0.493
AT2G31370	RI	2	+	13378928	13379300	13378928	13379035	13379221	13379300	2,41,20	0,3,8	42,12,27	2,1,0	172	37	6.015e-17	6.61483e-15	1.0,0.746,0.35	0.819,0.721,1.0	-0.148
AT4G07405	RI	4	+	13027580	13028194	13027580	13027892	13028071	13028194	1,3,4	0,4,11	3,2,5	2,1,0	251	116	8.75099e-17	9.36356e-15	1.0,0.257,0.144	0.409,0.48,1.0	-0.163
AT3G09830	RI	3	+	3016489	3017576	3016489	3016804	3017163	3017576	4,13,9	1,26,11	11,4,4	32,25,12	270	135	1.89736e-16	1.97675e-14	0.667,0.2,0.29	0.147,0.074,0.143	0.264
AT4G36690	RI	4	-	17294362	17294839	17294362	17294603	17294703	17294839	114,91,90	206130135	114,72,64	316161161	180	129	4.41003e-16	4.47675e-14	0.284,0.334,0.323	0.205,0.243,0.222	0.09
AT5G13660	RI	5	+	4405093	4406813	4405093	4406365	4406443	4406813	1,2,2	1,5,0	8,4,3	1,1,0	142	135	4.66083e-16	4.61306e-14	0.487,0.276,1.0	0.884,0.792,1.0	-0.304
AT4G12460	RI	4	+	7395341	7395788	7395341	7395551	7395674	7395788	54,38,33	114,68,43	26,21,30	142,71,51	204	107	3.66008e-15	3.5342e-13	0.199,0.227,0.287	0.088,0.134,0.236	0.085
AT4G35300	RI	4	-	16798992	16799635	16798992	16799167	16799289	16799635	4,6,2	1,8,4	7,10,8	6,1,1	230	135	9.10425e-15	8.58184e-13	0.701,0.306,0.227	0.406,0.854,0.824	-0.283
AT2G01830	RI	2	-	366886	368357	366886	367436	367954	368357	0,7,12	3,4,6	10,4,8	4,0,0	270	135	1.9456e-14	1.69741e-12	0.0,0.467,0.5	0.556,1.0,1.0	-0.53
AT2G27340	RI	2	+	11696936	11697554	11696936	11697163	11697448	11697554	24,20,11	8,6,6	27,19,13	3,1,4	234	99	1.86121e-14	1.69741e-12	0.559,0.585,0.437	0.792,0.889,0.579	-0.226
AT1G55610	RI	1	-	20783615	20784017	20783615	20783745	20783853	20784017	2,4,4	0,1,1	0,4,1	6,3,3	190	123	1.93203e-14	1.69741e-12	1.0,0.721,0.721	0.0,0.463,0.177	0.601
AT5G66810	RI	5	+	26674949	26675816	26674949	26675494	26675618	26675816	9,25,11	38,54,90	9,3,8	102,86,62	234	135	1.97224e-14	1.69741e-12	0.12,0.211,0.066	0.048,0.02,0.069	0.087
AT4G04620	RI	4	-	2329889	2330590	2329889	2329943	2330059	2330590	34,13,17	1,5,6	36,23,32	4,1,0	130	47	2.42174e-14	2.03993e-12	0.925,0.485,0.506	0.765,0.893,1.0	-0.247
AT2G33620	RI	2	+	14234064	14235217	14234064	14234374	14234738	14235217	13,23,14	0,4,2	16,7,17	2,6,7	270	135	4.45223e-14	3.67217e-12	1.0,0.742,0.778	0.8,0.368,0.548	0.268
AT5G07100	RI	5	+	2204205	2205165	2204205	2204733	2204812	2205165	50,22,10	21,17,19	65,36,17	83,46,20	144	135	4.74151e-14	3.83095e-12	0.691,0.548,0.33	0.423,0.423,0.443	0.093
AT2G43680	RI	2	+	18108629	18109138	18108629	18108719	18109068	18109138	5,6,3	0,3,0	5,4,2	7,2,7	146	11	6.59778e-14	5.22412e-12	1.0,0.131,1.0	0.051,0.131,0.021	0.643
AT1G34844	RI	1	+	12751757	12752280	12751757	12752025	12752117	12752280	11,4,4	10,6,13	1,3,8	17,22,9	170	135	7.103e-14	5.51388e-12	0.466,0.346,0.196	0.045,0.098,0.414	0.15
AT5G08470	RI	5	+	2741698	2742094	2741698	2741760	2741976	2742094	2,4,3	17,9,13	2,10,2	8,4,4	166	31	9.12257e-14	6.94543e-12	0.021,0.077,0.041	0.045,0.318,0.085	-0.103
AT1G05710	RI	1	+	1714872	1716308	1714872	1716080	1716195	1716308	2,15,10	1,4,2	9,1,9	9,1,5	187	106	9.41448e-14	7.03244e-12	0.531,0.68,0.739	0.362,0.362,0.505	0.24
AT4G27270	RI	4	-	13662801	13663371	13662801	13662895	13663220	13663371	5,9,7	1,3,6	3,5,1	2,4,8	222	87	2.18824e-13	1.6043e-11	0.662,0.54,0.314	0.37,0.329,0.047	0.257
AT3G14205	RI	3	-	4719070	4720061	4719070	4719293	4719895	4720061	30,19,14	6,29,33	22,23,24	69,33,36	270	135	2.98738e-13	2.15037e-11	0.714,0.247,0.175	0.138,0.258,0.25	0.163
AT4G29930	RI	4	+	14644859	14645388	14644859	14645117	14645217	14645388	15,22,14	60,54,31	1,1,11	42,23,92	186	135	6.72605e-13	4.75508e-11	0.154,0.228,0.247	0.017,0.031,0.08	0.167
AT2G24600	RI	2	-	10452420	10453359	10452420	10452749	10452908	10453359	6,4,9	2,0,0	3,1,1	0,2,2	270	135	9.68825e-13	6.72908e-11	0.6,1.0,1.0	1.0,0.2,0.2	0.4
AT5G41910	RI	5	-	16778820	16779295	16778820	16779042	16779227	16779295	22,27,12	2,9,15	31,14,12	17,10,21	196	61	1.87325e-12	1.27866e-10	0.774,0.483,0.199	0.362,0.303,0.151	0.213
AT5G60590	RI	5	+	24357702	24358248	24357702	24357878	24357956	24358248	4,1,3	33,51,72	16,5,7	56,50,51	142	135	5.56409e-12	3.7336e-10	0.103,0.018,0.038	0.214,0.087,0.115	-0.086
AT5G53760	RI	5	+	21822322	21822901	21822322	21822629	21822719	21822901	1,23,34	1,21,8	25,7,45	8,6,4	166	135	1.77288e-11	1.16981e-09	0.449,0.471,0.776	0.718,0.487,0.901	-0.137
AT1G10810	RI	1	+	3600223	3600877	3600223	3600326	3600421	3600877	7,3,4	3,12,13	8,5,5	2,4,2	137	96	2.50415e-11	1.62524e-09	0.62,0.149,0.177	0.737,0.467,0.637	-0.298
AT3G58900	RI	3	+	21772837	21774195	21772837	21773965	21774054	21774195	19,17,12	9,9,8	12,16,11	10,14,17	163	134	3.41753e-11	2.18226e-09	0.634,0.608,0.552	0.497,0.484,0.347	0.155
AT3G46930	RI	3	+	17285921	17286957	17285921	17285997	17286331	17286957	4,23,19	1,6,6	39,22,17	4,1,4	204	69	3.60381e-11	2.26468e-09	0.575,0.565,0.517	0.767,0.882,0.59	-0.194
AT4G34370	RI	4	+	16435112	16435948	16435112	16435395	16435467	16435948	9,7,14	27,47,42	10,3,6	74,47,44	130	135	3.71555e-11	2.29842e-09	0.257,0.134,0.257	0.123,0.062,0.124	0.113
AT4G11840	RI	4	-	7124898	7126317	7124898	7125245	7125335	7126317	9,5,7	1,9,3	12,17,10	0,8,1	166	135	4.34104e-11	2.64403e-09	0.88,0.311,0.655	1.0,0.633,0.891	-0.226
AT3G26670	RI	3	-	9800469	9801209	9800469	9800661	9800814	9801209	15,35,44	0,27,29	36,11,23	39,31,28	270	135	7.95191e-11	4.76994e-09	1.0,0.393,0.431	0.316,0.151,0.291	0.355
AT2G25290	RI	2	-	10765705	10766355	10765705	10766059	10766143	10766355	7,10,0	7,8,3	1,0,2	6,3,6	154	135	1.05157e-10	6.0425e-09	0.467,0.523,0.0	0.127,0.0,0.226	0.212
AT2G37150	RI	2	-	15605888	15607840	15605888	15605993	15607694	15607840	7,6,7	1,3,4	5,5,7	3,7,8	233	98	1.05313e-10	6.0425e-09	0.746,0.457,0.424	0.412,0.231,0.269	0.238
AT3G13790	RI	3	-	4534363	4535914	4534363	4535509	4535635	4535914	7,12,13	6,0,9	29,16,7	30,2,22	238	135	1.02965e-10	6.0425e-09	0.398,1.0,0.45	0.354,0.819,0.153	0.174
AT1G48360	RI	1	+	17871318	17871738	17871318	17871459	17871532	17871738	2,5,5	8,6,5	5,3,2	17,13,10	131	134	1.17854e-10	6.6655e-09	0.204,0.46,0.506	0.231,0.191,0.17	0.193
AT4G17310	RI	4	-	9685665	9686616	9685665	9686024	9686497	9686616	7,9,5	18,11,13	9,10,14	9,8,14	247	112	1.40049e-10	7.80919e-09	0.15,0.271,0.149	0.312,0.362,0.312	-0.139
AT3G08840	RI	3	-	2680056	2680908	2680056	2680590	2680664	2680908	2,2,6	1,7,0	2,1,2	6,6,2	134	135	1.54796e-10	8.51165e-09	0.668,0.224,1.0	0.251,0.144,0.502	0.332
AT3G08980	RI	3	+	2742297	2742685	2742297	2742395	2742529	2742685	5,4,12	6,5,5	5,2,11	0,0,5	210	91	2.22427e-10	1.20629e-08	0.265,0.257,0.51	1.0,1.0,0.488	-0.485
AT3G46200	RI	3	+	16970400	16970781	16970400	16970544	16970622	16970781	12,7,4	18,26,33	2,2,4	41,17,43	142	135	2.35224e-10	1.25845e-08	0.388,0.204,0.103	0.044,0.101,0.081	0.156
AT1G49360	RI	1	-	18269101	18269448	18269101	18269170	18269361	18269448	2,2,0	0,1,3	10,11,6	1,1,3	142	7	3.04567e-10	1.60771e-08	1.0,0.09,0.0	0.33,0.352,0.09	0.106
AT5G65440	RI	5	+	26156305	26156655	26156305	26156500	26156583	26156655	24,26,15	29,17,31	11,12,12	23,24,27	82	65	3.96529e-10	2.0656e-08	0.396,0.548,0.277	0.275,0.284,0.261	0.134
AT1G79520	RI	1	-	29913623	29914967	29913623	29913736	29914322	29914967	8,13,16	2,2,2	7,5,17	3,1,23	241	106	5.03302e-10	2.58776e-08	0.638,0.741,0.779	0.506,0.687,0.245	0.24
AT1G27921	RI	1	-	9729599	9729979	9729599	9729747	9729855	9729979	68,39,42	17,45,69	16,16,13	83,54,80	184	117	9.09344e-10	4.6155e-08	0.718,0.355,0.279	0.109,0.159,0.094	0.33
AT5G06100	RI	5	+	1837913	1838421	1837913	1838029	1838366	1838421	1,1,1	3,6,12	7,1,5	1,3,7	157	22	9.61532e-10	4.81861e-08	0.045,0.023,0.012	0.495,0.045,0.091	-0.184
AT1G03920	RI	1	+	1001435	1002067	1001435	1001747	1001808	1002067	0,9,5	4,14,8	7,6,3	37,5,3	108	135	1.93124e-09	9.5462e-08	0.0,0.446,0.439	0.191,0.6,0.556	-0.154
AT3G05270	RI	3	-	1502815	1503481	1502815	1503006	1503248	1503481	1,12,12	0,5,7	8,2,7	13,10,7	270	135	1.95313e-09	9.5462e-08	1.0,0.545,0.462	0.235,0.091,0.333	0.449
AT5G18760	RI	5	-	6258924	6259229	6258924	6259015	6259156	6259229	11,2,4	4,1,3	4,1,2	7,3,2	148	15	2.49974e-09	1.20689e-07	0.218,0.169,0.119	0.055,0.033,0.092	0.109
AT4G33240	RI	4	-	16037454	16038324	16037454	16037639	16037897	16038324	8,3,9	2,15,2	13,9,23	5,0,5	270	135	2.59572e-09	1.23812e-07	0.667,0.091,0.692	0.565,1.0,0.697	-0.271
AT1G18415	RI	1	-	6342939	6344692	6342939	6343851	6343949	6344692	5,23,20	1,4,5	11,9,9	4,0,11	182	135	2.65812e-09	1.2528e-07	0.788,0.81,0.748	0.671,1.0,0.378	0.099
AT4G17410	RI	4	+	9715760	9716525	9715760	9716189	9716349	9716525	46,40,34	6,15,7	30,29,23	22,17,13	270	135	3.05282e-09	1.4219e-07	0.793,0.571,0.708	0.405,0.46,0.469	0.246
AT1G70100	RI	1	+	26405396	26405654	26405396	26405496	26405597	26405654	22,6,5	0,2,1	8,7,3	4,1,1	61	8	3.15593e-09	1.45283e-07	1.0,0.282,0.396	0.208,0.479,0.282	0.236
AT3G49500	RI	3	-	18350490	18353673	18350490	18353210	18353466	18353673	3,9,14	0,8,12	12,6,5	13,14,9	270	135	3.6699e-09	1.67002e-07	1.0,0.36,0.368	0.316,0.176,0.217	0.34
AT1G13770	RI	1	+	4723820	4724153	4723820	4723864	4723965	4724153	6,2,5	10,8,1	1,2,0	5,8,8	94	37	4.73527e-09	2.13033e-07	0.191,0.09,0.663	0.073,0.09,0.0	0.26
AT5G06120	RI	5	+	1844736	1845549	1844736	1844803	1845291	1845549	20,19,14	0,2,4	23,13,16	2,3,10	195	60	4.99307e-09	2.22107e-07	1.0,0.745,0.519	0.78,0.571,0.33	0.194
AT5G58970	RI	5	-	23808961	23809643	23808961	23809036	23809538	23809643	7,15,4	5,18,13	2,3,3	8,13,21	166	31	6.47009e-09	2.84612e-07	0.207,0.135,0.054	0.045,0.041,0.026	0.095
AT4G27900	RI	4	+	13890471	13890965	13890471	13890726	13890818	13890965	12,19,28	0,1,7	11,5,26	4,2,8	170	135	6.91019e-09	3.00631e-07	1.0,0.938,0.761	0.686,0.665,0.721	0.209
AT1G26890	RI	1	+	9317588	9319246	9317588	9318869	9318955	9319246	4,0,0	2,4,4	5,1,3	1,1,4	158	135	7.2769e-09	3.13144e-07	0.631,0.0,0.0	0.81,0.461,0.391	-0.344
AT1G02960	RI	1	-	667150	667437	667150	667281	667372	667437	36,17,27	37,18,38	16,12,23	45,31,25	80	47	8.13727e-09	3.46403e-07	0.364,0.357,0.294	0.173,0.185,0.351	0.102
AT3G09800	RI	3	-	3007907	3008610	3007907	3007938	3008263	3008610	10,7,11	0,0,8	16,3,6	0,0,1	159	24	8.4722e-09	3.56824e-07	1.0,1.0,0.172	1.0,1.0,0.475	-0.101
AT1G31175	RI	1	+	11141925	11142716	11141925	11141961	11142055	11142716	18,6,11	4,2,0	6,7,9	1,2,7	87	29	1.60762e-08	6.69955e-07	0.6,0.5,1.0	0.667,0.538,0.3	0.198
AT3G07360	RI	3	+	2354686	2355337	2354686	2355174	2355245	2355337	1,5,0	4,10,11	5,1,6	8,6,4	78	85	1.65579e-08	6.82842e-07	0.214,0.353,0.0	0.405,0.154,0.62	-0.204
AT1G53790	RI	1	-	20079530	20080883	20079530	20079612	20079697	20080883	11,3,2	10,2,11	4,2,0	9,9,7	96	75	1.79316e-08	7.31869e-07	0.462,0.54,0.124	0.258,0.148,0.0	0.24
AT3G16030	RI	3	+	5441658	5442406	5441658	5441869	5441935	5442406	16,18,12	22,32,11	21,11,15	51,38,22	118	135	1.91426e-08	7.73322e-07	0.454,0.392,0.555	0.32,0.249,0.438	0.131
AT3G19150	RI	3	-	6616933	6617258	6616933	6617110	6617202	6617258	5,9,4	20,15,20	3,2,3	25,29,18	85	49	2.09054e-08	8.36005e-07	0.126,0.257,0.103	0.065,0.038,0.088	0.098
AT3G28100	RI	3	+	10460213	10460602	10460213	10460375	10460453	10460602	10,1,5	21,17,3	1,4,0	27,9,11	142	135	2.20365e-08	8.72425e-07	0.312,0.053,0.613	0.034,0.297,0.0	0.216
AT4G26470	RI	4	+	13370950	13371575	13370950	13371096	13371260	13371575	3,9,7	16,35,37	23,10,15	39,10,46	270	135	2.26926e-08	8.89505e-07	0.086,0.114,0.086	0.228,0.333,0.14	-0.138
AT1G05880	RI	1	+	1777999	1778553	1777999	1778126	1778227	1778553	9,4,0	5,9,3	3,2,1	2,0,0	173	120	2.68398e-08	1.04175e-06	0.555,0.236,0.0	0.51,1.0,1.0	-0.573
AT1G16560	RI	1	+	5668572	5669039	5668572	5668739	5668918	5669039	5,11,19	0,11,6	7,10,11	8,7,12	249	114	2.89633e-08	1.11326e-06	1.0,0.314,0.592	0.286,0.395,0.296	0.31
AT3G08840	RI	3	-	2680056	2680590	2680056	2680165	2680517	2680590	4,8,7	1,2,7	4,5,3	4,4,8	168	33	3.58099e-08	1.36319e-06	0.44,0.44,0.164	0.164,0.197,0.069	0.205
AT4G27490	RI	4	+	13739747	13740099	13739747	13739835	13739945	13740099	8,22,25	13,10,18	6,7,13	14,8,16	152	81	4.12808e-08	1.55648e-06	0.247,0.54,0.425	0.186,0.318,0.302	0.135
AT2G36720	RI	2	+	15393046	15394301	15393046	15393287	15393404	15394301	1,37,48	7,5,6	52,36,33	4,4,3	220	135	6.70114e-08	2.50281e-06	0.081,0.82,0.831	0.889,0.847,0.871	-0.292
AT1G34844	RI	1	+	12751757	12752796	12751757	12752280	12752366	12752796	9,7,11	22,11,9	3,4,4	15,14,14	158	135	6.78339e-08	2.50985e-06	0.259,0.352,0.511	0.146,0.196,0.196	0.195
AT5G61190	RI	5	+	24615264	24616589	24615264	24615723	24616023	24616589	1,9,10	10,21,21	4,2,4	35,15,20	270	135	7.39753e-08	2.71174e-06	0.048,0.176,0.192	0.054,0.063,0.091	0.069
AT3G55850	RI	3	-	20724352	20725024	20724352	20724459	20724648	20725024	26,51,33	1,11,10	96,45,55	13,5,3	235	100	9.76409e-08	3.51418e-06	0.917,0.664,0.584	0.759,0.793,0.886	-0.091
AT1G22430	RI	1	+	7921032	7921386	7921032	7921128	7921224	7921386	31,16,3	58,26,31	9,5,4	41,20,26	132	89	9.74261e-08	3.51418e-06	0.265,0.293,0.061	0.129,0.144,0.094	0.084
AT3G09830	RI	3	+	3016489	3017576	3016489	3016804	3017142	3017576	4,11,8	3,6,7	6,3,4	12,11,9	270	135	1.35913e-07	4.84757e-06	0.4,0.478,0.364	0.2,0.12,0.182	0.247
AT4G25520	RI	4	-	13035188	13036471	13035188	13035903	13036110	13036471	1,24,30	1,20,17	36,18,23	16,10,5	270	135	1.71126e-07	6.049e-06	0.333,0.375,0.469	0.529,0.474,0.697	-0.174
AT3G49430	RI	3	+	18331508	18332754	18331508	18331712	18332247	18332754	2,3,7	19,22,10	3,1,2	48,25,26	270	135	1.74104e-07	6.09981e-06	0.05,0.064,0.259	0.03,0.02,0.037	0.095
AT5G64470	RI	5	+	25777050	25777963	25777050	25777300	25777457	25777963	18,3,12	5,12,4	8,5,5	9,10,5	270	135	2.18462e-07	7.58677e-06	0.643,0.111,0.6	0.308,0.2,0.333	0.171
AT5G25770	RI	5	-	8971310	8971829	8971310	8971429	8971672	8971829	35,44,36	0,5,7	156,48,42	10,0,0	247	112	2.48167e-07	8.54342e-06	1.0,0.8,0.7	0.876,1.0,1.0	-0.125
AT2G04690	RI	2	+	1645913	1646443	1645913	1646031	1646154	1646443	145,49,70	144,50,95	99,49,34	188,77,87	208	111	2.76028e-07	9.42066e-06	0.35,0.343,0.282	0.219,0.254,0.173	0.11
AT2G04790	RI	2	+	1680014	1680543	1680014	1680176	1680268	1680543	1,4,3	2,3,3	11,0,0	13,7,4	170	135	3.13395e-07	1.06045e-05	0.284,0.514,0.443	0.402,0.0,0.0	0.28
AT4G23660	RI	4	-	12330916	12331726	12330916	12331378	12331637	12331726	12,25,14	0,5,7	13,5,20	10,9,4	217	82	4.41795e-07	1.48226e-05	1.0,0.654,0.43	0.329,0.174,0.654	0.309
AT5G24960	RI	5	-	8599734	8600697	8599734	8600314	8600412	8600697	1,18,12	3,3,3	3,7,5	6,1,4	182	135	5.45247e-07	1.81398e-05	0.198,0.817,0.748	0.271,0.839,0.481	0.057
AT1G01860	RI	1	-	305784	306310	305784	305934	306044	306310	3,10,14	0,21,0	24,5,4	17,26,0	206	135	5.71326e-07	1.8849e-05	1.0,0.238,1.0	0.481,0.112,1.0	0.215
AT2G26810	RI	2	-	11435986	11436291	11435986	11436084	11436213	11436291	3,4,2	1,5,4	4,3,7	5,0,1	136	27	6.692e-07	2.18956e-05	0.373,0.137,0.09	0.137,1.0,0.582	-0.373
AT3G11620	RI	3	-	3669784	3670110	3669784	3669889	3670059	3670110	4,6,5	0,1,1	3,2,0	2,2,2	142	7	8.31573e-07	2.69852e-05	1.0,0.228,0.198	0.069,0.047,0.0	0.437
AT3G02875	RI	3	+	633227	634074	633227	633356	633460	634074	162,74,29	19,27,63	26,37,25	59,40,58	181	122	8.84238e-07	2.8461e-05	0.852,0.649,0.237	0.229,0.384,0.225	0.3
AT5G60430	RI	5	+	24301548	24302640	24301548	24301824	24302331	24302640	43,42,21	10,9,18	69,33,26	1,6,16	270	135	1.09953e-06	3.51053e-05	0.683,0.7,0.368	0.972,0.733,0.448	-0.134
AT1G51645	RI	1	+	19150247	19152074	19150247	19151040	19151139	19152074	38,49,31	11,3,5	40,17,20	18,13,6	184	135	1.33617e-06	4.23191e-05	0.717,0.923,0.82	0.62,0.49,0.71	0.213
AT1G10890	RI	1	+	3627996	3629304	3627996	3628229	3629097	3629304	151205138	32,65,37	402213160	71,42,29	270	135	1.54666e-06	4.85971e-05	0.702,0.612,0.651	0.739,0.717,0.734	-0.075
AT1G63490	RI	1	-	23551397	23553011	23551397	23551455	23551668	23553011	0,2,1	1,11,7	1,3,2	6,2,2	186	51	1.73087e-06	5.39568e-05	0.0,0.047,0.038	0.044,0.291,0.215	-0.155
AT1G79740	RI	1	-	30005073	30006911	30005073	30006627	30006714	30006911	1,4,6	11,30,46	1,0,2	63,37,36	160	135	2.15142e-06	6.65426e-05	0.071,0.101,0.099	0.013,0.0,0.045	0.071
AT5G37370	RI	5	-	14814825	14815283	14814825	14815052	14815171	14815283	5,7,16	10,4,2	20,15,31	8,6,6	194	105	2.18006e-06	6.69058e-05	0.213,0.486,0.812	0.575,0.575,0.737	-0.125
AT1G33030	RI	1	-	11964775	11965351	11964775	11965187	11965286	11965351	4,3,0	8,3,2	1,2,0	10,10,2	107	58	2.59877e-06	7.91424e-05	0.213,0.352,0.0	0.051,0.098,0.0	0.139
AT5G01950	RI	5	-	369010	369537	369010	369082	369284	369537	2,5,3	0,14,8	8,5,10	19,5,5	200	65	2.83259e-06	8.56048e-05	1.0,0.104,0.109	0.12,0.245,0.394	0.151
AT3G02600	RI	3	+	551704	553152	551704	551847	552930	553152	6,9,6	3,3,7	5,13,6	1,3,3	270	135	2.89104e-06	8.67094e-05	0.5,0.6,0.3	0.714,0.684,0.5	-0.166
AT1G58350	RI	1	-	21666654	21667629	21666654	21667007	21667179	21667629	6,3,11	0,6,2	5,3,9	5,2,8	270	135	2.94326e-06	8.76118e-05	1.0,0.2,0.733	0.333,0.429,0.36	0.27
AT1G02880	RI	1	-	643876	644256	643876	643949	644141	644256	5,30,9	0,5,4	21,32,7	1,4,4	174	39	3.24741e-06	9.59441e-05	1.0,0.574,0.335	0.825,0.642,0.282	0.053
AT1G10920	RI	1	-	3646193	3647768	3646193	3646352	3646502	3647768	1,0,4	2,1,1	5,0,2	10,4,1	270	135	3.51644e-06	0.000103123	0.2,0.0,0.667	0.2,0.0,0.5	0.056
AT5G37478	RI	5	+	14881415	14881878	14881415	14881601	14881818	14881878	4,4,6	4,12,2	2,0,3	7,7,7	188	53	3.91084e-06	0.000113846	0.22,0.086,0.458	0.075,0.0,0.108	0.194
AT4G34140	RI	4	+	16351769	16352085	16351769	16351888	16352001	16352085	15,32,40	4,5,6	68,38,45	2,2,7	131	54	4.02749e-06	0.000116386	0.607,0.725,0.733	0.933,0.887,0.726	-0.16
AT4G21310	RI	4	-	11339415	11340085	11339415	11339621	11339688	11340085	4,4,7	15,35,47	3,8,11	15,19,37	120	135	4.25475e-06	0.000122062	0.231,0.114,0.144	0.184,0.321,0.251	-0.089
AT2G34310	RI	2	-	14477744	14478487	14477744	14477985	14478359	14478487	8,13,8	8,9,0	11,10,13	12,11,12	256	121	5.47648e-06	0.000155981	0.321,0.406,1.0	0.302,0.301,0.339	0.262
AT2G40030	RI	2	+	16720958	16722768	16720958	16722526	16722653	16722768	0,1,2	13,4,19	0,3,2	1,4,5	213	108	5.88267e-06	0.000166354	0.0,0.113,0.051	0.0,0.276,0.169	-0.094
AT1G62660	RI	1	+	23199611	23200651	23199611	23200306	23200642	23200651	17,13,36	0,5,0	20,14,6	53,41,0	137	2	6.40291e-06	0.000179781	1.0,0.037,1.0	0.005,0.005,1.0	0.342
AT1G02960	RI	1	-	667150	667641	667150	667464	667540	667641	12,14,8	7,9,8	10,7,7	13,15,17	97	94	8.44732e-06	0.000235514	0.624,0.601,0.492	0.427,0.311,0.285	0.231
AT3G03810	RI	3	-	975736	976414	975736	975945	976033	976414	6,6,4	0,41,28	4,2,3	32,20,32	162	135	8.73496e-06	0.00024183	1.0,0.109,0.106	0.094,0.077,0.072	0.324
AT2G39950	RI	2	-	16678034	16679772	16678034	16679426	16679656	16679772	4,18,10	4,2,2	7,8,9	6,2,5	244	109	1.24245e-05	0.000341587	0.309,0.801,0.691	0.343,0.641,0.446	0.124
AT3G13730	RI	3	-	4497892	4498761	4497892	4498414	4498639	4498761	11,2,3	33,43,35	10,8,7	20,33,19	250	115	1.3121e-05	0.000358247	0.133,0.021,0.038	0.187,0.1,0.145	-0.08
AT3G47560	RI	3	-	17525858	17526189	17525858	17525952	17526030	17526189	5,6,7	32,26,22	2,1,2	32,15,21	94	87	1.35971e-05	0.000368706	0.126,0.176,0.227	0.055,0.058,0.081	0.112
AT3G21230	RI	3	-	7448441	7448837	7448441	7448544	7448623	7448837	0,0,2	53,56,44	4,3,1	26,23,36	105	96	1.38147e-05	0.000372056	0.0,0.0,0.04	0.123,0.107,0.025	-0.072
AT5G21900	RI	5	+	7239531	7239858	7239531	7239693	7239782	7239858	1,1,4	11,5,6	0,0,1	11,13,6	98	69	1.65647e-05	0.000443106	0.06,0.123,0.319	0.0,0.0,0.105	0.132
AT4G17310	RI	4	-	9685665	9686616	9685665	9686024	9686443	9686616	7,8,5	9,7,5	9,12,12	11,4,4	270	135	1.80799e-05	0.000480391	0.28,0.364,0.333	0.29,0.6,0.6	-0.171
AT5G14210	RI	5	-	4579143	4579692	4579143	4579355	4579448	4579692	33,22,25	25,36,43	11,5,15	45,23,35	172	135	1.83655e-05	0.000484726	0.509,0.324,0.313	0.161,0.146,0.252	0.196
AT5G19030	RI	5	-	6357382	6357877	6357382	6357584	6357770	6357877	8,7,5	23,5,12	2,1,2	8,18,6	235	100	2.13028e-05	0.000558529	0.129,0.373,0.151	0.096,0.023,0.124	0.137
AT1G15790	RI	1	-	5439752	5440131	5439752	5439837	5439994	5440131	1,3,2	11,5,14	4,11,4	15,7,10	208	73	2.27069e-05	0.000591425	0.031,0.174,0.048	0.086,0.355,0.123	-0.104
AT2G17150	RI	2	-	7469301	7470694	7469301	7469349	7469699	7470694	2,4,9	0,12,4	6,9,3	2,11,1	176	41	2.52411e-05	0.000648893	1.0,0.072,0.344	0.411,0.16,0.411	0.145
AT5G11030	RI	5	-	3490832	3492030	3490832	3491478	3491871	3492030	1,3,6	20,15,13	7,3,1	11,7,6	270	135	2.52263e-05	0.000648893	0.024,0.091,0.188	0.241,0.176,0.077	-0.064
AT3G56730	RI	3	+	21014073	21014547	21014073	21014235	21014349	21014547	8,6,1	3,11,7	18,6,3	21,1,0	214	135	3.12341e-05	0.000797778	0.627,0.256,0.083	0.351,0.791,1.0	-0.392
AT2G34150	RI	2	-	14421918	14422174	14421918	14421986	14422077	14422174	0,4,2	1,0,2	1,1,1	2,3,2	49	16	3.23758e-05	0.000821639	0.0,1.0,0.246	0.14,0.098,0.14	0.289
AT4G38225	RI	4	+	17927564	17928485	17927564	17928196	17928284	17928485	6,5,3	33,32,52	0,0,3	52,54,38	162	135	4.32534e-05	0.0010907	0.132,0.115,0.046	0.0,0.0,0.062	0.077
AT2G34020	RI	2	-	14371631	14372462	14371631	14372223	14372322	14372462	1,11,16	4,45,72	2,4,2	16,26,54	182	133	5.06674e-05	0.00126957	0.154,0.152,0.14	0.084,0.101,0.026	0.078
AT5G01730	RI	5	-	276702	277081	276702	276826	276917	277081	1,8,0	3,17,3	1,1,0	15,4,7	150	117	5.7429e-05	0.00142995	0.206,0.269,0.0	0.049,0.163,0.0	0.088
AT2G13800	RI	2	+	5753497	5753777	5753497	5753639	5753705	5753777	0,2,3	5,8,8	0,0,2	17,16,6	59	65	5.89888e-05	0.0014596	0.0,0.216,0.292	0.0,0.0,0.269	0.08
AT3G63400	RI	3	+	23412023	23412526	23412023	23412168	23412427	23412526	15,33,18	6,14,13	32,24,10	6,5,9	227	92	6.98137e-05	0.00171672	0.503,0.489,0.359	0.684,0.66,0.31	-0.101
AT2G41430	RI	2	+	17269231	17270075	17269231	17269490	17269719	17270075	111,66,96	23,0,12	121,51,48	13,0,0	270	135	7.96915e-05	0.00194752	0.707,1.0,0.8	0.823,1.0,1.0	-0.105
AT1G75420	RI	1	+	28305217	28305936	28305217	28305706	28305793	28305936	6,8,7	18,41,33	0,9,2	52,35,24	160	135	8.03397e-05	0.00195132	0.22,0.141,0.152	0.0,0.178,0.066	0.09
AT3G48880	RI	3	+	18126932	18128237	18126932	18127230	18127860	18128237	2,10,7	2,8,7	8,9,3	15,10,7	270	135	8.09825e-05	0.00195494	0.333,0.385,0.333	0.211,0.31,0.176	0.118
AT2G22980	RI	2	+	9779238	9779527	9779238	9779384	9779450	9779527	8,3,9	10,11,13	38,8,7	121,49,7	59	70	8.65923e-05	0.00207769	0.487,0.244,0.451	0.271,0.162,0.543	0.069
AT1G09195	RI	1	-	2967939	2969494	2967939	2968758	2968969	2969494	7,3,9	6,12,8	5,3,2	13,10,6	270	135	9.02685e-05	0.00213996	0.368,0.111,0.36	0.161,0.13,0.143	0.135
AT5G61190	RI	5	+	24618353	24619550	24618353	24618979	24619131	24619550	14,17,10	17,27,27	11,5,5	26,39,37	270	135	8.98558e-05	0.00213996	0.292,0.239,0.156	0.175,0.06,0.063	0.13
AT1G61430	RI	1	-	22665288	22665815	22665288	22665526	22665604	22665815	4,1,0	5,3,12	4,5,3	10,8,2	142	135	0.000102011	0.00240395	0.432,0.241,0.0	0.276,0.373,0.588	-0.188
AT1G63900	RI	1	+	23718684	23718908	23718684	23718728	23718799	23718908	3,2,3	6,4,1	0,0,0	2,4,5	31	4	0.00010831	0.00253726	0.061,0.061,0.279	0.0,0.0,0.0	0.134
AT3G20480	RI	3	-	7152988	7153464	7152988	7153112	7153196	7153464	3,1,1	6,4,8	2,1,4	8,0,2	136	117	0.000116995	0.00272461	0.301,0.177,0.097	0.177,1.0,0.632	-0.411
AT1G76940	RI	1	-	28903314	28903712	28903314	28903376	28903456	28903712	6,3,9	28,15,36	9,2,16	29,17,18	73	55	0.000122307	0.00283167	0.139,0.131,0.159	0.19,0.081,0.401	-0.081
AT4G02430	RI	4	+	1070656	1071674	1070656	1070886	1071273	1071674	153141114	23,19,32	186,128,78	42,31,30	270	135	0.000128435	0.00295625	0.769,0.788,0.64	0.689,0.674,0.565	0.09
AT2G33540	RI	2	-	14207913	14209192	14207913	14208049	14208174	14209192	1,10,8	2,14,6	32,20,5	13,4,3	230	129	0.000157332	0.00360045	0.219,0.286,0.428	0.58,0.737,0.483	-0.289
AT4G16920	RI	4	-	9519180	9520888	9519180	9519606	9519748	9520888	6,9,5	6,9,6	16,17,4	8,9,5	270	135	0.000165275	0.00376048	0.333,0.333,0.294	0.5,0.486,0.286	-0.104
AT2G20410	RI	2	+	8802090	8802675	8802090	8802422	8802514	8802675	2,6,6	7,10,12	6,9,2	13,2,4	170	135	0.000197177	0.0044607	0.185,0.323,0.284	0.268,0.781,0.284	-0.18
AT5G07370	RI	5	+	2330387	2332336	2330387	2330844	2331226	2332336	43,37,43	8,25,13	53,51,40	6,4,8	270	135	0.000203335	0.00457387	0.729,0.425,0.623	0.815,0.864,0.714	-0.205
AT3G07340	RI	3	-	2341327	2341716	2341327	2341409	2341500	2341716	6,7,3	8,31,40	1,1,0	29,25,24	108	75	0.000214764	0.00480367	0.342,0.136,0.05	0.023,0.027,0.0	0.159
AT1G03905	RI	1	+	993399	994206	993399	993631	994045	994206	17,23,10	22,58,38	19,12,5	42,50,64	270	135	0.000217012	0.00482668	0.279,0.165,0.116	0.184,0.107,0.038	0.077
AT4G23570	RI	4	+	12299748	12300174	12299748	12299923	12300007	12300174	5,28,28	6,9,8	43,16,42	12,4,2	154	135	0.000272096	0.00601803	0.422,0.732,0.754	0.759,0.778,0.948	-0.192
AT2G17150	RI	2	-	7466686	7469222	7466686	7467887	7468213	7469222	39,9,17	30,71,53	10,14,16	73,50,51	270	135	0.000275157	0.00605193	0.394,0.06,0.138	0.064,0.123,0.136	0.09
AT3G17860	RI	3	+	6120028	6121328	6120028	6121039	6121128	6121328	0,2,4	1,10,4	2,1,2	0,3,0	164	135	0.000279118	0.00610513	0.0,0.141,0.452	1.0,0.215,1.0	-0.541
AT1G07880	RI	1	-	2434437	2435059	2434437	2434621	2434726	2435059	4,2,1	9,9,14	2,1,5	1,4,12	196	135	0.000303452	0.00660092	0.234,0.133,0.047	0.579,0.147,0.223	-0.178
AT1G62250	RI	1	-	22995813	22996230	22995813	22995919	22996057	22996230	8,8,1	45,23,13	12,8,3	28,17,8	226	99	0.000312284	0.00675591	0.072,0.132,0.033	0.158,0.171,0.141	-0.078
AT3G18535	RI	3	-	6376451	6377625	6376451	6376709	6376943	6377625	2,5,5	7,20,17	13,10,8	25,2,1	270	135	0.00034172	0.0073128	0.125,0.111,0.128	0.206,0.714,0.8	-0.452
AT1G76170	RI	1	-	28585191	28585740	28585191	28585304	28585403	28585740	3,1,4	4,2,7	1,1,1	13,3,7	155	106	0.00034127	0.0073128	0.339,0.255,0.281	0.05,0.186,0.089	0.183
AT1G80860	RI	1	-	30387977	30388681	30387977	30388302	30388378	30388681	55,21,53	43,42,24	30,22,31	32,55,18	138	135	0.000350256	0.00745519	0.556,0.328,0.684	0.478,0.281,0.628	0.06
AT5G18245	RI	5	+	6028150	6029282	6028150	6028582	6028828	6029282	69,29,48	2,4,0	39,19,42	5,3,6	270	135	0.000442463	0.00936744	0.945,0.784,1.0	0.796,0.76,0.778	0.132
AT3G49500	RI	3	-	18350490	18353673	18350490	18353210	18353443	18353673	3,7,11	0,3,2	5,6,6	13,1,4	270	135	0.000486498	0.0102449	1.0,0.538,0.733	0.161,0.75,0.429	0.31
AT2G03810	RI	2	+	1160946	1161729	1160946	1161296	1161669	1161729	3,4,1	1,8,3	8,3,5	9,0,2	188	53	0.000492398	0.0103143	0.458,0.124,0.086	0.2,1.0,0.413	-0.315
AT3G54740	RI	3	+	20262336	20264115	20262336	20262679	20262795	20264115	3,0,2	17,15,28	11,5,8	32,27,27	218	135	0.000528558	0.0110135	0.099,0.0,0.042	0.176,0.103,0.155	-0.098
AT2G03140	RI	2	+	950308	951553	950308	950717	951059	951553	4,1,3	5,0,6	5,2,0	13,4,4	270	135	0.0005956	0.0123454	0.286,1.0,0.2	0.161,0.2,0.0	0.375
AT1G48490	RI	1	-	17928053	17928930	17928053	17928633	17928718	17928930	6,44,22	1,6,7	79,27,19	28,8,12	156	135	0.00061822	0.0127476	0.839,0.864,0.731	0.709,0.745,0.578	0.134
AT4G20430	RI	4	-	11016808	11018074	11016808	11017428	11017650	11018074	28,7,14	6,7,15	5,6,30	0,2,6	270	135	0.000661597	0.0135228	0.7,0.333,0.318	1.0,0.6,0.714	-0.321
AT4G38670	RI	4	-	18069463	18069946	18069463	18069740	18069814	18069946	26,8,15	9,0,6	9,9,13	5,3,13	124	125	0.000662649	0.0135228	0.744,1.0,0.716	0.645,0.752,0.502	0.187
AT5G53850	RI	5	-	21863652	21864225	21863652	21863700	21864088	21864225	19,19,9	0,2,4	15,11,5	2,3,3	171	36	0.00067191	0.0136415	1.0,0.667,0.321	0.612,0.436,0.26	0.227
AT5G38340	RI	5	+	15320374	15322410	15320374	15321108	15321278	15322410	35,16,13	1,28,10	30,14,10	39,15,8	270	135	0.000681023	0.013756	0.946,0.222,0.394	0.278,0.318,0.385	0.194
AT1G07119	RI	1	+	2185390	2186349	2185390	2185436	2186102	2186349	2,3,0	1,3,1	5,2,2	0,0,2	174	39	0.000697764	0.0140226	0.31,0.183,0.0	1.0,1.0,0.183	-0.563
AT1G49160	RI	1	-	18181243	18181753	18181243	18181471	18181612	18181753	2,6,2	3,8,4	16,11,11	9,6,4	267	134	0.000747709	0.0148753	0.251,0.273,0.201	0.472,0.479,0.58	-0.269
AT4G03000	RI	4	+	1324587	1327520	1324587	1326512	1326627	1327520	5,6,8	1,4,3	1,6,1	4,1,2	216	135	0.000746365	0.0148753	0.758,0.484,0.625	0.135,0.789,0.238	0.235
AT5G65460	RI	5	-	26162380	26162778	26162380	26162539	26162637	26162778	11,2,1	31,30,44	1,0,0	31,25,31	181	134	0.000808882	0.0160118	0.208,0.047,0.017	0.023,0.0,0.0	0.083
AT1G43620	RI	1	-	16429349	16430226	16429349	16429558	16429642	16430226	4,10,5	0,6,0	11,3,9	3,8,4	154	135	0.000831172	0.0163712	1.0,0.594,1.0	0.763,0.247,0.664	0.307
AT3G47630	RI	3	-	17564321	17564648	17564321	17564414	17564579	17564648	2,6,3	1,3,2	2,3,3	4,5,5	148	13	0.000901323	0.017665	0.149,0.149,0.116	0.042,0.05,0.05	0.091
AT1G05710	RI	1	+	1714872	1716308	1714872	1716102	1716195	1716308	2,10,7	3,16,0	7,1,8	13,5,8	143	106	0.00102817	0.0200518	0.331,0.317,1.0	0.285,0.129,0.426	0.269
AT5G25520	RI	5	+	8887835	8888590	8887835	8887956	8888530	8888590	21,14,14	6,17,15	19,17,10	5,12,5	167	32	0.00106588	0.0206854	0.401,0.136,0.152	0.421,0.214,0.277	-0.074
AT3G13970	RI	3	-	4613491	4614124	4613491	4613755	4614055	4614124	15,8,7	4,2,6	9,6,15	0,1,0	197	62	0.00137001	0.0263361	0.541,0.557,0.269	1.0,0.654,1.0	-0.429
AT5G60120	RI	5	+	24209970	24210409	24209970	24210074	24210295	24210409	18,11,19	6,5,9	15,15,3	8,15,3	204	69	0.001377	0.0263361	0.504,0.427,0.417	0.388,0.253,0.253	0.151
AT4G02430	RI	4	+	1070656	1071674	1070656	1070886	1071284	1071674	151139115	15,16,18	191,124,79	29,16,27	270	135	0.00137057	0.0263361	0.834,0.813,0.762	0.767,0.795,0.594	0.084
AT4G34680	RI	4	+	16553144	16553981	16553144	16553479	16553694	16553981	55,84,10	17,24,17	86,39,64	25,16,14	270	135	0.00151249	0.0285912	0.618,0.636,0.227	0.632,0.549,0.696	-0.132
AT1G67520	RI	1	-	25303219	25303680	25303219	25303373	25303442	25303680	1,0,1	11,6,5	0,5,1	2,10,7	124	135	0.00151215	0.0285912	0.09,0.0,0.179	0.0,0.352,0.135	-0.073
AT3G54970	RI	3	-	20368499	20368853	20368499	20368645	20368767	20368853	21,21,24	26,12,17	20,16,21	4,11,17	174	79	0.00151658	0.0285912	0.268,0.443,0.391	0.694,0.398,0.359	-0.116
AT5G37850	RI	5	+	15065299	15065701	15065299	15065479	15065604	15065701	27,26,46	5,11,20	60,27,35	18,15,31	191	90	0.00158305	0.0297028	0.718,0.527,0.52	0.611,0.459,0.347	0.116
AT3G26670	RI	3	-	9800469	9801209	9800469	9800684	9800814	9801209	12,33,35	2,5,5	33,12,24	8,3,7	246	135	0.0015994	0.0298681	0.767,0.784,0.793	0.694,0.687,0.653	0.103
AT1G72855	RI	1	+	27416524	27419122	27416524	27417004	27417070	27419122	17,9,20	0,2,0	18,18,9	6,0,2	118	135	0.00172239	0.0320138	1.0,0.837,1.0	0.774,1.0,0.837	0.075
AT5G26770	RI	5	-	9408239	9408872	9408239	9408341	9408410	9408872	1,0,0	32,23,34	4,2,1	27,21,27	84	95	0.00179828	0.0332682	0.034,0.0,0.0	0.144,0.097,0.04	-0.082
AT2G01900	RI	2	+	405761	406311	405761	405987	406132	406311	5,52,23	7,25,5	61,34,9	37,19,14	270	135	0.00202341	0.037259	0.263,0.51,0.697	0.452,0.472,0.243	0.101
AT5G52230	RI	5	-	21211550	21212072	21211550	21211678	21211781	21212072	3,14,8	0,1,6	4,5,2	9,4,4	178	121	0.00216563	0.0396932	1.0,0.905,0.475	0.232,0.459,0.254	0.478
AT3G04500	RI	3	-	1212469	1212931	1212469	1212735	1212833	1212931	3,4,7	32,5,16	6,2,2	37,21,23	138	91	0.0021782	0.0397395	0.058,0.345,0.224	0.097,0.059,0.054	0.139
AT5G18230	RI	5	-	6023895	6024669	6023895	6024546	6024615	6024669	4,14,15	9,45,50	10,5,6	53,34,37	62	47	0.00223044	0.040506	0.252,0.191,0.185	0.125,0.1,0.109	0.098
AT5G07100	RI	5	+	2204205	2205165	2204205	2204465	2204607	2205165	67,61,45	16,20,17	143,52,30	81,34,17	270	135	0.00230597	0.0416865	0.677,0.604,0.57	0.469,0.433,0.469	0.16
AT3G53270	RI	3	-	19752427	19753280	19752427	19752683	19752994	19753280	20,25,19	1,2,3	14,14,13	15,1,4	270	135	0.00237029	0.0426545	0.909,0.862,0.76	0.318,0.875,0.619	0.24
AT5G36180	RI	5	+	14239434	14239731	14239434	14239580	14239654	14239731	23,73,46	5,119,31	46,34,16	104,40,16	69	70	0.00242081	0.0433664	0.824,0.384,0.601	0.31,0.463,0.504	0.177
AT3G19820	RI	3	-	6880374	6882235	6880374	6881628	6881722	6882235	8,7,15	0,4,0	5,4,5	1,0,8	174	135	0.00245761	0.0438274	1.0,0.576,1.0	0.795,1.0,0.327	0.151
AT3G02460	RI	3	+	507556	507788	507556	507616	507689	507788	1,5,1	8,1,2	0,3,1	5,7,5	23	10	0.00257736	0.0457568	0.052,0.685,0.179	0.0,0.157,0.08	0.226
AT5G59980	RI	5	+	24148319	24149578	24148319	24149272	24149348	24149578	14,8,4	4,1,5	7,9,8	4,5,8	138	135	0.00267727	0.0473184	0.774,0.887,0.439	0.631,0.638,0.495	0.112
GeneID	AS tpye	chr	strand	exonStart_0base	exonEnd	upstreamES	upstreamEE	downstreamES	downstreamEE	IJC_SAMPLE_1	SJC_SAMPLE_1	IJC_SAMPLE_2	SJC_SAMPLE_2	IncFormLen	SkipFormLen	PValue	FDR	IncLevel1	IncLevel2	IncLevelDifference
AT3G49430	SE	3	+	18332247	18332471	18331545	18331712	18332641	18332754	22,25,10	64124165	69,39,41	109,71,114	241	106	1.94219e-67	3.20268e-64	0.131,0.081,0.026	0.218,0.195,0.137	-0.104
AT1G19080	SE	1	+	6584425	6584556	6584240	6584354	6585036	6585131	3,4,11	1,13,5	15,13,6	2,0,3	173	60	1.1219e-44	9.25005e-42	0.51,0.096,0.433	0.722,1.0,0.41	-0.364
AT5G10630	SE	5	+	3361153	3361363	3360756	3360921	3361498	3361576	2,4,7	5,19,7	16,2,22	9,7,4	206	71	1.42765e-40	7.84733e-38	0.121,0.068,0.256	0.38,0.09,0.655	-0.227
AT3G17920	SE	3	+	6137792	6137888	6137057	6137695	6137982	6138240	5,5,12	2,19,2	7,1,4	28,8,12	178	135	1.94251e-34	8.00798e-32	0.655,0.166,0.82	0.159,0.087,0.202	0.398
AT1G07705	SE	1	+	2384125	2384214	2383641	2383743	2384312	2384465	20,32,41	0,0,0	23,14,31	7,0,1	124	95	8.47537e-27	2.79518e-24	1.0,1.0,1.0	0.716,1.0,0.96	0.108
AT2G20080	SE	2	-	8664063	8664144	8663727	8663768	8664504	8665026	32,30,69	3,0,2	65,25,36	6,5,8	74	34	9.79536e-19	2.69209e-16	0.831,1.0,0.941	0.833,0.697,0.674	0.189
AT5G10630	SE	5	+	3361138	3361363	3360756	3360921	3361498	3361576	0,2,3	5,19,7	3,0,13	9,7,4	206	71	4.44006e-16	1.04595e-13	0.0,0.035,0.129	0.103,0.0,0.528	-0.156
AT4G17310	SE	4	-	9685665	9685710	9685176	9685454	9685902	9686616	10,8,4	8,2,9	5,2,3	12,6,5	76	135	5.04697e-14	1.04031e-11	0.689,0.877,0.441	0.425,0.372,0.516	0.231
AT3G28130	SE	3	+	10468076	10468238	10467731	10467978	10468314	10468463	42,50,31	0,0,0	76,37,34	5,1,3	270	135	1.66943e-12	3.05876e-10	1.0,1.0,1.0	0.884,0.949,0.85	0.106
AT5G62950	SE	5	-	25263370	25263419	25263025	25263154	25263710	25263901	15,17,18	28,38,49	20,11,8	70,35,47	71	122	1.35235e-09	2.23003e-07	0.479,0.435,0.387	0.329,0.351,0.226	0.132
AT5G19900	SE	5	-	6727976	6728095	6727379	6727652	6728276	6730397	12,24,8	4,4,5	30,14,33	1,0,3	224	135	8.84152e-09	1.24837e-06	0.644,0.783,0.491	0.948,1.0,0.869	-0.3
AT4G13040	SE	4	+	7614071	7614142	7613238	7613430	7614219	7614350	22,40,30	12,11,11	39,31,25	2,11,4	117	124	9.08459e-09	1.24837e-06	0.66,0.794,0.743	0.954,0.749,0.869	-0.125
AT2G30600	SE	2	+	13039145	13039283	13038782	13039013	13039381	13039543	29,13,27	68,32,46	48,32,10	183,125,37	262	135	2.92136e-08	3.70563e-06	0.18,0.173,0.232	0.119,0.117,0.122	0.076
AT3G49430	SE	3	+	18332247	18332492	18331538	18331712	18332641	18332754	19,22,10	64124165	48,25,26	109,71,114	241	106	4.16623e-08	4.90723e-06	0.115,0.072,0.026	0.162,0.134,0.091	-0.058
AT4G27050	SE	4	-	13577742	13577789	13577550	13577652	13577905	13578051	0,4,6	1,1,4	1,3,3	4,0,4	40	95	3.85782e-07	4.24103e-05	0.0,0.905,0.781	0.373,1.0,0.64	-0.109
AT1G04353	SE	1	+	1513071	1513218	1512617	1512668	1513299	1514562	56,19,23	5,0,7	73,47,30	0,1,7	179	44	5.87229e-07	6.05212e-05	0.734,1.0,0.447	1.0,0.92,0.513	-0.084
AT3G58030	SE	3	+	21484774	21485052	21484374	21484599	21485462	21487010	22,50,42	0,0,2	59,48,63	5,12,0	270	135	6.41238e-07	6.22001e-05	1.0,1.0,0.913	0.855,0.667,1.0	0.13
AT5G48150	SE	5	-	19524308	19524388	19523031	19524083	19524502	19524788	7,37,43	5,13,15	31,15,28	16,12,19	146	135	1.01653e-06	8.82238e-05	0.564,0.725,0.726	0.642,0.536,0.577	0.087
AT1G68872	SE	1	-	25890032	25890141	25889294	25889411	25890247	25891345	8,4,4	1,1,3	10,5,4	7,11,9	179	110	9.85381e-07	8.82238e-05	0.831,0.711,0.45	0.467,0.218,0.215	0.364
AT5G36180	SE	5	+	14241446	14241492	14241247	14241361	14241781	14242135	25,27,16	26,33,16	21,23,17	12,18,10	50	107	2.30376e-06	0.000189945	0.673,0.636,0.682	0.789,0.732,0.784	-0.105
AT5G47455	SE	5	+	19251934	19251979	19251657	19251704	19252203	19252491	16,4,11	8,3,3	1,6,8	2,3,12	38	40	4.03441e-06	0.000316798	0.678,0.584,0.794	0.345,0.678,0.412	0.207
AT1G05000	SE	1	+	1426234	1426330	1426015	1426109	1427898	1427956	2,10,0	4,4,1	3,0,2	0,1,1	46	3	2.79162e-05	0.00209244	0.032,0.14,0.0	1.0,0.0,0.115	-0.314
AT3G29644	SE	3	-	11500666	11500771	11499624	11499687	11501158	11501419	2,3,3	4,3,11	0,1,0	8,3,11	117	56	3.58937e-05	0.00257342	0.193,0.324,0.115	0.0,0.138,0.0	0.165
AT1G72050	SE	1	+	27115641	27115816	27115350	27115491	27115914	27116359	49,119,92	1,6,2	70,85,66	20,17,8	269	134	9.70624e-05	0.006669	0.961,0.908,0.958	0.636,0.714,0.804	0.224
AT5G65740	SE	5	-	26302972	26303246	26302829	26302904	26303332	26303512	4,8,6	0,0,1	3,3,0	0,0,2	203	68	0.000105829	0.00698048	1.0,1.0,0.668	1.0,1.0,0.0	0.223
AT4G08460	SE	4	-	5378697	5378821	5377117	5378202	5380530	5380645	84,70,100	42,55,84	138139114	48,52,73	207	108	0.000201427	0.0127751	0.511,0.399,0.383	0.6,0.582,0.449	-0.113
AT1G55310	SE	1	+	20631686	20631722	20631041	20631119	20631884	20632055	27,30,34	62,80,115	73,39,40	98,89,118	29	71	0.000243902	0.0148961	0.516,0.479,0.42	0.646,0.518,0.454	-0.068
AT1G10095	SE	1	-	3299359	3299450	3299053	3299122	3299632	3299743	5,1,1	1,0,1	4,5,1	4,5,0	64	31	0.000311598	0.0183509	0.708,1.0,0.326	0.326,0.326,1.0	0.127
AT1G28395	SE	1	-	9969771	9969836	9969245	9969587	9970112	9970153	20,15,20	10,3,6	4,4,29	1,0,5	58	34	0.000348119	0.0197948	0.54,0.746,0.661	0.701,1.0,0.773	-0.176
AT2G23985	SE	2	+	10205449	10205474	10204801	10205241	10205622	10205693	3,2,2	8,2,0	2,1,8	4,2,3	18	64	0.000584363	0.0321205	0.571,0.78,1.0	0.64,0.64,0.905	0.055
AT4G14520	SE	4	+	8341935	8342045	8341311	8341478	8342453	8343249	2,2,1	13,14,34	6,8,3	21,14,23	206	135	0.000782217	0.0416089	0.092,0.086,0.019	0.158,0.272,0.079	-0.104
AT4G06701	SE	4	-	3940465	3940510	3940247	3940331	3940614	3940749	17,15,20	32,11,40	13,5,13	28,27,18	31	70	0.000877841	0.0442351	0.545,0.755,0.53	0.512,0.295,0.62	0.134
AT3G02600	SE	3	+	552436	552529	550988	551200	552930	553152	15,37,26	6,11,14	22,33,23	21,6,22	172	135	0.000885239	0.0442351	0.662,0.725,0.593	0.451,0.812,0.451	0.089
AT1G45249	SE	1	-	17166036	17166069	17165710	17165782	17166341	17167451	12,15,9	23,32,19	14,12,20	24,11,28	26	65	0.000980445	0.0475516	0.566,0.54,0.542	0.593,0.732,0.641	-0.106
GeneID	AS type	chr	strand	1stExonStart_0base	1stExonEnd	2ndExonStart_0base	2ndExonEnd	upstreamES	upstreamEE	downstreamES	downstreamEE	IJC_SAMPLE_1	SJC_SAMPLE_1	IJC_SAMPLE_2	SJC_SAMPLE_2	IncFormLen	SkipFormLen	PValue	FDR	IncLevel1	IncLevel2	IncLevelDifference
AT4G10430	MXE	4	-	6455325	6455374	6455374	6455443	6454812	6455241	6455796	6455883	104100103	5,5,6	75,39,85	9,5,9	69	42	7.26282e-06	0.000123468	0.927,0.924,0.913	0.835,0.826,0.852	0.084

## Sheet: G12
Global profiling of dynamic alternative splicing modulation in Arabidopsis root upon Ralstonia solanacearum infection
Ning Qin, Ruize Zhang, Mancang Zhang, Niu Yang, Shouyang, Fu, Yisa Wang, Dongdong Wang, Yue Chen, Cuizhu Zhao, Qin Chen and Haibin Lu
Table S4. Differential alternative splicing genes in Arabidopsis root after Ralstonia solanacearum infection
GeneID	AS tpye	chr	strand	longExonStart_0base	longExonEnd	shortES	shortEE	flankingES	flankingEE	IJC_SAMPLE_1	SJC_SAMPLE_1	IJC_SAMPLE_2	SJC_SAMPLE_2	IncFormLen	SkipFormLen	PValue	FDR	IncLevel1	IncLevel2	IncLevelDifference
AT3G56860	A3SS	3	-	21049348	21050491	21049348	21049754	21050682	21052320	139182199	108,93,41	133,90,142	214109109	270	135	9.04731e-155	1.30824e-151	0.392,0.495,0.708	0.237,0.292,0.394	0.224
AT1G13770	A3SS	1	+	4723610	4723749	4723627	4723749	4723395	4723488	8,6,6	6,8,7	9,6,10	3,0,0	83	66	1.67888e-45	1.21383e-42	0.515,0.374,0.405	0.705,1.0,1.0	-0.47
AT5G11380	A3SS	5	+	3632732	3633022	3632737	3633022	3632374	3632653	3,4,1	31,9,28	3,9,4	9,10,10	135	135	9.12418e-37	4.39785e-34	0.088,0.308,0.034	0.25,0.474,0.286	-0.193
AT3G56860	A3SS	3	-	21049348	21049768	21049348	21049754	21050682	21052320	79,57,51	108,93,41	95,45,52	214109109	142	135	1.29801e-31	4.69229e-29	0.41,0.368,0.542	0.297,0.282,0.312	0.143
AT5G55390	A3SS	5	-	22453995	22454492	22453995	22454437	22454702	22454802	17,3,8	0,4,4	11,4,5	7,7,5	141	93	8.96206e-17	2.59183e-14	1.0,0.331,0.569	0.509,0.274,0.397	0.24
AT1G60600	A3SS	1	-	22326365	22326590	22326365	22326582	22326669	22326769	0,2,6	1,0,0	0,0,1	5,1,0	94	93	2.78713e-16	6.40946e-14	0.0,1.0,1.0	0.0,0.0,1.0	0.333
AT3G07650	A3SS	3	+	2442462	2443021	2442465	2443021	2441656	2441840	55,14,34	65,38,50	8,30,8	37,67,41	135	135	3.10278e-16	6.40946e-14	0.458,0.269,0.405	0.178,0.309,0.163	0.161
AT4G22540	A3SS	4	-	11863760	11864126	11863760	11864123	11864252	11864378	13,0,0	25,10,3	8,5,2	43,12,11	119	119	4.12409e-16	7.4543e-14	0.342,0.0,0.0	0.157,0.294,0.154	-0.088
AT4G39180	A3SS	4	-	18244702	18244847	18244702	18244844	18244921	18245011	8,9,4	8,6,1	11,9,9	5,1,0	83	83	1.34938e-15	2.16801e-13	0.5,0.6,0.8	0.688,0.9,1.0	-0.229
AT4G33130	A3SS	4	-	15980116	15980200	15980116	15980197	15980346	15980443	3,1,0	8,4,7	0,3,2	1,1,0	32	29	6.78394e-15	9.80958e-13	0.254,0.185,0.0	0.0,0.731,1.0	-0.431
AT1G08310	A3SS	1	+	2619396	2619617	2619405	2619617	2619114	2619292	13,7,10	30,27,16	8,5,3	47,22,23	137	135	1.27289e-14	1.67327e-12	0.299,0.203,0.381	0.144,0.183,0.114	0.147
AT3G56860	A3SS	3	-	21049348	21050491	21049348	21049768	21050682	21052320	131177196	69,51,42	129,88,133	91,42,41	270	135	4.4656e-13	5.38104e-11	0.487,0.634,0.7	0.415,0.512,0.619	0.092
AT5G06120	A3SS	5	+	1849714	1849819	1849717	1849819	1849534	1849639	14,3,7	5,3,9	7,3,6	11,6,11	61	58	6.32679e-13	7.03733e-11	0.727,0.487,0.425	0.377,0.322,0.342	0.199
AT1G31830	A3SS	1	-	11418588	11420423	11418588	11420356	11420683	11420961	38,46,49	24,0,23	57,19,49	27,27,20	195	135	8.12692e-13	8.39395e-11	0.523,1.0,0.596	0.594,0.328,0.629	0.189
AT1G59520	A3SS	1	+	21865662	21865889	21865767	21865889	21865248	21865371	96,98,73	15,13,24	106,75,57	10,6,6	194	96	1.04838e-12	1.01064e-10	0.76,0.789,0.601	0.84,0.861,0.825	-0.125
AT5G07920	A3SS	5	-	2527226	2528622	2527226	2528434	2529119	2529421	88,41,59	0,4,9	89,42,53	0,0,0	270	135	1.14559e-11	1.03532e-09	1.0,0.837,0.766	1.0,1.0,1.0	-0.132
AT3G07890	A3SS	3	-	2518292	2518907	2518292	2518904	2518999	2519071	1,1,3	15,3,9	0,5,3	5,6,1	65	65	1.67877e-11	1.42794e-09	0.063,0.25,0.25	0.0,0.455,0.75	-0.214
AT1G31720	A3SS	1	+	11356382	11356592	11356401	11356592	11356084	11356294	9,3,2	20,2,13	0,0,2	18,14,1	147	135	2.34295e-11	1.88217e-09	0.292,0.579,0.124	0.0,0.0,0.647	0.116
AT2G46320	A3SS	2	+	19016766	19016842	19016782	19016842	19016391	19016514	6,7,2	1,7,3	13,6,4	1,3,1	50	34	4.92128e-11	3.74535e-09	0.803,0.405,0.312	0.898,0.576,0.731	-0.228
AT5G06770	A3SS	5	-	2090702	2092166	2090702	2091519	2092708	2093001	3,3,11	23,16,16	8,8,18	20,14,16	270	135	1.70901e-09	1.17677e-07	0.061,0.086,0.256	0.167,0.222,0.36	-0.115
AT3G04500	A3SS	3	-	1212469	1212735	1212469	1212566	1212833	1212931	48,53,25	26,33,33	80,47,46	28,19,31	181	46	1.68719e-09	1.17677e-07	0.319,0.29,0.161	0.421,0.386,0.274	-0.104
AT5G40550	A3SS	5	+	16242034	16242153	16242043	16242153	16241876	16241956	0,3,3	2,3,2	7,3,1	0,0,2	50	41	1.83966e-09	1.20916e-07	0.0,0.451,0.552	1.0,1.0,0.291	-0.429
AT3G51750	A3SS	3	-	19196502	19196764	19196502	19196761	19197033	19197334	28,32,47	2,3,7	13,14,62	0,0,0	135	135	3.0593e-09	1.92337e-07	0.933,0.914,0.87	1.0,1.0,1.0	-0.094
AT3G26670	A3SS	3	-	9800469	9800684	9800469	9800661	9800814	9801209	17,7,5	39,4,25	9,3,9	39,31,28	151	135	5.38443e-09	3.24412e-07	0.28,0.61,0.152	0.171,0.08,0.223	0.189
AT4G18975	A3SS	4	-	10393608	10393695	10393608	10393673	10393767	10393923	6,2,2	0,2,3	11,3,10	3,0,0	80	58	7.46186e-09	4.14994e-07	1.0,0.42,0.326	0.727,1.0,1.0	-0.327
AT5G17460	A3SS	5	-	5757072	5757464	5757072	5757450	5757541	5758384	8,9,16	4,8,4	2,3,8	1,9,8	142	135	7.30301e-09	4.14994e-07	0.655,0.517,0.792	0.655,0.241,0.487	0.194
AT3G56860	A3SS	3	-	21048726	21050491	21048726	21050017	21050682	21052320	117158174	41,30,28	98,76,127	51,26,24	270	135	2.75912e-08	1.47766e-06	0.588,0.725,0.757	0.49,0.594,0.726	0.087
AT5G52170	A3SS	5	+	21199120	21199491	21199135	21199491	21198877	21199040	0,0,6	6,9,11	1,2,1	1,3,3	143	135	8.01145e-08	4.13734e-06	0.0,0.0,0.34	0.486,0.386,0.239	-0.257
AT5G13530	A3SS	5	+	4349758	4349880	4349761	4349880	4349245	4349403	18,12,18	10,1,12	26,22,12	6,4,4	115	112	1.31821e-07	6.57288e-06	0.637,0.921,0.594	0.808,0.843,0.745	-0.081
AT3G09370	A3SS	3	+	2879883	2880059	2879898	2880059	2879352	2879575	4,6,9	4,8,3	14,6,23	3,7,4	143	135	1.91302e-07	9.22074e-06	0.486,0.415,0.739	0.815,0.447,0.844	-0.155
AT4G37680	A3SS	4	+	17700985	17701481	17701223	17701481	17700633	17700885	14,12,12	1,2,1	20,4,24	5,4,6	270	135	2.01686e-07	9.40767e-06	0.875,0.75,0.857	0.667,0.333,0.667	0.272
AT2G46495	A3SS	2	-	19083909	19084558	19083909	19084474	19085010	19085776	75,51,93	7,1,2	16,38,18	3,4,1	212	135	6.85261e-07	3.09652e-05	0.872,0.97,0.967	0.773,0.858,0.92	0.086
AT3G21100	A3SS	3	+	7402073	7402525	7402088	7402525	7401962	7401994	0,1,4	5,15,18	1,1,6	5,11,5	33	25	1.14243e-06	5.00592e-05	0.0,0.048,0.144	0.132,0.064,0.476	-0.16
AT4G30560	A3SS	4	-	14928876	14929484	14928876	14929465	14929613	14929717	14,6,3	6,5,4	3,5,6	11,9,2	109	97	1.75122e-06	7.44783e-05	0.675,0.516,0.4	0.195,0.331,0.728	0.112
AT5G06960	A3SS	5	+	2155660	2155807	2155676	2155807	2154745	2155045	68,37,29	24,19,4	67,30,53	13,10,7	135	124	1.89555e-06	7.83132e-05	0.722,0.641,0.869	0.826,0.734,0.874	-0.067
AT1G73210	A3SS	1	-	27529449	27529634	27529449	27529628	27530357	27530952	13,16,13	5,3,0	6,0,7	12,9,10	135	135	2.02662e-06	8.14026e-05	0.722,0.842,1.0	0.333,0.0,0.412	0.606
AT3G62190	A3SS	3	+	23022036	23022473	23022226	23022473	23021658	23021689	20,18,21	7,5,2	16,20,9	10,9,1	159	24	6.9655e-06	0.000272219	0.301,0.352,0.613	0.195,0.251,0.576	0.081
AT5G36180	A3SS	5	+	14241446	14242135	14241781	14242135	14241247	14241361	51,47,42	55,61,38	21,23,17	12,18,10	242	107	8.79954e-06	0.000334846	0.291,0.254,0.328	0.436,0.361,0.429	-0.118
AT2G31865	A3SS	2	-	13547181	13547382	13547181	13547352	13547451	13547536	3,1,6	16,5,18	3,2,0	2,4,4	101	78	9.94961e-06	0.000368901	0.126,0.134,0.205	0.537,0.279,0.0	-0.117
AT5G24630	A3SS	5	-	8435631	8435742	8435631	8435730	8435859	8436170	1,6,4	29,22,18	4,3,6	21,3,15	104	92	1.03974e-05	0.000375866	0.03,0.194,0.164	0.144,0.469,0.261	-0.162
AT5G02840	A3SS	5	+	651161	651286	651183	651286	650860	650920	88,83,35	4,10,2	190,56,94	9,0,3	36	14	2.49761e-05	0.000880865	0.895,0.763,0.872	0.891,1.0,0.924	-0.095
AT3G19290	A3SS	3	+	6689706	6690123	6689709	6690123	6689428	6689458	9,9,3	61,57,43	2,2,3	76,60,57	23	23	3.98483e-05	0.00137192	0.129,0.136,0.065	0.026,0.032,0.05	0.074
AT3G59210	A3SS	3	+	21889780	21890877	21889909	21890877	21889475	21889695	22,6,6	25,13,16	17,15,10	24,10,7	257	135	4.19515e-05	0.00141074	0.316,0.195,0.165	0.271,0.441,0.429	-0.155
AT2G03360	A3SS	2	-	1022189	1023533	1022189	1023521	1024152	1024497	26,17,18	12,6,3	26,8,14	11,4,13	140	135	4.90527e-05	0.00157831	0.676,0.732,0.853	0.695,0.659,0.509	0.133
AT1G23935	A3SS	1	+	8466015	8466146	8466018	8466146	8464953	8465895	7,2,6	3,5,7	1,0,1	3,2,13	124	121	4.91174e-05	0.00157831	0.695,0.281,0.455	0.245,0.0,0.07	0.372
AT1G45248	A3SS	1	-	17163345	17163420	17163345	17163399	17163534	17163683	1,0,1	9,8,3	4,1,0	8,1,3	68	47	6.51418e-05	0.00204772	0.071,0.0,0.187	0.257,0.409,0.0	-0.136
AT4G15563	A3SS	4	+	8891740	8891998	8891749	8891998	8890942	8891249	39,24,19	35,42,47	8,13,10	38,25,26	137	135	0.0001047	0.00322121	0.523,0.36,0.285	0.172,0.339,0.275	0.127
AT4G18140	A3SS	4	-	10048859	10049117	10048859	10049076	10049343	10049438	15,6,1	66,21,35	35,22,7	56,49,22	122	88	0.000108567	0.00327057	0.141,0.171,0.02	0.311,0.245,0.187	-0.137
AT1G44125	A3SS	1	-	16783003	16783600	16783003	16783197	16783690	16783921	9,9,3	11,5,0	10,7,10	0,2,1	270	135	0.00020191	0.00585321	0.29,0.474,1.0	1.0,0.636,0.833	-0.235
AT1G16010	A3SS	1	-	5496491	5497117	5496491	5497101	5497247	5497297	13,5,13	45,11,28	20,7,12	23,18,24	52	43	0.000202393	0.00585321	0.193,0.273,0.277	0.418,0.243,0.293	-0.07
AT1G60990	A3SS	1	-	22462025	22462393	22462025	22462390	22462719	22462956	5,1,2	33,43,20	5,6,3	17,9,19	135	135	0.000252632	0.00716286	0.132,0.023,0.091	0.227,0.4,0.136	-0.172
AT5G25520	A3SS	5	+	8888097	8888590	8888530	8888590	8887835	8887956	18,35,19	13,5,7	43,21,39	5,12,5	167	32	0.000315114	0.00876259	0.21,0.573,0.342	0.622,0.251,0.599	-0.116
AT1G65540	A3SS	1	-	24365493	24366089	24365493	24366065	24366333	24366456	44,19,6	58,22,43	19,12,19	72,42,28	133	116	0.000331497	0.00904425	0.398,0.43,0.108	0.187,0.199,0.372	0.059
AT3G25820	A3SS	3	+	9440464	9441287	9441148	9441287	9439989	9440371	24,14,51	0,1,0	34,20,22	0,6,0	267	132	0.000404161	0.0108225	1.0,0.874,1.0	1.0,0.622,1.0	0.084
AT3G59410	A3SS	3	+	21952500	21952722	21952503	21952722	21951823	21952228	4,2,0	11,4,6	4,1,1	22,7,14	135	135	0.000426678	0.0112178	0.267,0.333,0.0	0.154,0.125,0.067	0.085
AT1G18270	A3SS	1	-	6292979	6293063	6292979	6293060	6293295	6293371	0,0,1	17,3,1	0,0,0	37,7,6	11	8	0.000529495	0.0136723	0.0,0.0,0.421	0.0,0.0,0.0	0.14
AT2G30840	A3SS	2	-	13135313	13135832	13135313	13135814	13135909	13136231	85,81,74	18,22,8	59,66,46	2,2,13	146	135	0.000680924	0.017274	0.814,0.773,0.895	0.965,0.968,0.766	-0.072
AT2G21370	A3SS	2	-	9139445	9139589	9139445	9139585	9139702	9139905	12,4,3	2,1,1	7,4,7	0,3,6	135	133	0.000750684	0.0187153	0.855,0.798,0.747	1.0,0.568,0.535	0.099
AT2G39280	A3SS	2	-	16403158	16403220	16403158	16403205	16403428	16403832	8,2,10	3,4,2	4,1,6	4,4,2	55	40	0.000877009	0.0214941	0.66,0.267,0.784	0.421,0.154,0.686	0.15
AT3G07530	A3SS	3	+	2402103	2402296	2402106	2402296	2401679	2402009	10,2,3	7,2,4	1,1,1	8,1,4	135	135	0.000995152	0.0239832	0.588,0.5,0.429	0.111,0.5,0.2	0.235
AT5G12440	A3SS	5	-	4041473	4041676	4041473	4041648	4042037	4042254	1,5,4	2,6,3	6,1,6	1,1,0	156	135	0.00112343	0.0266307	0.302,0.419,0.536	0.839,0.464,1.0	-0.349
AT1G67840	A3SS	1	+	25436194	25436472	25436198	25436472	25435893	25436099	4,3,5	46,31,15	3,6,11	29,13,22	135	135	0.001143	0.0266576	0.08,0.088,0.25	0.094,0.316,0.333	-0.108
AT3G16320	A3SS	3	+	5532146	5532358	5532179	5532358	5531793	5531971	8,2,7	19,14,11	14,8,14	20,4,16	161	135	0.00128275	0.0294422	0.261,0.107,0.348	0.37,0.626,0.423	-0.234
AT1G12750	A3SS	1	-	4347423	4347790	4347423	4347537	4348240	4348390	43,42,72	9,4,5	36,31,13	6,6,3	242	107	0.00131501	0.029711	0.679,0.823,0.864	0.726,0.696,0.657	0.096
AT4G05040	A3SS	4	+	2579600	2580746	2579880	2580746	2579234	2579330	8,3,4	5,4,2	11,6,3	1,4,1	224	89	0.00134649	0.0299541	0.389,0.23,0.443	0.814,0.373,0.544	-0.223
AT2G23985	A3SS	2	+	10205449	10205474	10205461	10205474	10204801	10205241	6,1,4	1,7,6	2,1,8	3,0,0	18	6	0.00194033	0.0425109	0.667,0.045,0.182	0.182,1.0,1.0	-0.429
AT3G57980	A3SS	3	-	21466918	21467920	21466918	21467914	21468159	21468766	6,1,5	16,5,12	3,2,14	7,8,11	135	135	0.00207926	0.0445047	0.273,0.167,0.294	0.3,0.2,0.56	-0.109
AT3G11910	A3SS	3	-	3769924	3769991	3769924	3769988	3770260	3770563	16,9,12	7,2,6	22,9,16	14,9,9	60	57	0.00209289	0.0445047	0.685,0.81,0.655	0.599,0.487,0.628	0.145
GeneID	AS tpye	chr	strand	longExonStart_0base	longExonEnd	shortES	shortEE	flankingES	flankingEE	IJC_SAMPLE_1	SJC_SAMPLE_1	IJC_SAMPLE_2	SJC_SAMPLE_2	IncFormLen	SkipFormLen	PValue	FDR	IncLevel1	IncLevel2	IncLevelDifference
AT1G01020	A5SS	1	-	8570	8737	8593	8737	8416	8464	11,20,11	8,8,3	17,8,19	0,1,2	57	41	1.66663e-31	1.5733e-28	0.497,0.643,0.725	1.0,0.852,0.872	-0.286
AT3G46980	A5SS	3	-	17309437	17309964	17309448	17309964	17309098	17309325	51,11,26	6,2,0	34,18,13	7,5,8	139	135	2.1062e-19	9.94125e-17	0.892,0.842,1.0	0.825,0.778,0.612	0.173
AT5G53850	A5SS	5	-	21863801	21864225	21864088	21864225	21863652	21863700	14,25,11	1,1,0	11,14,9	2,3,3	171	36	8.20178e-17	1.93562e-14	0.747,0.84,1.0	0.537,0.496,0.387	0.389
AT3G21175	A5SS	3	+	7423241	7423334	7423241	7423328	7423407	7423541	8,6,14	36,27,28	16,2,19	26,13,15	78	72	6.75873e-17	1.93562e-14	0.17,0.17,0.316	0.362,0.124,0.539	-0.123
AT2G45540	A5SS	2	-	18772378	18772459	18772421	18772459	18770275	18772281	0,1,1	4,0,6	3,1,1	0,2,0	74	31	1.06976e-15	2.01971e-13	0.0,1.0,0.065	1.0,0.173,1.0	-0.369
AT2G40820	A5SS	2	-	17039883	17040127	17039953	17040127	17039183	17039488	12,4,10	17,5,20	4,5,16	53,22,18	198	135	7.4742e-15	1.17594e-12	0.325,0.353,0.254	0.049,0.134,0.377	0.124
AT1G61040	A5SS	1	+	22483103	22483637	22483103	22483597	22483764	22485969	5,3,5	9,0,2	3,3,4	12,6,7	168	135	1.12908e-14	1.52264e-12	0.309,1.0,0.668	0.167,0.287,0.315	0.403
AT1G59890	A5SS	1	+	22046138	22046241	22046138	22046226	22046501	22046719	27,20,19	2,0,9	23,7,25	14,4,5	96	81	9.21016e-14	1.0868e-11	0.919,1.0,0.64	0.581,0.596,0.808	0.191
AT5G65685	A5SS	5	-	26275685	26276606	26275748	26276606	26275480	26275514	8,3,7	16,17,17	13,3,9	20,0,7	83	27	7.91001e-12	8.29672e-10	0.14,0.054,0.118	0.175,1.0,0.295	-0.386
AT5G11010	A5SS	5	+	3483631	3483963	3483631	3483863	3484153	3484342	11,8,15	29,28,26	4,1,10	41,23,26	228	135	9.08716e-11	8.57828e-09	0.183,0.145,0.255	0.055,0.025,0.185	0.106
AT4G38380	A5SS	4	-	17974504	17974799	17974518	17974799	17974276	17974419	0,1,2	12,3,12	8,1,0	6,7,4	142	135	1.10324e-10	9.46782e-09	0.0,0.241,0.137	0.559,0.12,0.0	-0.1
AT3G03180	A5SS	3	+	733383	733757	733383	733561	733842	733923	23,22,15	2,0,3	13,12,31	3,4,6	209	74	6.48703e-10	5.10313e-08	0.803,1.0,0.639	0.605,0.515,0.647	0.225
AT3G56730	A5SS	3	+	21014349	21014547	21014349	21014508	21014635	21015081	119,93,161	12,19,31	240,108,62	20,0,4	167	135	8.01774e-10	5.82211e-08	0.889,0.798,0.808	0.907,1.0,0.926	-0.113
AT3G08720	A5SS	3	-	2650721	2651231	2651084	2651231	2649783	2650613	35,17,68	31,6,8	37,43,45	39,20,20	270	135	9.18964e-10	6.19644e-08	0.361,0.586,0.81	0.322,0.518,0.529	0.129
AT2G16920	A5SS	2	-	7339133	7339350	7339144	7339350	7336889	7338827	7,5,7	16,11,12	12,7,16	14,2,6	139	135	1.33701e-09	8.25694e-08	0.298,0.306,0.362	0.454,0.773,0.721	-0.327
AT2G43760	A5SS	2	+	18132483	18133081	18132483	18132693	18133188	18134068	12,16,20	27,18,32	10,13,12	41,2,70	270	135	1.39948e-09	8.25694e-08	0.182,0.308,0.238	0.109,0.765,0.079	-0.075
AT4G37680	A5SS	4	+	17700985	17701044	17700985	17701006	17701223	17701481	6,4,14	14,4,10	3,1,6	19,6,8	52	14	4.78772e-09	2.65859e-07	0.103,0.212,0.274	0.041,0.043,0.168	0.112
AT3G24929	A5SS	3	+	9105605	9106239	9105605	9105713	9106323	9106883	8,7,13	2,0,0	12,5,5	1,2,4	236	101	7.02418e-09	3.68379e-07	0.631,1.0,1.0	0.837,0.517,0.349	0.309
AT1G79950	A5SS	1	+	30078127	30078639	30078127	30078233	30078739	30079203	6,8,15	3,0,0	4,8,9	5,3,0	234	99	1.57396e-08	7.82007e-07	0.458,1.0,1.0	0.253,0.53,1.0	0.225
AT5G18245	A5SS	5	+	6028150	6028582	6028150	6028330	6028828	6029282	20,13,12	11,3,3	20,7,10	11,6,9	270	135	4.63923e-07	2.18972e-05	0.476,0.684,0.667	0.476,0.368,0.357	0.209
AT1G01220	A5SS	1	+	91742	92089	91742	92070	92269	92933	14,4,13	18,4,15	0,4,4	7,5,9	147	135	1.06098e-06	4.76934e-05	0.417,0.479,0.443	0.0,0.424,0.29	0.208
AT3G07360	A5SS	3	+	2355173	2355412	2355173	2355337	2355521	2356761	2,6,3	20,21,25	4,1,5	6,10,11	203	135	1.1807e-06	5.06628e-05	0.062,0.16,0.074	0.307,0.062,0.232	-0.102
AT1G79950	A5SS	1	+	30078554	30078639	30078554	30078608	30078739	30079203	2,5,4	11,6,2	0,4,3	14,13,3	78	47	1.6002e-06	6.56778e-05	0.099,0.334,0.547	0.0,0.156,0.376	0.149
AT1G79270	A5SS	1	+	29815505	29816515	29815505	29816510	29816606	29816677	6,1,6	8,1,0	2,1,0	1,2,4	64	64	2.09147e-06	8.22646e-05	0.429,0.5,1.0	0.667,0.333,0.0	0.31
AT2G03140	A5SS	2	+	949989	950231	949989	950208	950308	951553	10,10,1	10,6,5	9,7,11	6,5,2	151	135	2.79369e-06	0.000103042	0.472,0.598,0.152	0.573,0.556,0.831	-0.246
AT1G67500	A5SS	1	-	25294487	25294841	25294657	25294841	25292788	25294409	19,2,6	1,1,1	8,6,6	5,1,1	270	135	2.83801e-06	0.000103042	0.905,0.5,0.75	0.444,0.75,0.75	0.07
AT1G54310	A5SS	1	+	20274312	20274561	20274312	20274535	20274641	20274828	13,9,2	8,8,6	22,8,18	2,0,2	154	135	4.09355e-06	0.000143123	0.588,0.497,0.226	0.906,1.0,0.888	-0.494
AT1G17520	A5SS	1	-	6025504	6025609	6025522	6025609	6025092	6025378	45,31,35	25,11,9	50,35,28	16,7,4	98	80	5.43561e-06	0.000183258	0.595,0.697,0.76	0.718,0.803,0.851	-0.107
AT3G61160	A5SS	3	+	22636377	22636536	22636377	22636515	22636628	22636721	9,6,0	10,4,5	8,4,8	20,16,11	96	82	1.55464e-05	0.000506063	0.435,0.562,0.0	0.255,0.176,0.383	0.061
AT2G23985	A5SS	2	+	10204801	10205501	10204801	10205241	10205622	10205693	5,2,11	5,2,9	10,6,5	4,2,3	199	64	1.90104e-05	0.000598194	0.243,0.243,0.282	0.446,0.491,0.349	-0.173
AT5G43930	A5SS	5	+	17677787	17677876	17677787	17677872	17678107	17678216	9,8,7	5,3,1	11,11,4	11,24,8	49	45	3.04256e-05	0.000926509	0.623,0.71,0.865	0.479,0.296,0.315	0.369
AT5G27970	A5SS	5	+	10013257	10013441	10013257	10013405	10013504	10013679	25,21,14	61,34,43	24,16,27	34,30,36	164	135	3.21149e-05	0.000947391	0.252,0.337,0.211	0.368,0.305,0.382	-0.085
AT1G58025	A5SS	1	-	21461981	21462196	21462115	21462196	21461094	21461821	11,3,11	18,10,14	8,2,5	27,15,12	201	74	4.54564e-05	0.00130033	0.184,0.099,0.224	0.098,0.047,0.133	0.076
AT5G20300	A5SS	5	-	6856212	6856340	6856217	6856340	6853415	6855810	0,1,4	49,21,32	3,4,10	56,14,35	121	116	5.60162e-05	0.00155527	0.0,0.044,0.107	0.049,0.215,0.215	-0.109
AT4G15090	A5SS	4	+	8614066	8614486	8614066	8614449	8614692	8616929	8,1,2	0,2,7	2,2,1	3,4,5	165	135	6.56985e-05	0.00177198	1.0,0.29,0.189	0.353,0.29,0.141	0.232
AT1G26440	A5SS	1	-	9145300	9146080	9145412	9146080	9144994	9145195	18,23,13	4,0,2	15,17,16	6,1,5	240	135	0.000122075	0.00320107	0.717,1.0,0.785	0.584,0.905,0.643	0.123
AT2G16930	A5SS	2	+	7341077	7341247	7341077	7341210	7341488	7341588	18,27,19	73,47,64	13,9,13	71,61,64	114	84	0.000327834	0.00832895	0.154,0.297,0.179	0.119,0.098,0.13	0.094
AT2G35738	A5SS	2	+	15023486	15023810	15023486	15023648	15023883	15024001	2,6,5	9,8,3	2,0,0	8,15,5	246	111	0.000335275	0.00832895	0.091,0.253,0.429	0.101,0.0,0.0	0.224
AT1G55810	A5SS	1	+	20860506	20860831	20860506	20860710	20861270	20861414	61,75,24	6,12,9	91,59,49	19,15,19	249	135	0.000479572	0.0116081	0.846,0.772,0.591	0.722,0.681,0.583	0.074
AT1G59750	A5SS	1	+	21982823	21982995	21982823	21982989	21983080	21983541	33,26,36	31,9,15	31,31,20	25,27,19	135	135	0.000543626	0.0128296	0.516,0.743,0.706	0.554,0.534,0.513	0.121
AT2G02410	A5SS	2	+	632639	632904	632639	632874	633208	633280	8,6,7	4,10,2	5,3,1	12,6,7	88	65	0.000577794	0.0133033	0.596,0.307,0.721	0.235,0.27,0.095	0.341
AT2G04800	A5SS	2	-	1687721	1687939	1687788	1687939	1687172	1687616	61,42,50	157,108,96	39,24,56	152132142	195	135	0.000848761	0.0190769	0.212,0.212,0.265	0.151,0.112,0.214	0.071
AT3G60250	A5SS	3	-	22270992	22271158	22270995	22271158	22270269	22270844	79,60,64	124,94,106	126,98,115	150100109	135	135	0.00104278	0.0228928	0.389,0.39,0.376	0.457,0.495,0.513	-0.103
AT1G07700	A5SS	1	+	2379594	2379798	2379594	2379729	2380103	2380231	47,43,14	9,1,0	66,34,49	22,8,7	176	114	0.00138484	0.0297112	0.772,0.965,1.0	0.66,0.734,0.819	0.175
AT1G44125	A5SS	1	-	16783482	16783921	16783690	16783921	16783003	16783197	1,0,2	11,5,0	1,4,5	0,2,1	270	135	0.00150373	0.0315448	0.043,0.0,1.0	1.0,0.5,0.714	-0.39
GeneID	AS tpye	chr	strand	riExonStart_0base	riExonEnd	upstreamES	upstreamEE	downstreamES	downstreamEE	IJC_SAMPLE_1	SJC_SAMPLE_1	IJC_SAMPLE_2	SJC_SAMPLE_2	IncFormLen	SkipFormLen	PValue	FDR	IncLevel1	IncLevel2	IncLevelDifference
AT3G02875	RI	3	+	633227	634074	633227	633356	633460	634074	94,60,117	38,46,42	26,37,25	59,40,58	181	122	1.42614e-214	5.7174e-211	0.625,0.468,0.652	0.229,0.384,0.225	0.302
AT2G25350	RI	2	+	10799990	10800542	10799990	10800233	10800356	10800542	22,22,49	35,26,29	11,7,4	34,27,28	232	135	2.38526e-94	4.78125e-91	0.268,0.33,0.496	0.158,0.131,0.077	0.243
AT2G35330	RI	2	+	14868860	14870879	14868860	14869060	14869225	14870879	45,19,22	16,11,19	31,13,13	22,31,32	270	135	3.54682e-55	4.73973e-52	0.584,0.463,0.367	0.413,0.173,0.169	0.22
AT2G28470	RI	2	-	12172981	12173298	12172981	12173151	12173258	12173298	96,23,55	5,1,2	105,33,20	18,4,7	100	33	4.03378e-40	4.04286e-37	0.864,0.884,0.901	0.658,0.731,0.485	0.258
AT2G20950	RI	2	+	9003730	9004021	9003730	9003817	9003898	9004021	4,3,7	17,12,10	1,1,2	50,20,4	74	61	3.00046e-32	2.40577e-29	0.162,0.171,0.366	0.016,0.04,0.292	0.117
AT5G19030	RI	5	-	6357382	6357877	6357382	6357584	6357770	6357877	4,14,5	7,7,11	2,1,2	8,18,6	235	100	1.75784e-31	1.17453e-28	0.196,0.46,0.162	0.096,0.023,0.124	0.192
AT4G20430	RI	4	-	11016808	11018074	11016808	11017428	11017650	11018074	11,16,25	9,10,17	5,6,30	0,2,6	270	135	3.67173e-30	2.10285e-27	0.379,0.444,0.424	1.0,0.6,0.714	-0.356
AT4G15563	RI	4	+	8891078	8891998	8891078	8891249	8891740	8891998	5,0,1	39,24,19	5,3,5	8,13,10	270	135	5.80398e-29	2.90852e-26	0.06,0.0,0.026	0.238,0.103,0.2	-0.152
AT3G26670	RI	3	-	9800469	9801209	9800469	9800661	9800814	9801209	48,27,25	39,4,25	36,11,23	39,31,28	270	135	2.90091e-28	1.29219e-25	0.381,0.771,0.333	0.316,0.151,0.291	0.242
AT1G58007	RI	1	-	21446834	21447502	21446834	21447082	21447251	21447502	11,8,10	2,4,1	0,2,1	1,2,4	270	135	5.35932e-28	2.14855e-25	0.733,0.5,0.833	0.0,0.333,0.111	0.541
AT3G49500	RI	3	-	18350490	18353673	18350490	18353210	18353443	18353673	8,4,15	2,0,1	5,6,6	13,1,4	270	135	9.86831e-28	3.59655e-25	0.667,1.0,0.882	0.161,0.75,0.429	0.403
AT2G44900	RI	2	-	18514382	18516468	18514382	18516011	18516123	18516468	24,12,20	6,3,1	23,14,14	11,8,10	210	135	3.07987e-27	1.02893e-24	0.72,0.72,0.928	0.573,0.529,0.474	0.264
AT3G09830	RI	3	+	3016489	3017576	3016489	3016804	3017142	3017576	18,19,4	14,8,6	6,3,4	12,11,9	270	135	1.54485e-26	4.76409e-24	0.391,0.543,0.25	0.2,0.12,0.182	0.227
AT3G09240	RI	3	-	2837294	2837919	2837294	2837430	2837698	2837919	21,18,20	8,5,7	18,8,7	8,16,6	264	129	1.80326e-25	5.16377e-23	0.562,0.638,0.583	0.524,0.196,0.363	0.233
AT2G41170	RI	2	-	17159073	17159668	17159073	17159497	17159596	17159668	5,4,11	52,47,163	6,5,6	17,11,30	114	65	1.17625e-23	3.14374e-21	0.052,0.046,0.037	0.168,0.206,0.102	-0.114
AT5G07100	RI	5	+	2204205	2205165	2204205	2204539	2204629	2205165	71,46,25	7,8,6	75,28,14	20,15,7	166	135	2.62454e-23	6.57611e-21	0.892,0.824,0.772	0.753,0.603,0.619	0.171
AT5G35995	RI	5	-	14137342	14138647	14137342	14138245	14138478	14138647	32,24,16	14,3,10	19,17,19	18,11,18	270	135	6.11195e-23	1.44134e-20	0.533,0.8,0.444	0.345,0.436,0.345	0.217
AT1G31500	RI	1	-	11273572	11274383	11273572	11274126	11274235	11274383	17,11,9	56,33,46	27,16,19	41,25,36	204	135	7.29551e-23	1.62487e-20	0.167,0.181,0.115	0.304,0.298,0.259	-0.133
AT4G38670	RI	4	-	18069463	18069946	18069463	18069740	18069814	18069946	23,13,15	4,2,5	9,9,13	5,3,13	124	125	8.88566e-23	1.87488e-20	0.853,0.868,0.752	0.645,0.752,0.502	0.191
AT2G17970	RI	2	-	7820931	7821385	7820931	7820985	7821125	7821385	11,7,4	2,1,1	3,4,0	3,1,4	178	47	7.47538e-22	1.49844e-19	0.592,0.649,0.514	0.209,0.514,0.0	0.344
AT2G25290	RI	2	-	10765705	10766355	10765705	10766059	10766143	10766355	5,6,2	4,3,3	1,0,2	6,3,6	154	135	7.67565e-21	1.46532e-18	0.523,0.637,0.369	0.127,0.0,0.226	0.392
AT4G18140	RI	4	-	10048859	10049438	10048859	10049117	10049343	10049438	8,2,6	13,5,1	5,2,6	29,16,6	223	88	2.63439e-20	4.80059e-18	0.195,0.136,0.703	0.064,0.047,0.283	0.213
AT3G26700	RI	3	+	9809581	9810819	9809581	9809892	9810589	9810819	14,5,5	13,0,13	2,0,2	10,9,9	270	135	3.46596e-20	6.04132e-18	0.35,1.0,0.161	0.091,0.0,0.1	0.44
AT3G24929	RI	3	+	9105605	9106883	9105605	9105713	9106323	9106883	12,9,15	2,0,0	8,5,4	1,2,4	236	101	3.70426e-20	6.18765e-18	0.72,1.0,1.0	0.774,0.517,0.3	0.376
AT2G04740	RI	2	+	1657984	1658846	1657984	1658720	1658809	1658846	8,4,10	8,8,9	13,12,4	6,2,3	82	30	3.85989e-20	6.18972e-18	0.268,0.155,0.289	0.442,0.687,0.328	-0.248
AT2G40030	RI	2	+	16720958	16722768	16720958	16722526	16722653	16722768	0,2,2	7,13,23	0,3,2	1,4,5	213	108	4.63623e-20	7.14871e-18	0.0,0.072,0.042	0.0,0.276,0.169	-0.11
AT5G21900	RI	5	+	7239531	7239858	7239531	7239693	7239782	7239858	3,1,3	8,5,4	0,0,1	11,13,6	98	69	1.62039e-19	2.40598e-17	0.209,0.123,0.346	0.0,0.0,0.105	0.191
AT3G01980	RI	3	-	328098	328618	328098	328328	328418	328618	27,55,18	89,39,57	13,8,7	42,47,31	166	135	1.8863e-19	2.70078e-17	0.198,0.534,0.204	0.201,0.122,0.155	0.153
AT5G60580	RI	5	+	24353561	24354369	24353561	24354185	24354295	24354369	18,20,11	36,8,14	22,14,7	71,18,21	138	67	2.94673e-19	4.07361e-17	0.195,0.548,0.276	0.131,0.274,0.139	0.158
AT1G52370	RI	1	+	19506355	19507175	19506355	19506571	19507017	19507175	9,6,4	2,4,5	4,2,4	7,4,10	270	135	4.22999e-19	5.65268e-17	0.692,0.429,0.286	0.222,0.2,0.167	0.273
AT5G54569	RI	5	+	22168981	22170610	22168981	22169191	22170055	22170610	8,11,9	8,2,7	7,4,7	13,11,16	270	135	7.80287e-19	1.00909e-16	0.333,0.733,0.391	0.212,0.154,0.179	0.304
AT1G59520	RI	1	+	21865248	21865889	21865248	21865371	21865767	21865889	130,100,68	15,13,24	118,70,86	10,6,6	231	96	9.10629e-19	1.13073e-16	0.783,0.762,0.541	0.831,0.829,0.856	-0.143
AT2G37340	RI	2	-	15671324	15671818	15671324	15671420	15671560	15671818	57,42,35	30,20,17	49,53,32	61,34,25	220	89	9.30754e-19	1.13073e-16	0.435,0.459,0.454	0.245,0.387,0.341	0.125
AT1G02960	RI	1	-	667150	667641	667150	667464	667540	667641	30,18,15	16,21,17	10,7,7	13,15,17	97	94	1.3346e-18	1.57365e-16	0.645,0.454,0.461	0.427,0.311,0.285	0.179
AT2G03640	RI	2	-	1106238	1106905	1106238	1106420	1106729	1106905	24,29,28	17,6,16	16,13,22	20,3,31	270	135	2.91161e-18	3.33504e-16	0.414,0.707,0.467	0.286,0.684,0.262	0.119
AT4G37432	RI	4	-	17596972	17598929	17596972	17597776	17598187	17598929	21,10,29	54,26,35	6,13,15	49,57,44	270	135	5.91502e-18	6.58703e-16	0.163,0.161,0.293	0.058,0.102,0.146	0.104
AT2G39300	RI	2	-	16412630	16413206	16412630	16412899	16413060	16413206	4,0,11	7,7,2	6,6,15	3,3,3	270	135	7.83582e-18	8.49021e-16	0.222,0.0,0.733	0.5,0.5,0.714	-0.253
AT1G07350	RI	1	-	2258538	2259152	2258538	2258845	2259002	2259152	61,65,140	56,67,117	45,32,47	69,38,84	270	135	1.39229e-17	1.46887e-15	0.353,0.327,0.374	0.246,0.296,0.219	0.098
AT2G39300	RI	2	-	16410796	16412552	16410796	16412091	16412193	16412552	73,24,36	0,2,2	43,27,37	13,2,1	190	135	3.4723e-17	3.4958e-15	1.0,0.895,0.927	0.702,0.906,0.963	0.084
AT5G07370	RI	5	+	2330387	2332336	2330387	2330844	2331226	2332336	49,59,41	15,14,14	53,51,40	6,4,8	270	135	3.48795e-17	3.4958e-15	0.62,0.678,0.594	0.815,0.864,0.714	-0.167
AT1G79630	RI	1	-	29964019	29965795	29964019	29964750	29964905	29965795	15,7,15	5,7,8	18,27,28	5,5,6	270	135	3.68616e-17	3.60434e-15	0.6,0.333,0.484	0.643,0.73,0.7	-0.219
AT3G56160	RI	3	-	20838066	20838394	20838066	20838187	20838308	20838394	11,6,5	15,28,18	2,0,0	30,19,33	151	58	6.84544e-17	6.53413e-15	0.22,0.076,0.096	0.025,0.0,0.0	0.122
AT4G32360	RI	4	+	15624271	15625003	15624271	15624417	15624489	15625003	2,4,1	50,42,31	8,2,5	24,24,23	130	135	1.01701e-16	9.48184e-15	0.04,0.09,0.032	0.257,0.08,0.184	-0.12
AT2G38025	RI	2	-	15916247	15916589	15916247	15916332	15916423	15916589	10,6,2	38,28,27	2,1,0	57,29,29	111	78	1.78424e-16	1.62568e-14	0.156,0.131,0.049	0.024,0.024,0.0	0.096
AT5G63370	RI	5	-	25383809	25384402	25383809	25384221	25384359	25384402	176185137	82,76,40	161108115	65,68,107	163	36	2.52721e-16	2.25147e-14	0.322,0.35,0.431	0.354,0.26,0.192	0.099
AT2G41540	RI	2	+	17326510	17327455	17326510	17326606	17326792	17327455	218137234	12,1,8	172,72,63	7,13,7	224	89	7.37171e-16	6.4246e-14	0.878,0.982,0.921	0.907,0.688,0.781	0.135
AT3G05270	RI	3	-	1502815	1503481	1502815	1503006	1503248	1503481	9,4,11	6,6,4	8,2,7	13,10,7	270	135	1.84512e-15	1.57385e-13	0.429,0.25,0.579	0.235,0.091,0.333	0.2
AT3G22190	RI	3	-	7833428	7834135	7833428	7833556	7833784	7834135	36,39,35	64,50,42	25,11,8	35,59,29	256	121	8.8889e-15	7.42409e-13	0.21,0.269,0.283	0.252,0.081,0.115	0.105
AT1G44180	RI	1	-	16807827	16808322	16807827	16808095	16808201	16808322	13,14,6	4,4,1	8,5,0	2,4,5	177	114	2.72633e-14	2.23058e-12	0.677,0.693,0.794	0.72,0.446,0.0	0.333
AT1G16560	RI	1	+	5668572	5669039	5668572	5668739	5668918	5669039	15,23,23	8,6,13	7,10,11	8,7,12	249	114	3.28277e-14	2.63213e-12	0.462,0.637,0.448	0.286,0.395,0.296	0.19
AT3G46500	RI	3	+	17120350	17120868	17120350	17120585	17120678	17120868	16,2,4	51,11,14	33,10,3	45,24,5	172	135	1.30723e-13	1.02759e-11	0.198,0.125,0.183	0.365,0.246,0.32	-0.142
AT1G69530	RI	1	+	26142744	26143034	26142744	26142917	26143007	26143034	25,56,52	2,2,2	4,7,39	2,0,8	83	20	1.88984e-13	1.45699e-11	0.751,0.871,0.862	0.325,1.0,0.54	0.206
AT5G48400	RI	5	+	19618389	19619508	19618389	19618763	19618853	19619508	3,2,8	18,21,56	1,7,3	9,13,8	166	135	2.30374e-13	1.74258e-11	0.119,0.072,0.104	0.083,0.305,0.234	-0.109
AT5G51790	RI	5	+	21040052	21040875	21040052	21040406	21040510	21040875	20,16,21	46,66,87	22,20,20	49,32,35	194	135	3.51817e-13	2.61192e-11	0.232,0.144,0.144	0.238,0.303,0.285	-0.102
AT3G17100	RI	3	+	5831135	5832733	5831135	5831383	5831465	5832733	43,51,44	76,71,67	66,27,48	142,86,154	150	135	3.60808e-13	2.62996e-11	0.337,0.393,0.371	0.295,0.22,0.219	0.122
AT3G15010	RI	3	+	5052724	5056017	5052724	5054062	5054605	5056017	141,89,90	77,95,148	176,103,71	61,57,104	270	135	4.05548e-13	2.90329e-11	0.478,0.319,0.233	0.591,0.475,0.254	-0.097
AT3G14980	RI	3	-	5040869	5041250	5040869	5040969	5041163	5041250	2,0,0	10,1,8	5,1,2	5,2,4	173	38	4.23487e-13	2.97852e-11	0.042,0.0,0.0	0.18,0.099,0.099	-0.112
AT1G79950	RI	1	+	30078127	30079203	30078127	30078608	30078739	30079203	12,10,12	11,6,2	8,7,8	14,13,3	248	135	5.22328e-13	3.61037e-11	0.373,0.476,0.766	0.237,0.227,0.592	0.186
AT1G73650	RI	1	-	27688231	27688666	27688231	27688457	27688560	27688666	115132167	56,42,90	72,76,57	49,54,38	156	99	1.60304e-12	1.08925e-10	0.566,0.666,0.541	0.483,0.472,0.488	0.11
AT1G37150	RI	1	-	14174797	14175396	14174797	14175068	14175169	14175396	0,0,2	1,9,2	1,0,1	0,1,0	188	135	1.87408e-12	1.2522e-10	0.0,0.0,0.418	1.0,0.0,1.0	-0.527
AT4G12460	RI	4	+	7395341	7395788	7395341	7395551	7395680	7395788	73,49,47	6,4,12	29,21,30	10,11,1	210	101	2.30646e-12	1.51584e-10	0.854,0.855,0.653	0.582,0.479,0.935	0.122
AT5G18245	RI	5	+	6028150	6029282	6028150	6028330	6028828	6029282	42,30,24	11,3,3	28,18,25	11,6,9	270	135	6.37283e-12	4.12075e-10	0.656,0.833,0.8	0.56,0.6,0.581	0.183
AT5G65685	RI	5	-	26275480	26276606	26275480	26275514	26275748	26276606	50,26,48	16,17,17	44,33,38	20,0,7	162	27	1.02129e-11	6.499e-10	0.342,0.203,0.32	0.268,1.0,0.475	-0.293
AT3G02280	RI	3	+	453328	453786	453328	453510	453608	453786	3,1,3	2,0,0	1,0,0	0,1,4	182	135	1.64569e-11	1.03087e-09	0.527,1.0,1.0	1.0,0.0,0.0	0.509
AT4G17370	RI	4	+	9706576	9706979	9706576	9706747	9706814	9706979	7,2,3	43,21,18	2,3,0	61,47,31	120	135	2.46286e-11	1.51902e-09	0.155,0.097,0.158	0.036,0.067,0.0	0.102
AT1G75150	RI	1	-	28204386	28205121	28204386	28204738	28204857	28205121	5,8,14	2,0,1	5,4,2	1,3,1	224	135	8.64787e-11	5.25293e-09	0.601,1.0,0.894	0.751,0.446,0.547	0.25
AT2G26810	RI	2	-	11435986	11436291	11435986	11436084	11436213	11436291	7,6,3	4,7,7	4,3,7	5,0,1	136	27	8.89337e-11	5.32142e-09	0.258,0.145,0.078	0.137,1.0,0.582	-0.413
AT3G19330	RI	3	+	6699622	6700673	6699622	6700222	6700318	6700673	1,3,10	4,7,13	1,1,0	8,3,9	178	135	1.07251e-10	6.32305e-09	0.159,0.245,0.368	0.087,0.202,0.0	0.161
AT3G19960	RI	3	+	6955392	6955781	6955392	6955522	6955634	6955781	10,4,8	24,20,29	2,0,1	35,34,22	198	123	1.13334e-10	6.57787e-09	0.206,0.111,0.146	0.034,0.0,0.027	0.134
AT5G23050	RI	5	-	7732008	7732308	7732008	7732107	7732182	7732308	24,13,14	109,60,53	6,11,2	78,112,65	77	76	1.14854e-10	6.57787e-09	0.179,0.176,0.207	0.071,0.088,0.029	0.125
AT1G79790	RI	1	-	30017371	30017764	30017371	30017632	30017712	30017764	4,2,7	13,15,9	3,2,4	27,24,23	73	45	1.18106e-10	6.66882e-09	0.159,0.076,0.324	0.064,0.049,0.097	0.116
AT5G08750	RI	5	+	2851813	2852942	2851813	2852192	2852865	2852942	15,4,4	18,17,19	19,5,12	11,10,18	205	70	2.92968e-10	1.63126e-08	0.222,0.074,0.067	0.371,0.146,0.185	-0.113
AT1G11280	RI	1	-	3789339	3790935	3789339	3790647	3790724	3790935	13,3,9	2,1,9	6,5,6	18,3,1	140	135	4.89224e-10	2.68671e-08	0.862,0.743,0.491	0.243,0.616,0.853	0.128
AT3G53570	RI	3	-	19863957	19864526	19863957	19864153	19864362	19864526	75,43,40	31,9,8	68,35,25	22,23,17	270	135	1.46097e-09	7.91488e-08	0.547,0.705,0.714	0.607,0.432,0.424	0.168
AT3G12220	RI	3	-	3898565	3899019	3898565	3898711	3898784	3899019	6,2,1	2,3,7	0,1,2	7,10,2	132	135	1.74473e-09	9.32616e-08	0.754,0.405,0.127	0.0,0.093,0.506	0.229
AT2G39130	RI	2	-	16326850	16327306	16326850	16326920	16327155	16327306	10,8,14	13,5,12	9,5,6	14,12,15	198	63	2.00109e-09	1.05557e-07	0.197,0.337,0.271	0.17,0.117,0.113	0.135
AT2G30500	RI	2	-	13000057	13000825	13000057	13000098	13000418	13000825	8,3,3	1,3,3	10,5,15	1,1,3	169	34	2.51128e-09	1.3075e-07	0.617,0.167,0.167	0.668,0.501,0.501	-0.24
AT1G03060	RI	1	-	715659	718662	715659	718415	718502	718662	28,22,29	14,4,10	25,36,28	10,2,3	160	135	2.77588e-09	1.42673e-07	0.628,0.823,0.71	0.678,0.938,0.887	-0.114
AT5G48620	RI	5	+	19716996	19718282	19716996	19717075	19717341	19718282	2,3,2	0,0,4	7,5,10	1,1,0	207	72	3.47594e-09	1.75894e-07	1.0,1.0,0.148	0.709,0.635,1.0	-0.065
AT3G04890	RI	3	+	1347645	1347980	1347645	1347758	1347831	1347980	13,7,6	41,28,24	2,5,1	42,33,15	103	106	3.50999e-09	1.75894e-07	0.246,0.205,0.205	0.047,0.135,0.064	0.137
AT5G64960	RI	5	+	25956005	25956276	25956005	25956087	25956185	25956276	3,6,11	7,9,12	7,6,1	15,12,21	71	24	7.55188e-09	3.73771e-07	0.127,0.184,0.237	0.136,0.145,0.016	0.084
AT1G42540	RI	1	+	15973053	15973744	15973053	15973353	15973486	15973744	2,4,1	5,2,0	1,4,3	1,0,0	252	135	8.13135e-09	3.97544e-07	0.176,0.517,1.0	0.349,1.0,1.0	-0.219
AT3G46200	RI	3	+	16970400	16970781	16970400	16970544	16970622	16970781	13,5,8	39,36,40	2,2,4	41,17,43	142	135	8.50181e-09	4.10648e-07	0.241,0.117,0.16	0.044,0.101,0.081	0.097
AT4G16920	RI	4	-	9519180	9520888	9519180	9519606	9519748	9520888	22,12,31	9,7,4	16,17,4	8,9,5	270	135	3.0414e-08	1.41779e-06	0.55,0.462,0.795	0.5,0.486,0.286	0.178
AT4G35030	RI	4	+	16675376	16676552	16675376	16675784	16676180	16676552	71,28,55	6,0,0	61,29,23	11,1,1	270	135	3.62058e-08	1.66838e-06	0.855,1.0,1.0	0.735,0.935,0.92	0.088
AT1G04950	RI	1	-	1407058	1407530	1407058	1407205	1407313	1407530	7,13,14	2,3,2	9,2,2	0,1,6	202	135	4.31254e-08	1.96466e-06	0.701,0.743,0.824	1.0,0.572,0.182	0.171
AT1G31050	RI	1	-	11075982	11076458	11075982	11076198	11076389	11076458	19,14,11	9,7,5	11,14,7	2,4,1	197	62	4.51746e-08	2.03489e-06	0.399,0.386,0.409	0.634,0.524,0.688	-0.217
AT1G67060	RI	1	+	25037052	25038168	25037052	25037198	25038083	25038168	16,8,11	3,4,4	8,7,9	2,0,0	213	78	4.77047e-08	2.12498e-06	0.661,0.423,0.502	0.594,1.0,1.0	-0.336
AT1G31850	RI	1	+	11430256	11431443	11430256	11430452	11431135	11431443	5,7,8	14,0,15	1,4,5	10,9,17	270	135	6.50633e-08	2.86636e-06	0.152,1.0,0.211	0.048,0.182,0.128	0.335
AT5G47650	RI	5	-	19311913	19312595	19311913	19312109	19312378	19312595	24,1,20	5,7,9	20,8,27	2,8,3	270	135	9.614e-08	4.18941e-06	0.706,0.067,0.526	0.833,0.333,0.818	-0.228
AT3G56860	RI	3	-	21048726	21050491	21048726	21049236	21049348	21050491	126131102	62,42,31	145,103,81	94,52,35	210	135	1.20331e-07	5.18716e-06	0.566,0.667,0.679	0.498,0.56,0.598	0.085
AT2G03810	RI	2	+	1160946	1161729	1160946	1161296	1161669	1161729	7,2,6	1,2,3	8,3,5	9,0,2	188	53	1.49216e-07	6.3639e-06	0.664,0.22,0.361	0.2,1.0,0.413	-0.123
AT2G31370	RI	2	+	13378928	13379300	13378928	13379035	13379221	13379300	43,18,21	5,2,3	42,12,27	2,1,0	172	37	1.52549e-07	6.43757e-06	0.649,0.659,0.601	0.819,0.721,1.0	-0.21
AT2G39445	RI	2	-	16469778	16470770	16469778	16470152	16470368	16470770	5,7,3	22,19,23	9,11,6	18,8,24	270	135	1.71088e-07	6.99888e-06	0.102,0.156,0.061	0.2,0.407,0.111	-0.133
AT4G26600	RI	4	+	13422927	13423802	13422927	13423253	13423357	13423802	0,0,0	22,56,85	4,0,2	5,19,28	194	135	1.70365e-07	6.99888e-06	0.0,0.0,0.0	0.358,0.0,0.047	-0.135
AT3G09830	RI	3	+	3016489	3017576	3016489	3016804	3017163	3017576	21,24,4	34,20,19	11,4,4	32,25,12	270	135	1.68295e-07	6.99888e-06	0.236,0.375,0.095	0.147,0.074,0.143	0.114
AT5G18310	RI	5	+	6062149	6062404	6062149	6062261	6062345	6062404	517440257	158,168,83	602349194	129,100,44	47	22	1.91192e-07	7.7423e-06	0.605,0.551,0.592	0.686,0.62,0.674	-0.077
AT2G13100	RI	2	+	5389593	5391151	5389593	5389909	5390117	5391151	20,15,13	68,53,48	24,18,18	39,37,39	270	135	2.07819e-07	8.33148e-06	0.128,0.124,0.119	0.235,0.196,0.188	-0.083
AT4G02430	RI	4	+	1069174	1069523	1069174	1069272	1069457	1069523	17,5,10	11,10,9	5,4,4	22,10,14	150	15	2.17669e-07	8.63995e-06	0.134,0.048,0.1	0.022,0.038,0.028	0.065
AT2G19960	RI	2	+	8622192	8622743	8622192	8622264	8622542	8622743	10,12,4	2,6,0	5,7,3	3,6,2	200	65	2.23144e-07	8.77043e-06	0.619,0.394,1.0	0.351,0.275,0.328	0.353
AT1G01220	RI	1	+	91742	92933	91742	92089	92269	92933	0,3,4	12,4,13	1,2,7	0,3,4	270	135	2.46265e-07	9.58522e-06	0.0,0.273,0.133	1.0,0.25,0.467	-0.437
AT4G25434	RI	4	-	13005006	13005506	13005006	13005144	13005440	13005506	9,9,3	20,19,15	9,8,2	10,6,7	190	55	3.27198e-07	1.26129e-05	0.115,0.121,0.055	0.207,0.278,0.076	-0.09
AT5G41690	RI	5	-	16674167	16675166	16674167	16674493	16674700	16675166	3,8,5	7,3,1	4,9,3	16,5,4	270	135	3.85521e-07	1.47195e-05	0.176,0.571,0.714	0.111,0.474,0.273	0.201
AT5G19480	RI	5	+	6571500	6571855	6571500	6571698	6571803	6571855	25,18,13	6,11,3	15,14,13	14,2,12	106	45	5.27872e-07	1.99645e-05	0.639,0.41,0.648	0.313,0.748,0.315	0.107
AT1G60787	RI	1	-	22378727	22379705	22378727	22379255	22379444	22379705	10,1,3	6,1,2	2,4,0	11,6,5	270	135	5.71171e-07	2.14002e-05	0.455,0.333,0.429	0.083,0.25,0.0	0.295
AT1G79950	RI	1	+	30078127	30079203	30078127	30078233	30078739	30079203	13,7,16	3,0,0	9,9,11	5,3,0	234	99	5.8991e-07	2.18977e-05	0.647,1.0,1.0	0.432,0.559,1.0	0.219
AT5G65560	RI	5	-	26200013	26200769	26200013	26200436	26200515	26200769	2,7,4	2,8,3	2,1,10	1,3,0	144	135	6.51473e-07	2.39611e-05	0.484,0.451,0.556	0.652,0.238,1.0	-0.133
AT3G60250	RI	3	-	22270269	22271158	22270269	22270844	22270992	22271158	71,37,40	79,60,64	75,42,42	126,98,115	270	135	9.79591e-07	3.57016e-05	0.31,0.236,0.238	0.229,0.176,0.154	0.075
AT3G13190	RI	3	+	4240404	4240840	4240404	4240587	4240734	4240840	11,10,11	4,6,7	6,2,19	5,0,1	234	99	1.0314e-06	3.7251e-05	0.538,0.414,0.399	0.337,1.0,0.889	-0.292
AT4G15563	RI	4	+	8890210	8891249	8890210	8890849	8890942	8891249	8,6,6	0,0,3	5,4,3	1,1,4	172	135	1.07198e-06	3.83712e-05	1.0,1.0,0.611	0.797,0.758,0.371	0.228
AT5G65740	RI	5	-	26302829	26303246	26302829	26303051	26303175	26303246	9,13,11	5,4,1	11,7,12	0,0,3	163	64	1.60772e-06	5.70383e-05	0.414,0.561,0.812	1.0,1.0,0.611	-0.275
AT5G36180	RI	5	+	14239434	14239731	14239434	14239580	14239654	14239731	119,60,93	208,25,101	46,34,16	104,40,16	69	70	1.70775e-06	6.00557e-05	0.367,0.709,0.483	0.31,0.463,0.504	0.094
AT1G04200	RI	1	+	1112860	1113191	1112860	1112950	1113071	1113191	8,10,6	52,34,69	10,4,16	30,29,21	154	61	1.95639e-06	6.82014e-05	0.057,0.104,0.033	0.117,0.052,0.232	-0.069
AT5G60590	RI	5	+	24357702	24358248	24357702	24357878	24357944	24358248	8,8,2	5,10,11	8,3,3	19,9,12	118	135	2.04675e-06	7.07362e-05	0.647,0.478,0.172	0.325,0.276,0.222	0.158
AT1G63100	RI	1	-	23399111	23402176	23399111	23400868	23400943	23402176	5,9,23	11,10,9	4,7,14	3,2,26	136	135	2.18293e-06	7.46733e-05	0.311,0.472,0.717	0.57,0.776,0.348	-0.065
AT3G55480	RI	3	-	20570470	20570869	20570470	20570720	20570792	20570869	3,2,3	17,3,6	1,3,2	24,18,6	65	70	2.19792e-06	7.46733e-05	0.16,0.418,0.35	0.043,0.152,0.264	0.156
AT2G02960	RI	2	-	863782	864452	863782	864020	864247	864452	257139155	48,14,33	350188158	97,37,44	270	135	3.19249e-06	0.000107552	0.728,0.832,0.701	0.643,0.718,0.642	0.086
AT1G73410	RI	1	+	27602083	27603317	27602083	27602515	27602859	27603317	10,15,25	27,38,39	19,8,13	21,8,21	270	135	3.27308e-06	0.000109348	0.156,0.165,0.243	0.311,0.333,0.236	-0.105
AT3G11440	RI	3	+	3603546	3605172	3603546	3604555	3604648	3605172	4,1,2	10,4,14	0,2,2	16,20,14	172	135	3.40496e-06	0.000112814	0.239,0.164,0.101	0.0,0.073,0.101	0.11
AT1G56260	RI	1	-	21065473	21065875	21065473	21065626	21065715	21065875	9,0,3	9,6,5	5,0,4	7,8,20	164	135	3.72221e-06	0.000122314	0.452,0.0,0.331	0.37,0.0,0.141	0.091
AT5G55100	RI	5	-	22362891	22364235	22362891	22363935	22364074	22364235	51,30,32	39,16,13	29,14,26	31,12,21	264	135	3.81408e-06	0.000123312	0.401,0.489,0.557	0.324,0.374,0.388	0.12
AT3G04500	RI	3	-	1212469	1212931	1212469	1212566	1212833	1212931	30,24,16	26,33,33	47,30,24	28,19,31	181	46	3.80732e-06	0.000123312	0.227,0.156,0.11	0.299,0.286,0.164	-0.085
AT1G13450	RI	1	-	4613285	4613889	4613285	4613516	4613754	4613889	69,40,70	105,75,33	75,41,32	153,88,73	263	128	4.28876e-06	0.000137549	0.242,0.206,0.508	0.193,0.185,0.176	0.134
AT3G45740	RI	3	+	16790760	16791134	16790760	16790936	16791030	16791134	16,17,15	31,25,45	24,22,26	28,15,30	136	97	4.44991e-06	0.000141585	0.269,0.327,0.192	0.379,0.511,0.382	-0.161
AT4G27610	RI	4	-	13787858	13788515	13787858	13787937	13788083	13788515	29,23,30	3,9,3	34,27,16	12,5,8	207	72	4.67242e-06	0.000147494	0.771,0.471,0.777	0.496,0.653,0.41	0.153
AT5G07100	RI	5	+	2204205	2205165	2204205	2204733	2204812	2205165	70,31,19	25,21,12	65,36,17	83,46,20	144	135	5.1159e-06	0.000160232	0.724,0.581,0.597	0.423,0.423,0.443	0.204
AT1G70920	RI	1	+	26735893	26736492	26735893	26736201	26736289	26736492	8,7,8	34,28,19	2,2,2	24,28,7	162	135	5.19138e-06	0.000161335	0.164,0.172,0.26	0.065,0.056,0.192	0.094
AT1G34844	RI	1	+	12751757	12752280	12751757	12752025	12752117	12752280	7,6,12	22,6,7	1,3,8	17,22,9	170	135	5.3388e-06	0.00016464	0.202,0.443,0.577	0.045,0.098,0.414	0.222
AT2G38600	RI	2	+	16145629	16146271	16145629	16145652	16145888	16146271	8,11,2	1,4,0	0,1,5	1,0,5	151	16	7.50704e-06	0.000229738	0.459,0.226,1.0	0.0,1.0,0.096	0.196
AT5G38340	RI	5	+	15320374	15322410	15320374	15321108	15321278	15322410	23,15,14	22,9,6	30,14,10	39,15,8	270	135	1.02444e-05	0.000311134	0.343,0.455,0.538	0.278,0.318,0.385	0.118
AT3G05030	RI	3	-	1393141	1394113	1393141	1393803	1394029	1394113	13,6,13	26,21,39	0,3,8	31,20,36	212	77	1.22407e-05	0.000368969	0.154,0.094,0.108	0.0,0.052,0.075	0.076
AT1G18620	RI	1	+	6409654	6410854	6409654	6410059	6410557	6410854	4,2,6	5,1,5	2,1,6	10,0,9	270	135	1.2558e-05	0.000375708	0.286,0.5,0.375	0.091,1.0,0.25	-0.06
AT4G34140	RI	4	+	16351769	16352085	16351769	16351888	16352001	16352085	62,40,17	9,5,4	68,38,45	2,2,7	131	54	1.37687e-05	0.000408878	0.74,0.767,0.637	0.933,0.887,0.726	-0.134
AT1G18415	RI	1	-	6342939	6344692	6342939	6343851	6343949	6344692	21,16,22	5,0,6	11,9,9	4,0,11	182	135	1.52776e-05	0.000450353	0.757,1.0,0.731	0.671,1.0,0.378	0.146
AT3G02600	RI	3	+	551704	553152	551704	551847	552930	553152	9,11,13	0,0,4	5,13,6	1,3,3	270	135	1.87992e-05	0.000550116	1.0,1.0,0.619	0.714,0.684,0.5	0.24
AT1G21400	RI	1	+	7495365	7495711	7495365	7495477	7495571	7495711	14,0,2	43,15,3	27,4,0	192,95,12	142	103	1.96326e-05	0.000570342	0.191,0.0,0.326	0.093,0.03,0.0	0.131
AT2G02910	RI	2	-	849163	849703	849163	849388	849542	849703	9,13,11	11,6,5	6,5,7	9,9,16	270	135	2.1276e-05	0.000613637	0.29,0.52,0.524	0.25,0.217,0.179	0.229
AT3G61710	RI	3	-	22840107	22840369	22840107	22840179	22840283	22840369	5,2,1	2,0,1	4,2,1	1,5,1	68	9	2.20421e-05	0.000631191	0.249,1.0,0.117	0.346,0.05,0.117	0.284
AT4G27745	RI	4	+	13839888	13840398	13839888	13840078	13840360	13840398	23,16,14	2,0,0	26,10,16	5,0,2	166	31	2.4492e-05	0.000696371	0.682,1.0,1.0	0.493,1.0,0.599	0.197
AT3G12550	RI	3	+	3980737	3981395	3980737	3980944	3981141	3981395	3,3,6	7,1,3	10,0,0	0,2,3	270	135	2.72827e-05	0.000770257	0.176,0.6,0.5	1.0,0.0,0.0	0.092
AT4G18530	RI	4	+	10219800	10220066	10219800	10219854	10219940	10220066	1,4,3	10,12,6	1,2,1	17,19,11	63	31	3.11541e-05	0.000873403	0.047,0.141,0.197	0.028,0.049,0.043	0.088
AT5G18310	RI	5	+	6061297	6062404	6061297	6061767	6062149	6062404	387276168	381273244	387266134	305211117	270	135	3.27404e-05	0.000911502	0.337,0.336,0.256	0.388,0.387,0.364	-0.07
AT1G25230	RI	1	-	8841869	8842445	8841869	8842026	8842094	8842445	46,24,20	225,101,99	41,21,27	315199194	122	135	3.35937e-05	0.000922447	0.184,0.208,0.183	0.126,0.105,0.133	0.07
AT4G32850	RI	4	+	15853669	15855186	15853669	15853960	15854043	15855186	104,77,55	9,18,13	96,75,46	40,16,7	152	135	3.35478e-05	0.000922447	0.911,0.792,0.79	0.681,0.806,0.854	0.051
AT2G44090	RI	2	-	18239564	18241376	18239564	18239997	18240325	18241376	44,39,34	66,18,65	42,14,27	71,59,63	270	135	3.82012e-05	0.00104183	0.25,0.52,0.207	0.228,0.106,0.176	0.156
AT5G12440	RI	5	-	4041216	4041648	4041216	4041345	4041473	4041648	1,4,5	12,27,20	2,11,3	5,12,13	229	122	5.71235e-05	0.00154735	0.043,0.073,0.118	0.176,0.328,0.109	-0.126
AT4G31200	RI	4	-	15163558	15164936	15163558	15164617	15164848	15164936	30,11,23	2,3,0	16,5,18	3,3,1	216	81	6.78861e-05	0.00182655	0.849,0.579,1.0	0.667,0.385,0.871	0.168
AT4G11830	RI	4	-	7116690	7117115	7116690	7116888	7116998	7117115	18,7,8	10,3,6	6,4,8	7,5,7	181	110	7.7539e-05	0.00207236	0.522,0.586,0.448	0.343,0.327,0.41	0.159
AT3G24890	RI	3	+	9097473	9098334	9097473	9097761	9098108	9098334	8,7,3	0,1,3	1,1,5	5,0,1	270	135	8.53586e-05	0.00226624	1.0,0.778,0.333	0.091,1.0,0.714	0.102
AT5G25520	RI	5	+	8887835	8888590	8887835	8887956	8888097	8888590	23,9,11	18,35,19	10,14,11	43,21,39	247	114	9.56428e-05	0.00252258	0.371,0.106,0.211	0.097,0.235,0.115	0.08
AT4G19985	RI	4	-	10830856	10831748	10830856	10831068	10831195	10831748	5,7,0	2,5,2	3,3,5	3,0,0	240	135	0.000110939	0.0029069	0.584,0.441,0.0	0.36,1.0,1.0	-0.445
AT1G63530	RI	1	+	23563314	23564575	23563314	23563401	23563634	23564575	8,5,10	7,17,6	0,3,1	5,6,7	215	80	0.000114897	0.00299106	0.298,0.099,0.383	0.0,0.157,0.05	0.191
AT4G17310	RI	4	-	9685185	9686024	9685185	9685454	9685665	9686024	15,8,11	3,7,6	10,14,16	5,2,3	270	135	0.000119265	0.00308317	0.714,0.364,0.478	0.5,0.778,0.727	-0.15
AT4G37680	RI	4	+	17700985	17701481	17700985	17701044	17701223	17701481	6,4,4	6,4,14	9,1,1	3,1,6	187	52	0.000119974	0.00308317	0.218,0.218,0.074	0.455,0.218,0.044	-0.069
AT1G02960	RI	1	-	667150	667437	667150	667281	667372	667437	23,41,14	22,29,19	16,12,23	45,31,25	80	47	0.000121071	0.00309155	0.38,0.454,0.302	0.173,0.185,0.351	0.142
AT4G26640	RI	4	-	13438520	13439473	13438520	13439025	13439317	13439473	5,11,14	50,19,37	5,3,2	41,31,25	270	135	0.000125323	0.00317988	0.048,0.224,0.159	0.057,0.046,0.038	0.097
AT3G51075	RI	3	-	18970447	18971024	18970447	18970649	18970746	18971024	6,6,0	0,0,1	3,1,1	4,0,3	180	135	0.000127664	0.00319878	1.0,1.0,0.0	0.36,1.0,0.2	0.147
AT4G33770	RI	4	-	16194666	16195038	16194666	16194787	16195005	16195038	13,7,3	5,1,0	33,4,5	4,0,0	140	5	0.000127072	0.00319878	0.085,0.2,1.0	0.228,1.0,1.0	-0.314
AT3G49430	RI	3	+	18331508	18332754	18331508	18331712	18332641	18332754	27,12,10	147,69,151	43,34,12	109,71,114	241	106	0.000130494	0.00324939	0.075,0.071,0.028	0.148,0.174,0.044	-0.064
AT2G29910	RI	2	-	12751668	12752839	12751668	12751808	12751894	12752839	21,14,3	41,27,30	11,7,4	34,34,36	156	133	0.000145114	0.00359112	0.304,0.307,0.079	0.216,0.149,0.087	0.079
AT1G61970	RI	1	+	22906472	22907730	22906472	22906923	22907128	22907730	9,9,5	9,3,3	9,4,3	0,4,1	270	135	0.000150948	0.00371258	0.333,0.6,0.455	1.0,0.333,0.6	-0.182
AT2G41880	RI	2	+	17476473	17476899	17476473	17476609	17476683	17476899	10,8,3	7,5,4	3,4,4	6,7,3	128	129	0.000159797	0.00390627	0.59,0.617,0.43	0.335,0.365,0.573	0.121
AT2G25710	RI	2	+	10953929	10954673	10953929	10954085	10954224	10954673	50,56,39	69,62,70	41,31,21	94,41,63	264	135	0.000173721	0.00422089	0.27,0.316,0.222	0.182,0.279,0.146	0.067
AT5G22770	RI	5	-	7579155	7579997	7579155	7579516	7579833	7579997	175145184	25,18,34	151,130,97	33,20,32	270	135	0.000175821	0.00424618	0.778,0.801,0.73	0.696,0.765,0.602	0.082
AT3G29290	RI	3	+	11239954	11240625	11239954	11240135	11240222	11240625	14,9,18	0,3,0	8,8,5	3,3,7	160	135	0.000197111	0.00473184	1.0,0.717,1.0	0.692,0.692,0.376	0.319
AT4G16710	RI	4	+	9398402	9398991	9398402	9398722	9398787	9398991	31,23,16	26,41,23	32,25,19	26,10,17	116	135	0.000202328	0.00482817	0.581,0.395,0.447	0.589,0.744,0.565	-0.158
AT5G05800	RI	5	-	1744445	1745245	1744445	1744781	1744939	1745245	21,22,25	10,7,18	24,15,20	17,5,25	270	135	0.000274441	0.00651026	0.512,0.611,0.41	0.414,0.6,0.286	0.078
AT1G53090	RI	1	+	19783351	19784368	19783351	19783466	19783683	19784368	6,4,3	2,3,4	1,1,2	6,1,1	243	108	0.000309197	0.0072916	0.571,0.372,0.25	0.069,0.308,0.471	0.115
AT1G73310	RI	1	-	27563011	27563266	27563011	27563057	27563152	27563266	2,4,1	4,12,2	3,0,4	2,4,2	60	11	0.000326229	0.00764825	0.084,0.058,0.084	0.216,0.0,0.268	-0.086
AT4G35940	RI	4	+	17022788	17023813	17022788	17022911	17023030	17023813	20,12,11	14,21,15	12,5,17	20,29,33	205	116	0.000334984	0.00780785	0.447,0.244,0.293	0.253,0.089,0.226	0.139
AT5G35560	RI	5	-	13745138	13745504	13745138	13745271	13745349	13745504	57,30,41	5,5,7	73,31,22	12,9,10	133	126	0.000415539	0.00962945	0.915,0.85,0.847	0.852,0.765,0.676	0.106
AT1G76580	RI	1	+	28737148	28737967	28737148	28737293	28737428	28737967	38,17,17	8,0,0	34,29,16	6,7,4	256	135	0.000439133	0.0101177	0.715,1.0,1.0	0.749,0.686,0.678	0.201
AT1G44125	RI	1	-	16783003	16783921	16783003	16783197	16783690	16783921	5,6,2	11,5,0	10,4,11	0,2,1	270	135	0.000454977	0.0104229	0.185,0.375,1.0	1.0,0.5,0.846	-0.262
AT5G62950	RI	5	-	25263025	25263905	25263025	25263154	25263370	25263905	57,39,29	17,29,16	43,41,31	20,11,8	257	122	0.000540855	0.0123198	0.614,0.39,0.462	0.505,0.639,0.648	-0.109
AT5G51180	RI	5	+	20796949	20797496	20796949	20797188	20797304	20797496	86,36,41	28,10,13	62,33,43	39,28,20	218	135	0.00057356	0.012918	0.655,0.69,0.661	0.496,0.422,0.571	0.172
AT1G80245	RI	1	+	30174709	30175133	30174709	30174812	30174943	30175133	8,9,4	18,20,30	2,5,14	13,16,8	209	96	0.000571971	0.012918	0.17,0.171,0.058	0.066,0.126,0.446	-0.08
AT5G17240	RI	5	+	5666822	5667226	5666822	5666996	5667075	5667226	3,7,7	12,19,21	5,5,3	3,6,0	144	135	0.000615235	0.0137792	0.19,0.257,0.238	0.61,0.439,1.0	-0.455
AT2G38160	RI	2	-	15986824	15987736	15986824	15987352	15987636	15987736	2,1,3	2,0,5	0,2,0	1,1,7	228	93	0.000640363	0.0142623	0.29,1.0,0.197	0.0,0.449,0.0	0.346
AT5G24630	RI	5	-	8435631	8436170	8435631	8435742	8435859	8436170	11,5,3	1,6,4	6,2,3	4,3,6	189	104	0.000731938	0.0162118	0.858,0.314,0.292	0.452,0.268,0.216	0.176
AT2G25350	RI	2	+	10800356	10801058	10800356	10800542	10800675	10801058	47,43,92	29,31,26	25,13,22	19,16,28	252	135	0.000740964	0.0162324	0.465,0.426,0.655	0.413,0.303,0.296	0.178
AT1G60940	RI	1	-	22441776	22442221	22441776	22441934	22442107	22442221	156,70,59	17,4,9	156,73,134	9,3,9	242	107	0.000739879	0.0162324	0.802,0.886,0.743	0.885,0.915,0.868	-0.079
AT3G09745	RI	3	+	22989937	22990967	22989937	22990167	22990293	22990967	63,53,71	1,1,2	27,34,35	3,4,0	238	135	0.000755136	0.0164529	0.973,0.968,0.953	0.836,0.828,1.0	0.077
AT4G22530	RI	4	-	11858443	11859882	11858443	11858858	11859224	11859882	136145170	39,22,47	59,72,105	8,15,14	270	135	0.000769503	0.0165892	0.636,0.767,0.644	0.787,0.706,0.789	-0.078
AT1G60640	RI	1	-	22339335	22339736	22339335	22339531	22339636	22339736	3,2,3	15,9,17	2,1,6	3,5,11	154	93	0.000769667	0.0165892	0.108,0.118,0.096	0.287,0.108,0.248	-0.107
AT2G30740	RI	2	+	13095322	13096492	13095322	13095484	13095636	13096492	11,19,16	3,0,3	18,11,9	4,5,1	270	135	0.000852048	0.0182666	0.647,1.0,0.727	0.692,0.524,0.818	0.113
AT1G27921	RI	1	-	9729599	9729979	9729599	9729747	9729855	9729979	25,30,46	85,62,40	16,16,13	83,54,80	184	117	0.000889064	0.0189588	0.158,0.235,0.422	0.109,0.159,0.094	0.151
AT1G43620	RI	1	-	16429349	16430226	16429349	16429558	16429642	16430226	13,0,9	9,8,7	11,3,9	3,8,4	154	135	0.00091783	0.0194687	0.559,0.0,0.53	0.763,0.247,0.664	-0.195
AT2G20100	RI	2	+	8680808	8682175	8680808	8680853	8681611	8682175	5,2,3	7,4,6	6,2,4	2,2,6	173	38	0.000981713	0.0207141	0.136,0.099,0.099	0.397,0.18,0.128	-0.124
AT1G78290	RI	1	-	29458789	29459493	29458789	29458920	29459267	29459493	59,23,6	23,6,0	226,75,22	175,35,19	259	124	0.00118094	0.0247874	0.551,0.647,1.0	0.382,0.506,0.357	0.318
AT5G16800	RI	5	-	5524272	5525039	5524272	5524701	5524810	5525039	52,53,55	135,82,93	38,28,26	106,116,78	204	135	0.00124142	0.0259211	0.203,0.3,0.281	0.192,0.138,0.181	0.091
AT2G01930	RI	2	-	427113	428900	427113	428223	428705	428900	61,36,35	39,20,20	44,29,21	53,34,38	270	135	0.00128126	0.0266143	0.439,0.474,0.467	0.293,0.299,0.216	0.191
AT1G05880	RI	1	+	1777999	1778553	1777999	1778126	1778227	1778553	6,5,7	7,11,34	3,2,1	2,0,0	173	120	0.00138054	0.0285288	0.373,0.24,0.125	0.51,1.0,1.0	-0.591
AT4G04570	RI	4	+	2292080	2292950	2292080	2292219	2292432	2292950	0,8,11	11,2,22	1,8,0	0,1,1	267	132	0.00140268	0.0288377	0.0,0.664,0.198	1.0,0.798,0.0	-0.312
AT4G33240	RI	4	-	16037454	16038324	16037454	16037639	16037897	16038324	7,4,2	9,4,7	13,9,23	5,0,5	270	135	0.00142113	0.029068	0.28,0.333,0.125	0.565,1.0,0.697	-0.508
AT2G37760	RI	2	+	15831655	15832102	15831655	15831894	15831970	15832102	37,21,20	57,40,37	27,20,36	50,21,30	128	125	0.00143124	0.0291261	0.388,0.339,0.345	0.345,0.482,0.54	-0.098
AT1G80245	RI	1	+	30174100	30174627	30174100	30174289	30174538	30174627	10,11,14	0,2,0	6,9,8	1,3,0	217	82	0.00146998	0.0297634	1.0,0.675,1.0	0.694,0.531,1.0	0.15
AT2G46500	RI	2	-	19087214	19089229	19087214	19088710	19088852	19089229	68,25,45	76,35,62	75,42,60	74,36,49	270	135	0.00150436	0.0303064	0.309,0.263,0.266	0.336,0.368,0.38	-0.082
AT4G33940	RI	4	+	16266984	16267344	16266984	16267083	16267292	16267344	4,15,10	0,0,1	3,4,9	1,0,2	137	2	0.00156166	0.0313034	1.0,1.0,0.127	0.042,1.0,0.062	0.341
AT3G08840	RI	3	-	2680056	2680908	2680056	2680165	2680664	2680908	9,10,4	6,9,7	4,3,3	8,6,5	237	102	0.00163552	0.0326208	0.392,0.324,0.197	0.177,0.177,0.205	0.118
AT1G49390	RI	1	+	18279558	18280154	18279558	18279833	18279906	18280154	14,16,14	47,33,45	21,21,13	29,51,25	132	135	0.00165295	0.0328054	0.234,0.331,0.241	0.425,0.296,0.347	-0.087
AT1G65270	RI	1	+	24244375	24245074	24244375	24244536	24244794	24245074	151202219	92,67,84	128,68,201	64,79,111	270	135	0.00173344	0.0342333	0.451,0.601,0.566	0.5,0.301,0.475	0.114
AT5G23870	RI	5	-	8046148	8046452	8046148	8046185	8046326	8046452	8,10,9	1,1,2	19,18,14	1,0,2	147	14	0.00175525	0.0344941	0.432,0.488,0.3	0.644,1.0,0.4	-0.275
AT5G51370	RI	5	+	20872718	20874349	20872718	20873846	20873915	20874349	4,5,3	11,20,17	0,0,5	23,30,17	124	135	0.0018183	0.0355589	0.284,0.214,0.161	0.0,0.0,0.243	0.139
AT5G14210	RI	5	-	4579143	4579692	4579143	4579355	4579448	4579692	30,34,31	47,42,51	11,5,15	45,23,35	172	135	0.00191952	0.037356	0.334,0.389,0.323	0.161,0.146,0.252	0.162
AT3G44670	RI	3	+	16216805	16217410	16216805	16217057	16217236	16217410	67,19,18	5,5,4	14,15,21	7,4,10	270	135	0.00203673	0.0394457	0.87,0.655,0.692	0.5,0.652,0.512	0.184
AT1G72130	RI	1	+	27137432	27138259	27137432	27137606	27137703	27138259	111,91,49	6,4,1	94,69,45	15,9,6	180	135	0.0021346	0.0411424	0.933,0.945,0.974	0.825,0.852,0.849	0.109
AT3G60500	RI	3	+	22355767	22356164	22355767	22356006	22356105	22356164	12,8,0	22,25,24	4,2,1	21,20,27	101	52	0.00217672	0.0417534	0.219,0.141,0.0	0.089,0.049,0.019	0.068
AT3G43540	RI	3	+	15430659	15431298	15430659	15431017	15431094	15431298	23,18,17	16,6,10	22,14,12	20,8,12	140	135	0.00231016	0.0441021	0.581,0.743,0.621	0.515,0.628,0.491	0.104
AT3G13430	RI	3	+	4367191	4369029	4367191	4367425	4367724	4369029	26,17,22	57,28,22	34,21,15	101,50,28	270	135	0.00233372	0.0443406	0.186,0.233,0.333	0.144,0.174,0.211	0.074
AT1G08230	RI	1	-	2584799	2586969	2584799	2586519	2586612	2586969	13,4,5	82,88,43	2,0,2	78,68,89	172	135	0.00234642	0.0443716	0.111,0.034,0.084	0.02,0.0,0.017	0.064
AT4G12460	RI	4	+	7395341	7395788	7395341	7395551	7395674	7395788	70,48,47	129,85,101	26,21,30	142,71,51	204	107	0.0024606	0.0463125	0.222,0.229,0.196	0.088,0.134,0.236	0.063
AT1G03905	RI	1	+	993399	994206	993399	993631	994045	994206	21,15,32	65,13,54	19,12,5	42,50,64	270	135	0.00255858	0.0479316	0.139,0.366,0.229	0.184,0.107,0.038	0.135
AT5G15270	RI	5	+	4960898	4962102	4960898	4960974	4961134	4962102	69,56,49	20,34,31	92,46,65	20,20,31	204	69	0.00264875	0.0491613	0.539,0.358,0.348	0.609,0.438,0.415	-0.072
AT4G09620	RI	4	-	6077773	6079151	6077773	6077845	6078896	6079151	18,12,17	12,10,17	11,11,10	9,15,19	200	65	0.00264851	0.0491613	0.328,0.281,0.245	0.284,0.192,0.146	0.077
AT5G16770	RI	5	+	5514716	5515471	5514716	5514945	5515199	5515471	24,10,20	33,16,29	0,4,5	14,7,8	270	135	0.00268947	0.0494591	0.267,0.238,0.256	0.0,0.222,0.238	0.1
AT2G42365	RI	2	-	17640786	17642099	17640786	17641579	17641911	17642099	48,75,74	3,5,0	29,36,29	0,2,6	270	135	0.00267729	0.0494591	0.889,0.882,1.0	1.0,0.9,0.707	0.055
GeneID	AS tpye	chr	strand	exonStart_0base	exonEnd	upstreamES	upstreamEE	downstreamES	downstreamEE	IJC_SAMPLE_1	SJC_SAMPLE_1	IJC_SAMPLE_2	SJC_SAMPLE_2	IncFormLen	SkipFormLen	PValue	FDR	IncLevel1	IncLevel2	IncLevelDifference
AT1G72050	SE	1	+	27115641	27115816	27115350	27115491	27115914	27116359	94,69,145	10,4,7	70,85,66	20,17,8	269	134	6.99884e-43	1.24509e-39	0.824,0.896,0.912	0.636,0.714,0.804	0.159
AT5G56140	SE	5	+	22726609	22726755	22726166	22726252	22727167	22727281	503241263	82,21,47	523471209	135,117,54	186	51	5.77566e-39	5.13745e-36	0.627,0.759,0.605	0.515,0.525,0.515	0.145
AT1G60270	SE	1	-	22223395	22223483	22223039	22223292	22223566	22223638	19,13,30	0,1,3	3,2,7	2,1,3	92	65	2.8487e-35	1.68928e-32	1.0,0.902,0.876	0.515,0.586,0.622	0.352
AT4G06701	SE	4	-	3940465	3940510	3940247	3940331	3940614	3940749	22,28,25	21,40,17	13,5,13	28,27,18	31	70	7.38059e-29	3.28252e-26	0.703,0.613,0.769	0.512,0.295,0.62	0.219
AT3G17920	SE	3	+	6137792	6137888	6137057	6137695	6137982	6138240	19,6,11	14,8,7	7,1,4	28,8,12	178	135	2.44574e-25	8.70195e-23	0.507,0.363,0.544	0.159,0.087,0.202	0.322
AT4G26480	SE	4	-	13374132	13374272	13373541	13373655	13374882	13374968	166159135	20,10,9	125171120	29,22,19	182	51	1.42945e-24	4.23833e-22	0.699,0.817,0.808	0.547,0.685,0.639	0.151
AT2G39760	SE	2	+	16585357	16585406	16584521	16584798	16585771	16586260	14,8,16	99103123	2,4,1	95,95,96	84	135	5.07826e-24	1.2906e-21	0.185,0.111,0.173	0.033,0.063,0.016	0.119
AT1G19800	SE	1	+	6846542	6846628	6846337	6846470	6846730	6846858	17,7,33	17,8,16	9,17,10	11,22,24	135	112	7.58403e-21	1.6865e-18	0.453,0.421,0.631	0.404,0.391,0.257	0.151
AT1G06220	SE	1	+	1900296	1900429	1899950	1900107	1900511	1901264	25,17,40	44,11,82	16,9,11	54,24,58	252	135	8.41964e-19	1.66428e-16	0.233,0.453,0.207	0.137,0.167,0.092	0.166
AT3G59340	SE	3	-	21931145	21931259	21930900	21931062	21931387	21931570	18,15,39	1,0,2	14,1,3	3,1,0	214	135	2.44299e-16	4.34607e-14	0.919,1.0,0.925	0.746,0.387,1.0	0.237
AT4G07990	SE	4	-	4827485	4827527	4827154	4827271	4828814	4829167	11,12,11	123,81,111	4,5,2	109,90,70	45	110	3.40126e-13	5.50076e-11	0.179,0.266,0.195	0.082,0.12,0.065	0.124
AT2G30600	SE	2	+	13039145	13039283	13038782	13039013	13039381	13039543	44,16,5	85,26,17	48,32,10	183,125,37	262	135	5.23304e-13	7.75798e-11	0.211,0.241,0.132	0.119,0.117,0.122	0.075
AT3G08720	SE	3	-	2650721	2650883	2649783	2650613	2651084	2651203	45,17,68	31,6,8	41,44,47	39,20,20	247	112	5.81532e-12	7.95804e-10	0.397,0.562,0.794	0.323,0.499,0.516	0.138
AT3G55850	SE	3	-	20724648	20724721	20724352	20724459	20724922	20725024	19,5,14	8,8,6	33,10,10	3,4,2	57	60	1.04696e-11	1.33039e-09	0.714,0.397,0.711	0.921,0.725,0.84	-0.221
AT1G19800	SE	1	+	6846539	6846628	6846373	6846470	6846730	6846858	14,6,26	17,8,16	12,14,8	11,22,24	105	76	1.70886e-10	2.02671e-08	0.373,0.352,0.54	0.441,0.315,0.194	0.105
AT5G48150	SE	5	-	19524308	19524388	19523031	19524083	19524502	19524788	41,35,48	15,4,15	31,15,28	16,12,19	146	135	3.58645e-10	3.98769e-08	0.717,0.89,0.747	0.642,0.536,0.577	0.2
AT5G65060	SE	5	+	25989670	25989728	25987308	25987711	25989941	25990003	35,26,32	36,27,20	31,22,26	60,34,21	51	55	4.08688e-10	4.2768e-08	0.512,0.509,0.633	0.358,0.411,0.572	0.104
AT5G06770	SE	5	-	2092105	2092166	2090702	2091519	2092708	2092950	8,6,12	23,16,16	19,8,24	20,14,16	108	135	1.5941e-09	1.5755e-07	0.303,0.319,0.484	0.543,0.417,0.652	-0.169
AT4G37680	SE	4	+	17700985	17701044	17700633	17700885	17701223	17701481	20,16,26	1,2,1	23,5,30	5,4,6	104	135	2.99286e-09	2.80227e-07	0.963,0.912,0.971	0.857,0.619,0.866	0.168
AT4G14520	SE	4	+	8341935	8342045	8341311	8341478	8342453	8343249	5,6,2	44,34,36	6,8,3	21,14,23	206	135	4.07957e-09	3.62877e-07	0.069,0.104,0.035	0.158,0.272,0.079	-0.1
AT1G10095	SE	1	-	3299359	3299450	3299053	3299122	3299632	3299743	3,5,0	0,0,1	4,5,1	4,5,0	64	31	3.74388e-08	3.1716e-06	1.0,1.0,0.0	0.326,0.326,1.0	0.116
AT1G03905	SE	1	+	993705	993951	993399	993631	994045	994206	106,40,119	65,13,54	82,55,34	42,50,64	270	135	4.51627e-08	3.65202e-06	0.449,0.606,0.524	0.494,0.355,0.21	0.173
AT4G17483	SE	4	-	9748597	9748679	9748262	9748503	9748786	9749113	6,4,8	7,0,5	17,3,4	3,2,1	150	135	5.502e-08	4.25568e-06	0.435,1.0,0.59	0.836,0.574,0.783	-0.056
AT3G07360	SE	3	+	2355245	2355337	2354686	2355174	2355521	2356884	30,26,32	109,57,82	14,16,15	109,56,63	170	135	6.77816e-08	5.02431e-06	0.179,0.266,0.237	0.093,0.185,0.159	0.082
AT1G45248	SE	1	-	17163345	17163420	17162962	17163276	17163534	17163683	3,4,3	3,7,1	10,6,6	2,1,2	136	135	1.05858e-06	7.53285e-05	0.498,0.362,0.749	0.832,0.856,0.749	-0.276
AT1G50140	SE	1	-	18575747	18575813	18574606	18574758	18576669	18576721	6,4,7	10,9,4	17,12,7	12,0,14	59	45	1.43727e-06	9.83426e-05	0.314,0.253,0.572	0.519,1.0,0.276	-0.219
AT5G64170	SE	5	-	25675910	25676040	25675038	25675571	25676551	25676823	33,26,9	12,11,5	98,12,98	33,6,14	246	135	5.49476e-06	0.000349113	0.601,0.565,0.497	0.62,0.523,0.793	-0.091
AT5G13800	SE	5	-	4454309	4454360	4453514	4454150	4454511	4454813	21,17,9	9,13,12	19,15,11	11,3,2	88	135	5.37092e-06	0.000349113	0.782,0.667,0.535	0.726,0.885,0.894	-0.174
AT1G79950	SE	1	+	30078554	30078639	30078127	30078233	30078739	30079203	4,7,5	3,0,0	2,8,3	5,3,0	120	99	6.20566e-06	0.000380685	0.524,1.0,1.0	0.248,0.688,1.0	0.196
AT2G37150	SE	2	-	15607694	15607840	15605888	15605993	15608306	15608567	13,4,4	12,7,7	3,7,8	15,19,15	233	98	3.18044e-05	0.001886	0.313,0.194,0.194	0.078,0.134,0.183	0.102
AT4G17310	SE	4	-	9685665	9686024	9685200	9685454	9686443	9686616	7,10,17	1,4,10	16,6,7	9,5,9	270	135	6.44004e-05	0.00369575	0.778,0.556,0.459	0.471,0.375,0.28	0.222
AT4G34265	SE	4	+	16402957	16403022	16402616	16402735	16403454	16403790	61,57,112	113133174	50,89,102	52,78,211	93	112	8.93856e-05	0.00496928	0.394,0.34,0.437	0.537,0.579,0.368	-0.104
AT5G62950	SE	5	-	25263370	25263419	25263025	25263154	25263710	25263901	18,30,16	38,37,39	20,11,8	70,35,47	71	122	0.000168013	0.0090574	0.449,0.582,0.413	0.329,0.351,0.226	0.179
AT3G61680	SE	3	+	22824164	22824270	22823422	22823817	22824608	22825703	29,2,22	21,10,20	4,6,4	18,0,12	198	135	0.000200211	0.0104758	0.485,0.12,0.429	0.132,1.0,0.185	-0.094
AT1G61150	SE	1	+	22542836	22542981	22542548	22542673	22543106	22543266	98,77,89	3,1,5	79,67,75	5,1,12	253	118	0.000275252	0.0139906	0.938,0.973,0.892	0.881,0.969,0.745	0.069
AT5G10630	SE	5	+	3361153	3361363	3360756	3360921	3361498	3361576	9,4,12	18,7,13	16,2,22	9,7,4	206	71	0.000550622	0.0272099	0.147,0.165,0.241	0.38,0.09,0.655	-0.191
AT3G59340	SE	3	-	21931145	21931203	21930900	21931062	21931486	21931570	18,15,39	26,28,59	14,1,3	33,11,2	51	77	0.000584514	0.0281041	0.511,0.447,0.5	0.39,0.121,0.694	0.084
AT2G20080	SE	2	-	8664063	8664144	8663727	8663768	8664504	8665026	47,65,43	4,0,2	65,25,36	6,5,8	74	34	0.000677269	0.0317069	0.844,1.0,0.908	0.833,0.697,0.674	0.183
AT5G25520	SE	5	+	8888097	8888304	8887835	8887956	8888530	8888590	20,37,19	13,5,7	43,21,43	5,12,5	167	32	0.00073766	0.0336486	0.228,0.586,0.342	0.622,0.251,0.622	-0.113
AT3G25820	SE	3	+	9440464	9440683	9439989	9440371	9441148	9441287	28,21,68	0,1,0	38,24,29	0,6,0	267	132	0.000850736	0.0378365	1.0,0.912,1.0	1.0,0.664,1.0	0.083
AT5G36180	SE	5	+	14241446	14241492	14241247	14241361	14241781	14242135	51,47,42	55,61,38	21,23,17	12,18,10	50	107	0.000905318	0.039282	0.665,0.622,0.703	0.789,0.732,0.784	-0.105

## Sheet: G24
Global profiling of dynamic alternative splicing modulation in Arabidopsis root upon Ralstonia solanacearum infection
Ning Qin, Ruize Zhang, Mancang Zhang, Niu Yang, Shouyang, Fu, Yisa Wang, Dongdong Wang, Yue Chen, Cuizhu Zhao, Qin Chen and Haibin Lu
Table S4. Differential alternative splicing genes in Arabidopsis root after Ralstonia solanacearum infection
GeneID	AS tpye	chr	strand	longExonStart_0base	longExonEnd	shortES	shortEE	flankingES	flankingEE	IJC_SAMPLE_1	SJC_SAMPLE_1	IJC_SAMPLE_2	SJC_SAMPLE_2	IncFormLen	SkipFormLen	PValue	FDR	IncLevel1	IncLevel2	IncLevelDifference
AT1G73210	A3SS	1	-	27529449	27529634	27529449	27529628	27530357	27530952	15,7,9	5,2,3	6,0,7	12,9,10	135	135	2.64782e-73	3.74137e-70	0.75,0.778,0.75	0.333,0.0,0.412	0.511
AT3G56860	A3SS	3	-	21049348	21050491	21049348	21049754	21050682	21052320	141186156	55,65,112	133,90,142	214109109	270	135	7.01726e-57	4.9577e-54	0.562,0.589,0.411	0.237,0.292,0.394	0.213
AT3G07650	A3SS	3	+	2442462	2443021	2442465	2443021	2441656	2441840	6,2,40	4,11,28	8,30,8	37,67,41	135	135	1.77482e-56	8.35942e-54	0.6,0.154,0.588	0.178,0.309,0.163	0.231
AT2G36895	A3SS	2	-	15489613	15489730	15489613	15489727	15489805	15489906	27,6,25	4,0,3	19,12,15	13,5,7	69	66	3.17354e-36	1.12105e-33	0.866,1.0,0.889	0.583,0.697,0.672	0.268
AT1G58025	A3SS	1	-	21459370	21459431	21459370	21459428	21460033	21460268	7,3,0	8,11,16	9,5,8	10,3,5	54	51	5.31276e-35	1.50139e-32	0.452,0.205,0.0	0.459,0.612,0.602	-0.339
AT2G16940	A3SS	2	-	7345694	7346177	7345694	7345776	7346570	7347075	41,53,122	35,29,38	141,66,57	70,66,96	210	75	1.00256e-33	2.36104e-31	0.295,0.395,0.534	0.418,0.263,0.175	0.123
AT3G56860	A3SS	3	-	21049348	21050491	21049348	21049768	21050682	21052320	138184145	18,31,68	129,88,133	91,42,41	270	135	3.28477e-33	6.63055e-31	0.793,0.748,0.516	0.415,0.512,0.619	0.17
AT3G07565	A3SS	3	+	2415060	2415181	2415063	2415181	2414762	2414825	8,3,10	5,4,7	8,9,4	21,17,13	35	32	1.52573e-27	2.69481e-25	0.594,0.407,0.566	0.258,0.326,0.22	0.254
AT3G56860	A3SS	3	-	21048726	21050491	21048726	21050017	21050682	21052320	133167140	12,17,44	98,76,127	51,26,24	270	135	3.32243e-26	5.21621e-24	0.847,0.831,0.614	0.49,0.594,0.726	0.161
AT5G40550	A3SS	5	+	16242034	16242153	16242043	16242153	16241876	16241956	3,1,0	3,1,5	7,3,1	0,0,2	50	41	1.60696e-22	2.27063e-20	0.451,0.451,0.0	1.0,1.0,0.291	-0.463
AT3G09370	A3SS	3	+	2879883	2880059	2879898	2880059	2879352	2879575	4,1,5	5,4,3	14,6,23	3,7,4	143	135	8.02311e-22	1.03061e-19	0.43,0.191,0.611	0.815,0.447,0.844	-0.291
AT5G37380	A3SS	5	-	14816744	14819062	14816744	14818453	14819191	14819346	1,6,2	3,3,6	1,1,0	14,0,14	270	135	6.20646e-20	6.74595e-18	0.143,0.5,0.143	0.034,1.0,0.0	-0.083
AT5G37380	A3SS	5	-	14816744	14819105	14816744	14818453	14819191	14819346	1,6,2	3,3,6	1,1,0	14,0,14	270	135	6.20646e-20	6.74595e-18	0.143,0.5,0.143	0.034,1.0,0.0	-0.083
AT5G12440	A3SS	5	-	4041473	4041676	4041473	4041648	4042037	4042254	1,2,3	0,11,0	6,1,6	1,1,0	156	135	3.09902e-19	3.1278e-17	1.0,0.136,1.0	0.839,0.464,1.0	-0.056
AT2G29620	A3SS	2	-	12662740	12663101	12662740	12663066	12663192	12663310	5,1,4	39,13,26	8,4,3	19,7,11	139	111	3.36536e-18	3.17017e-16	0.093,0.058,0.109	0.252,0.313,0.179	-0.161
AT4G39180	A3SS	4	-	18244702	18244847	18244702	18244844	18244921	18245011	3,2,4	0,2,6	11,9,9	5,1,0	83	83	1.76164e-16	1.55574e-14	1.0,0.5,0.4	0.688,0.9,1.0	-0.229
AT5G48150	A3SS	5	-	19523031	19524083	19523031	19524072	19524308	19524388	33,21,37	1,0,4	24,8,17	1,1,10	77	73	2.27307e-16	1.88932e-14	0.969,1.0,0.898	0.958,0.884,0.617	0.136
AT3G59410	A3SS	3	+	21952500	21952722	21952503	21952722	21951823	21952228	5,0,3	2,2,9	4,1,1	22,7,14	135	135	1.34846e-15	1.05854e-13	0.714,0.0,0.25	0.154,0.125,0.067	0.206
AT5G07920	A3SS	5	-	2527226	2528622	2527226	2528434	2529119	2529421	74,39,59	4,3,4	89,42,53	0,0,0	270	135	1.66863e-15	1.24093e-13	0.902,0.867,0.881	1.0,1.0,1.0	-0.117
AT1G23935	A3SS	1	+	8466015	8466146	8466018	8466146	8464953	8465895	3,2,1	0,2,5	1,0,1	3,2,13	124	121	4.13633e-15	2.92231e-13	1.0,0.494,0.163	0.245,0.0,0.07	0.447
AT4G12790	A3SS	4	-	7518847	7519081	7518847	7518955	7519325	7519578	143,89,145	23,10,11	94,70,69	10,16,24	220	101	2.84807e-14	1.91635e-12	0.741,0.803,0.858	0.812,0.668,0.569	0.118
AT5G09860	A3SS	5	+	3069215	3069332	3069218	3069332	3069041	3069083	1,3,1	1,3,2	3,5,1	0,0,1	10	7	3.55104e-14	2.28073e-12	0.412,0.412,0.259	1.0,1.0,0.412	-0.443
AT1G70620	A3SS	1	+	26629001	26629962	26629052	26629962	26628830	26628897	27,23,29	4,15,34	61,40,39	27,11,10	104	60	3.98056e-14	2.44545e-12	0.796,0.469,0.33	0.566,0.677,0.692	-0.113
AT1G05000	A3SS	1	+	1426234	1427956	1427898	1427956	1426015	1426109	4,5,7	9,3,2	3,0,2	0,1,1	138	3	4.67072e-14	2.74989e-12	0.01,0.035,0.071	1.0,0.0,0.042	-0.309
AT4G30560	A3SS	4	-	14928876	14929484	14928876	14929465	14929613	14929717	8,2,1	2,0,2	3,5,6	11,9,2	109	97	4.86726e-14	2.75098e-12	0.781,1.0,0.308	0.195,0.331,0.728	0.278
AT2G47410	A3SS	2	+	19451508	19451639	19451538	19451639	19451333	19451428	6,5,2	6,1,0	20,10,12	0,4,2	77	47	7.80619e-14	4.24237e-12	0.379,0.753,1.0	1.0,0.604,0.786	-0.086
AT1G09840	A3SS	1	-	3199380	3199694	3199380	3199619	3200035	3200103	20,12,19	5,7,16	17,12,25	23,14,21	129	61	1.03406e-13	5.41159e-12	0.654,0.448,0.36	0.259,0.288,0.36	0.185
AT1G47230	A3SS	1	+	17307671	17307827	17307674	17307827	17307344	17307577	5,9,9	21,34,27	4,3,4	29,19,58	135	135	3.07068e-13	1.5496e-11	0.192,0.209,0.25	0.121,0.136,0.065	0.11
AT3G26910	A3SS	3	-	9914958	9915345	9914958	9915329	9915628	9916526	34,40,67	43,54,125	35,35,22	34,37,17	144	135	7.66571e-13	3.73505e-11	0.426,0.41,0.334	0.491,0.47,0.548	-0.113
AT1G65540	A3SS	1	-	24365493	24366089	24365493	24366065	24366333	24366456	17,17,28	40,18,24	19,12,19	72,42,28	133	116	8.96861e-13	4.08795e-11	0.27,0.452,0.504	0.187,0.199,0.372	0.156
AT2G23985	A3SS	2	+	10205449	10205474	10205461	10205474	10204801	10205241	2,5,7	6,4,5	2,1,8	3,0,0	18	6	8.95264e-13	4.08795e-11	0.1,0.294,0.318	0.182,1.0,1.0	-0.49
AT5G05970	A3SS	5	+	1798957	1799134	1798960	1799134	1798250	1798877	11,13,18	17,28,33	8,5,7	13,34,30	135	135	1.3097e-12	5.78315e-11	0.393,0.317,0.353	0.381,0.128,0.189	0.122
AT5G27970	A3SS	5	+	10014825	10014950	10014831	10014950	10014380	10014520	55,43,62	7,3,7	54,46,41	15,9,11	116	110	1.13032e-11	4.8398e-10	0.882,0.931,0.894	0.773,0.829,0.779	0.109
AT3G53270	A3SS	3	-	19752427	19752683	19752427	19752580	19752994	19753280	31,27,51	8,8,15	37,11,20	23,6,7	231	135	2.11018e-11	8.76968e-10	0.694,0.664,0.665	0.485,0.517,0.625	0.132
AT5G11380	A3SS	5	+	3632732	3633022	3632737	3633022	3632374	3632653	5,8,3	28,13,23	3,9,4	9,10,10	135	135	2.21465e-10	8.94084e-09	0.152,0.381,0.115	0.25,0.474,0.286	-0.121
AT5G23720	A3SS	5	+	7998966	7999168	7998971	7999168	7998688	7998831	27,3,7	6,8,9	27,28,16	15,5,4	135	135	1.31625e-09	5.16629e-08	0.818,0.273,0.437	0.643,0.848,0.8	-0.254
AT3G08840	A3SS	3	-	2680056	2680563	2680056	2680165	2680664	2680908	11,11,6	0,8,6	5,6,6	8,6,5	237	102	4.34648e-09	1.65988e-07	1.0,0.372,0.301	0.212,0.301,0.341	0.273
AT5G60570	A3SS	5	+	24348169	24350164	24348367	24350164	24347782	24348026	11,9,8	17,16,10	10,9,7	30,23,26	270	135	1.93474e-08	7.19417e-07	0.244,0.22,0.286	0.143,0.164,0.119	0.108
AT4G21540	A3SS	4	+	11460639	11460715	11460642	11460715	11460244	11460345	2,0,7	26,11,34	5,3,10	22,6,13	28	25	4.28815e-08	1.55363e-06	0.064,0.0,0.155	0.169,0.309,0.407	-0.222
AT4G13030	A3SS	4	+	7607657	7607834	7607660	7607834	7607496	7607557	1,1,4	15,7,26	18,13,6	75,24,9	54	54	1.01703e-07	3.59264e-06	0.063,0.125,0.133	0.194,0.351,0.4	-0.208
AT3G18500	A3SS	3	+	6354696	6354808	6354708	6354808	6354498	6354605	3,2,0	2,2,1	2,1,1	6,3,0	70	58	5.54134e-07	1.90973e-05	0.554,0.453,0.0	0.216,0.216,1.0	-0.142
AT2G32970	A3SS	2	-	13993893	13994226	13993893	13994221	13994311	13994450	8,5,2	7,6,1	27,4,10	11,5,2	132	132	7.63734e-07	2.56942e-05	0.533,0.455,0.667	0.711,0.444,0.833	-0.111
AT3G27460	A3SS	3	-	10160563	10160673	10160563	10160670	10160879	10160956	4,7,4	5,5,4	0,3,2	6,2,5	38	35	7.89215e-07	2.5934e-05	0.424,0.563,0.479	0.0,0.58,0.269	0.206
AT3G20810	A3SS	3	+	7277600	7277844	7277751	7277844	7277307	7277451	0,6,43	1,14,25	4,20,13	8,92,51	221	86	1.55809e-06	5.0036e-05	0.0,0.143,0.401	0.163,0.078,0.09	0.071
AT4G17483	A3SS	4	-	9748262	9748679	9748262	9748503	9748786	9749051	5,4,7	8,2,5	12,2,1	3,2,1	270	135	2.1307e-06	6.6904e-05	0.238,0.5,0.412	0.667,0.333,0.333	-0.061
AT3G20280	A3SS	3	+	7072721	7074697	7072724	7074697	7072183	7072306	8,3,2	3,2,2	11,0,4	1,1,3	116	116	2.74036e-06	8.41767e-05	0.727,0.6,0.5	0.917,0.0,0.571	0.113
AT1G23230	A3SS	1	+	8247854	8247949	8247866	8247949	8247675	8247759	6,1,0	3,0,3	5,8,1	1,2,1	30	18	3.29763e-06	9.91395e-05	0.545,1.0,0.0	0.75,0.706,0.375	-0.095
AT3G11910	A3SS	3	-	3769924	3769991	3769924	3769988	3770260	3770563	11,3,8	3,2,2	22,9,16	14,9,9	60	57	4.71385e-06	0.000138764	0.777,0.588,0.792	0.599,0.487,0.628	0.148
AT4G38200	A3SS	4	+	17916901	17917245	17916911	17917245	17916369	17916687	19,5,15	6,2,7	5,9,5	15,17,20	138	135	1.10366e-05	0.000318261	0.756,0.71,0.677	0.246,0.341,0.197	0.453
AT5G02860	A3SS	5	+	656890	657003	656912	657003	653985	656619	8,11,4	6,4,10	3,11,3	1,3,3	106	84	1.52808e-05	0.000431836	0.514,0.685,0.241	0.704,0.744,0.442	-0.15
AT5G60430	A3SS	5	+	24302238	24302640	24302331	24302640	24301548	24301824	11,5,23	9,1,1	21,12,7	1,6,16	221	135	1.75672e-05	0.000486716	0.427,0.753,0.934	0.928,0.55,0.211	0.142
AT1G03180	A3SS	1	+	774223	774539	774230	774539	774095	774153	1,3,0	10,9,14	2,3,1	5,4,9	51	51	2.12236e-05	0.000576711	0.091,0.25,0.0	0.286,0.429,0.1	-0.158
AT1G33410	A3SS	1	-	12117655	12117825	12117655	12117813	12117980	12118038	4,1,0	3,4,3	0,1,5	10,7,16	56	51	3.59502e-05	0.000943906	0.548,0.185,0.0	0.0,0.115,0.222	0.132
AT4G29170	A3SS	4	+	14383456	14383632	14383551	14383632	14382835	14382987	1,2,3	2,2,0	0,1,12	1,2,1	162	74	3.60728e-05	0.000943906	0.186,0.314,1.0	0.0,0.186,0.846	0.156
AT1G06710	A3SS	1	-	2055744	2056148	2055744	2056058	2056233	2057043	8,19,8	0,3,1	5,5,12	0,3,4	218	135	4.98364e-05	0.00128034	1.0,0.797,0.832	1.0,0.508,0.65	0.157
AT1G63490	A3SS	1	-	23549232	23549385	23549232	23549382	23549649	23549832	8,0,6	21,10,19	2,3,1	23,13,16	135	135	6.36701e-05	0.00160653	0.276,0.0,0.24	0.08,0.188,0.059	0.063
AT5G16420	A3SS	5	+	5369777	5370242	5369798	5370242	5367970	5369691	0,10,2	3,4,6	0,1,1	1,2,7	149	135	8.24218e-05	0.00204319	0.0,0.694,0.232	0.0,0.312,0.115	0.166
AT4G35380	A3SS	4	+	16821337	16821687	16821347	16821687	16819791	16821243	7,1,2	8,4,19	21,15,12	19,11,17	138	135	0.000132558	0.00322939	0.461,0.197,0.093	0.52,0.572,0.408	-0.25
AT2G16900	A3SS	2	-	7324736	7325159	7324736	7325029	7325250	7325411	58,33,97	95,43,86	46,22,13	67,43,35	258	135	0.000174688	0.00418363	0.242,0.287,0.371	0.264,0.211,0.163	0.087
AT1G29357	A3SS	1	-	10273930	10275219	10273930	10275147	10275293	10275765	20,29,50	21,17,54	80,65,39	62,24,29	200	135	0.000188546	0.00444026	0.391,0.535,0.385	0.466,0.646,0.476	-0.092
AT1G60430	A3SS	1	-	22265679	22265748	22265679	22265745	22265831	22266076	24,13,27	23,8,10	22,28,25	25,27,20	62	59	0.000311876	0.00722427	0.498,0.607,0.72	0.456,0.497,0.543	0.11
AT2G20790	A3SS	2	-	8951950	8952271	8951950	8952266	8952344	8952473	27,28,27	13,0,2	59,20,49	8,0,2	122	122	0.000334387	0.00762079	0.675,1.0,0.931	0.881,1.0,0.961	-0.079
AT4G16420	A3SS	4	-	9263681	9263901	9263681	9263889	9264152	9264172	1,3,5	1,3,4	11,8,1	5,3,1	18	13	0.000369557	0.00828863	0.419,0.419,0.474	0.614,0.658,0.419	-0.126
AT3G53500	A3SS	3	-	19835872	19836130	19835872	19835912	19836400	19836514	58,58,96	6,7,10	100,66,57	20,7,13	140	5	0.000377624	0.00833722	0.257,0.228,0.255	0.152,0.252,0.135	0.067
AT5G36180	A3SS	5	+	14241446	14242135	14241781	14242135	14241247	14241361	81,73,54	82,60,54	21,23,17	12,18,10	242	107	0.000384175	0.00835138	0.304,0.35,0.307	0.436,0.361,0.429	-0.088
AT4G13030	A3SS	4	+	7607496	7607557	7607505	7607557	7607266	7607424	7,3,11	1,2,6	10,13,7	14,10,7	54	45	0.000457891	0.00980303	0.854,0.556,0.604	0.373,0.52,0.455	0.222
AT4G00440	A3SS	4	+	198206	198579	198211	198579	197502	198112	10,14,9	12,19,14	1,2,2	16,8,15	135	135	0.000481902	0.0101631	0.455,0.424,0.391	0.059,0.2,0.118	0.298
AT4G26300	A3SS	4	-	13312195	13312270	13312195	13312266	13312647	13312785	23,13,15	7,5,2	22,13,28	14,7,18	64	60	0.000873214	0.0181449	0.755,0.709,0.875	0.596,0.635,0.593	0.172
AT4G15510	A3SS	4	+	8861035	8861140	8861049	8861140	8860525	8860814	5,3,4	6,1,5	10,12,6	4,2,1	98	84	0.00101587	0.0208033	0.417,0.72,0.407	0.682,0.837,0.837	-0.271
AT1G61360	A3SS	1	-	22639713	22640940	22639713	22640913	22641352	22641391	8,3,4	0,1,0	6,1,2	0,3,0	52	32	0.00107697	0.0217394	1.0,0.649,1.0	1.0,0.17,1.0	0.16
AT5G12440	A3SS	5	-	4041473	4041709	4041473	4041648	4042037	4042254	6,14,4	0,11,0	14,6,16	1,1,0	189	135	0.00111141	0.0221187	1.0,0.476,1.0	0.909,0.811,1.0	-0.081
AT4G29930	A3SS	4	+	14645060	14645117	14645069	14645117	14644859	14644982	13,3,6	1,4,2	1,2,1	2,0,1	31	22	0.00155321	0.0302652	0.902,0.347,0.68	0.262,1.0,0.415	0.084
AT3G07530	A3SS	3	+	2402103	2402296	2402106	2402296	2401679	2402009	1,1,1	3,0,2	1,1,1	8,1,4	135	135	0.00156359	0.0302652	0.25,1.0,0.333	0.111,0.5,0.2	0.257
AT1G01690	A3SS	1	+	250013	250151	250016	250151	249773	249930	6,0,0	9,2,3	2,2,6	3,2,3	131	128	0.00187824	0.0358643	0.394,0.0,0.0	0.394,0.494,0.661	-0.385
AT5G53450	A3SS	5	+	21689189	21689506	21689268	21689506	21688762	21688941	32,25,24	13,12,6	35,33,20	20,18,12	207	135	0.00232534	0.0438094	0.616,0.576,0.723	0.533,0.545,0.521	0.105
GeneID	AS tpye	chr	strand	longExonStart_0base	longExonEnd	shortES	shortEE	flankingES	flankingEE	IJC_SAMPLE_1	SJC_SAMPLE_1	IJC_SAMPLE_2	SJC_SAMPLE_2	IncFormLen	SkipFormLen	PValue	FDR	IncLevel1	IncLevel2	IncLevelDifference
AT1G80380	A5SS	1	+	30217201	30217632	30217201	30217575	30217862	30218248	65,20,268	48,28,73	1453677158	302,137,49	185	135	1.11894e-80	1.01488e-77	0.497,0.343,0.728	0.778,0.783,0.702	-0.232
AT2G02410	A5SS	2	+	632639	632904	632639	632874	633208	633280	3,3,16	1,1,6	5,3,1	12,6,7	88	65	7.29788e-55	3.30959e-52	0.689,0.689,0.663	0.235,0.27,0.095	0.48
AT1G03290	A5SS	1	+	807395	807631	807395	807510	807950	808017	27,13,46	7,0,4	32,15,23	23,10,12	147	33	2.40906e-37	7.28338e-35	0.464,1.0,0.721	0.238,0.252,0.301	0.465
AT2G43760	A5SS	2	+	18132483	18133081	18132483	18132788	18133188	18134068	60,33,38	23,20,4	25,19,24	28,12,29	270	135	9.26664e-36	2.10121e-33	0.566,0.452,0.826	0.309,0.442,0.293	0.267
AT1G44125	A5SS	1	-	16783482	16783921	16783690	16783921	16783003	16783197	1,1,0	6,3,2	1,4,5	0,2,1	270	135	6.43894e-27	9.73353e-25	0.077,0.143,0.0	1.0,0.5,0.714	-0.665
AT2G16640	A5SS	2	-	7215306	7215617	7215479	7215617	7211393	7215126	5,0,3	14,2,7	2,1,0	32,16,40	266	131	5.93631e-27	9.73353e-25	0.15,0.0,0.174	0.03,0.03,0.0	0.088
AT1G80690	A5SS	1	-	30329880	30330180	30329892	30330180	30329038	30329545	5,10,3	81,62,51	6,12,18	36,42,77	140	135	2.23806e-13	2.5374e-11	0.056,0.135,0.054	0.138,0.216,0.184	-0.098
AT4G19160	A5SS	4	+	10478243	10478347	10478243	10478321	10478540	10478904	70,12,73	75,33,94	128,50,36	233,162,54	97	71	2.22637e-13	2.5374e-11	0.406,0.21,0.362	0.287,0.184,0.328	0.06
AT3G49645	A5SS	3	-	18404365	18404987	18404702	18404987	18404201	18404269	1,6,0	0,0,2	0,2,2	3,0,9	196	61	6.04981e-13	6.09686e-11	1.0,1.0,0.0	0.0,1.0,0.065	0.312
AT1G54310	A5SS	1	+	20274312	20274561	20274312	20274535	20274641	20274828	4,11,7	6,11,2	22,8,18	2,0,2	154	135	6.43463e-12	5.83621e-10	0.369,0.467,0.754	0.906,1.0,0.888	-0.401
AT4G39830	A5SS	4	+	18478889	18479396	18478889	18479283	18479461	18479554	2,4,24	1,0,0	3,2,1	0,1,1	192	86	1.91527e-11	1.57923e-09	0.473,1.0,1.0	1.0,0.473,0.309	0.23
AT3G07780	A5SS	3	+	2484453	2485008	2484453	2484754	2485093	2486193	2,0,3	1,3,8	10,3,5	0,6,5	270	135	7.81799e-11	5.9091e-09	0.5,0.0,0.158	1.0,0.2,0.333	-0.292
AT5G65050	A5SS	5	+	25982253	25984738	25982253	25982599	25984940	25985002	18,36,38	8,6,2	66,42,35	8,16,23	190	55	1.99562e-09	1.39233e-07	0.394,0.635,0.846	0.705,0.432,0.306	0.144
AT2G26600	A5SS	2	+	11316345	11316793	11316345	11316613	11316998	11318038	92,28,100	16,5,1	151,62,94	8,2,2	270	135	3.13381e-09	2.03026e-07	0.742,0.737,0.98	0.904,0.939,0.959	-0.114
AT5G48220	A5SS	5	+	19549797	19550226	19549797	19550055	19550375	19550789	15,10,16	1,5,5	29,23,13	21,9,6	270	135	4.77002e-09	2.88427e-07	0.882,0.5,0.615	0.408,0.561,0.52	0.169
AT2G39950	A5SS	2	-	16678966	16679772	16679656	16679772	16678034	16678278	12,17,8	31,3,23	12,5,6	43,24,17	244	109	6.51167e-09	3.6913e-07	0.147,0.717,0.134	0.111,0.085,0.136	0.222
AT3G66654	A5SS	3	+	2087915	2088505	2087915	2088183	2088648	2088845	28,21,77	127,60,139	55,37,20	241173150	270	135	7.60709e-09	4.05861e-07	0.099,0.149,0.217	0.102,0.097,0.063	0.068
AT1G78690	A5SS	1	+	29596982	29597210	29596982	29597190	29597315	29597446	13,12,19	6,3,1	15,15,19	11,8,6	137	124	1.46903e-08	7.40226e-07	0.662,0.784,0.945	0.552,0.629,0.741	0.156
AT3G59770	A5SS	3	-	22084937	22085562	22084966	22085562	22084712	22084845	8,5,8	19,14,23	11,8,8	73,48,29	148	126	1.95964e-08	9.35472e-07	0.264,0.233,0.228	0.114,0.124,0.19	0.099
AT2G35738	A5SS	2	+	15023486	15023810	15023486	15023648	15023883	15024001	3,5,3	13,5,8	2,0,0	8,15,5	246	111	1.02037e-07	4.62739e-06	0.094,0.311,0.145	0.101,0.0,0.0	0.15
AT2G23985	A5SS	2	+	10204801	10205474	10204801	10205241	10205622	10206522	4,1,1	6,0,4	10,6,5	4,2,3	270	135	1.77714e-07	7.67554e-06	0.25,1.0,0.111	0.556,0.6,0.455	-0.083
AT2G40935	A5SS	2	+	17083117	17083444	17083117	17083379	17083736	17083963	17,18,41	24,23,46	71,49,19	44,38,27	193	135	2.04778e-07	8.44243e-06	0.331,0.354,0.384	0.53,0.474,0.33	-0.088
AT3G55850	A5SS	3	-	20724648	20725024	20724922	20725024	20724352	20724459	1,2,17	6,0,14	13,5,3	3,4,2	195	60	2.51195e-07	9.90583e-06	0.049,1.0,0.272	0.571,0.278,0.316	0.052
AT5G56250	A5SS	5	-	22772601	22773021	22772801	22773021	22771741	22771986	2,3,4	0,0,4	10,2,18	2,4,0	270	135	2.96746e-07	1.12145e-05	1.0,1.0,0.333	0.714,0.2,1.0	0.14
AT1G28520	A5SS	1	+	10029149	10029435	10029149	10029267	10029673	10029943	0,10,0	16,8,8	2,0,1	17,14,17	246	111	6.86183e-07	2.48947e-05	0.0,0.361,0.0	0.05,0.0,0.026	0.095
AT5G62950	A5SS	5	-	25263370	25264053	25263710	25264053	25263025	25263154	26,20,22	39,16,36	20,11,8	70,35,47	257	122	1.86464e-06	6.50471e-05	0.24,0.372,0.225	0.119,0.13,0.075	0.171
AT5G35330	A5SS	5	-	13525620	13525834	13525641	13525834	13524824	13525279	8,7,22	22,18,32	39,36,18	41,23,37	149	135	2.80039e-06	9.40724e-05	0.248,0.261,0.384	0.463,0.586,0.306	-0.154
AT3G29160	A5SS	3	-	11131808	11132105	11131956	11132105	11131317	11131513	50,34,69	5,0,1	94,54,77	6,6,13	270	135	6.00481e-06	0.000194513	0.833,1.0,0.972	0.887,0.818,0.748	0.117
AT2G16920	A5SS	2	-	7339133	7339350	7339144	7339350	7336889	7338827	6,0,4	4,5,7	12,7,16	14,2,6	139	135	6.47282e-06	0.000202443	0.593,0.0,0.357	0.454,0.773,0.721	-0.333
AT2G27490	A5SS	2	-	11749960	11750488	11749974	11750488	11748901	11749091	17,14,30	3,2,9	33,19,32	1,1,3	142	135	9.72705e-06	0.000292618	0.843,0.869,0.76	0.969,0.948,0.91	-0.118
AT3G60250	A5SS	3	-	22270992	22271158	22270995	22271158	22270269	22270844	53,40,78	105114167	126,98,115	150100109	135	135	1.00013e-05	0.000292618	0.335,0.26,0.318	0.457,0.495,0.513	-0.184
AT1G67480	A5SS	1	+	25276182	25276463	25276182	25276345	25276832	25276904	22,18,37	4,5,20	70,50,35	72,32,19	176	65	1.56308e-05	0.000443034	0.67,0.571,0.406	0.264,0.366,0.405	0.204
AT1G06470	A5SS	1	+	1970423	1970604	1970423	1970580	1970675	1970997	14,6,20	1,0,1	17,7,12	5,1,2	152	135	2.13864e-05	0.000587802	0.926,1.0,0.947	0.751,0.861,0.842	0.14
AT3G20080	A5SS	3	+	7007868	7008460	7007868	7008391	7008904	7009733	5,1,1	0,2,3	0,4,5	1,0,0	197	135	2.37807e-05	0.000634386	1.0,0.255,0.186	0.0,1.0,1.0	-0.186
AT3G57880	A5SS	3	-	21433938	21434648	21434267	21434648	21433636	21433689	0,0,1	1,1,0	1,0,0	3,4,8	181	46	6.08465e-05	0.00157679	0.0,0.0,1.0	0.078,0.0,0.0	0.307
AT5G55530	A5SS	5	+	22492891	22493524	22492891	22493062	22494417	22496064	13,15,27	11,14,29	62,32,38	27,19,39	270	135	8.17328e-05	0.00205921	0.371,0.349,0.318	0.534,0.457,0.328	-0.094
AT4G38930	A5SS	4	+	18150892	18151113	18150892	18151101	18151188	18151427	59,40,56	85,58,70	59,53,41	55,49,46	140	135	0.000109255	0.00267824	0.401,0.399,0.435	0.508,0.511,0.462	-0.082
AT3G08720	A5SS	3	-	2650721	2651231	2651084	2651231	2649783	2650613	46,44,52	32,11,19	37,43,45	39,20,20	270	135	0.000139679	0.00333392	0.418,0.667,0.578	0.322,0.518,0.529	0.098
AT5G18245	A5SS	5	+	6028150	6028582	6028150	6028330	6028828	6029282	6,5,19	5,2,5	20,7,10	11,6,9	270	135	0.000216428	0.00503333	0.375,0.556,0.655	0.476,0.368,0.357	0.128
AT1G79270	A5SS	1	+	29815505	29816515	29815505	29816510	29816606	29816677	4,4,0	2,3,1	2,1,0	1,2,4	64	64	0.000325751	0.00738641	0.667,0.571,0.0	0.667,0.333,0.0	0.079
AT1G68910	A5SS	1	-	25908564	25908715	25908568	25908715	25908130	25908380	81,88,73	20,14,18	59,51,39	26,15,14	135	135	0.000388639	0.00859745	0.802,0.863,0.802	0.694,0.773,0.736	0.088
AT4G35785	A5SS	4	-	16953703	16953890	16953724	16953890	16953522	16953592	13,3,4	9,6,5	14,3,6	20,13,9	77	63	0.000439266	0.00948606	0.542,0.29,0.396	0.364,0.159,0.353	0.117
AT1G55810	A5SS	1	+	20860506	20860831	20860506	20860710	20861270	20861414	34,20,38	6,3,5	91,59,49	19,15,19	249	135	0.000586324	0.0123673	0.754,0.783,0.805	0.722,0.681,0.583	0.119
AT4G31480	A5SS	4	+	15263655	15263909	15263655	15263833	15264133	15266190	0,0,2	3,1,3	0,2,7	1,3,2	204	135	0.000679554	0.0140081	0.0,0.0,0.306	0.0,0.306,0.698	-0.233
AT2G03140	A5SS	2	+	949989	950231	949989	950208	950308	951553	6,11,1	4,6,5	9,7,11	6,5,2	151	135	0.000785318	0.0154844	0.573,0.621,0.152	0.573,0.556,0.831	-0.205
AT2G38710	A5SS	2	-	16186904	16187273	16186915	16187273	16186660	16186823	15,3,3	4,0,2	4,2,0	0,1,3	139	135	0.000775007	0.0154844	0.785,1.0,0.593	1.0,0.66,0.0	0.239
AT2G43760	A5SS	2	+	18132483	18133081	18132483	18132693	18133188	18134068	36,22,22	0,44,28	10,13,12	41,2,70	270	135	0.00084277	0.0162637	1.0,0.2,0.282	0.109,0.765,0.079	0.176
AT3G50190	A5SS	3	-	18609743	18610432	18610004	18610432	18609068	18609597	0,1,1	7,4,2	0,0,1	24,17,10	270	135	0.000931466	0.0176008	0.0,0.111,0.2	0.0,0.0,0.048	0.088
AT1G16270	A5SS	1	+	5562860	5563364	5562860	5563200	5563717	5566376	8,13,10	3,8,3	18,11,23	1,0,6	270	135	0.00107824	0.0197081	0.571,0.448,0.625	0.9,1.0,0.657	-0.304
AT3G14010	A5SS	3	+	4638722	4638938	4638722	4638932	4639006	4639107	60,38,75	25,27,23	111,87,85	26,29,21	94	94	0.00108645	0.0197081	0.706,0.585,0.765	0.81,0.75,0.802	-0.102
AT4G16695	A5SS	4	+	9394420	9394573	9394420	9394569	9395060	9395142	5,11,7	11,16,11	5,5,14	4,6,14	75	75	0.00114912	0.0204363	0.313,0.407,0.389	0.556,0.455,0.5	-0.134
AT2G30740	A5SS	2	+	13095308	13096142	13095308	13095983	13096351	13096492	5,1,5	2,2,1	2,10,8	0,0,4	269	134	0.00118561	0.0206798	0.555,0.199,0.714	1.0,1.0,0.499	-0.344
GeneID	AS tpye	chr	strand	riExonStart_0base	riExonEnd	upstreamES	upstreamEE	downstreamES	downstreamEE	IJC_SAMPLE_1	SJC_SAMPLE_1	IJC_SAMPLE_2	SJC_SAMPLE_2	IncFormLen	SkipFormLen	PValue	FDR	IncLevel1	IncLevel2	IncLevelDifference
AT3G02875	RI	3	+	633227	634074	633227	633356	633460	634074	135106163	42,46,38	26,37,25	59,40,58	181	122	0	0	0.684,0.608,0.743	0.229,0.384,0.225	0.399
AT2G25350	RI	2	+	10799990	10800542	10799990	10800233	10800356	10800542	61,50,25	21,20,29	11,7,4	34,27,28	232	135	8.60982e-243	1.71465e-239	0.628,0.593,0.334	0.158,0.131,0.077	0.396
AT2G25350	RI	2	+	10799705	10800233	10799705	10799870	10799990	10800233	19,45,28	18,16,15	21,3,11	38,27,26	226	135	1.53428e-145	2.03701e-142	0.387,0.627,0.527	0.248,0.062,0.202	0.343
AT5G19030	RI	5	-	6357382	6357877	6357382	6357584	6357770	6357877	9,10,9	5,5,5	2,1,2	8,18,6	235	100	7.65771e-86	5.08345e-83	0.434,0.46,0.434	0.096,0.023,0.124	0.362
AT5G23060	RI	5	-	7736517	7737205	7736517	7736994	7737073	7737205	11,13,10	21,200,21	7,11,1	12,7,7	134	125	3.46015e-63	1.96882e-60	0.328,0.057,0.308	0.352,0.594,0.118	-0.124
AT3G24929	RI	3	+	9105605	9106883	9105605	9105713	9106323	9106883	29,40,40	2,1,0	8,5,4	1,2,4	236	101	5.30551e-60	2.64148e-57	0.861,0.945,1.0	0.774,0.517,0.3	0.405
AT3G01980	RI	3	-	328098	328618	328098	328328	328418	328618	34,50,42	73,65,54	13,8,7	42,47,31	166	135	2.64793e-55	1.17186e-52	0.275,0.385,0.387	0.201,0.122,0.155	0.19
AT2G23985	RI	2	+	10204801	10205474	10204801	10205241	10205461	10205474	4,1,2	6,4,5	11,6,5	3,0,0	141	6	7.22977e-52	2.87962e-49	0.028,0.011,0.017	0.135,1.0,1.0	-0.693
AT2G04852	RI	2	-	1705147	1706465	1705147	1705618	1705715	1706465	68,78,28	3,4,4	23,22,34	5,4,14	180	135	1.85812e-50	6.72808e-48	0.944,0.936,0.84	0.775,0.805,0.646	0.165
AT5G51790	RI	5	+	21040052	21040875	21040052	21040406	21040510	21040875	8,18,11	78,75,75	22,20,20	49,32,35	194	135	7.28537e-50	2.41814e-47	0.067,0.143,0.093	0.238,0.303,0.285	-0.174
AT2G35940	RI	2	-	15090856	15092115	15090856	15091786	15092066	15092115	33,20,31	1,4,1	44,15,30	20,1,12	177	42	1.65995e-48	5.08584e-46	0.887,0.543,0.88	0.343,0.781,0.372	0.271
AT3G15010	RI	3	+	5052724	5056017	5052724	5054062	5054605	5056017	48,70,118	94,121,75	176,103,71	61,57,104	270	135	6.14918e-45	1.74944e-42	0.203,0.224,0.44	0.591,0.475,0.254	-0.151
AT4G04570	RI	4	+	2292080	2292950	2292080	2292219	2292432	2292950	2,6,16	8,8,49	1,8,0	0,1,1	267	132	1.97056e-44	5.23248e-42	0.11,0.27,0.139	1.0,0.798,0.0	-0.426
AT5G18245	RI	5	+	6028150	6029282	6028150	6028330	6028828	6029282	40,23,46	5,2,5	28,18,25	11,6,9	270	135	3.37377e-35	8.39859e-33	0.8,0.852,0.821	0.56,0.6,0.581	0.244
AT4G33240	RI	4	-	16037454	16038324	16037454	16037639	16037897	16038324	3,4,4	8,1,4	13,9,23	5,0,5	270	135	3.02515e-34	7.08774e-32	0.158,0.667,0.333	0.565,1.0,0.697	-0.368
AT3G12220	RI	3	-	3898565	3899019	3898565	3898711	3898784	3899019	3,3,5	1,1,5	0,1,2	7,10,2	132	135	1.09516e-33	2.42336e-31	0.754,0.754,0.506	0.0,0.093,0.506	0.472
AT2G43680	RI	2	+	18108629	18109138	18108629	18108719	18109068	18109138	9,1,12	0,4,0	5,4,2	7,2,7	146	11	9.22978e-32	1.93485e-29	1.0,0.018,1.0	0.051,0.131,0.021	0.605
AT3G50920	RI	3	-	18923221	18923772	18923221	18923526	18923655	18923772	21,32,26	8,4,14	19,13,25	17,8,22	219	110	2.87323e-30	5.72203e-28	0.569,0.801,0.483	0.36,0.449,0.363	0.227
AT2G37150	RI	2	-	15605888	15608558	15605888	15607600	15607694	15608558	7,7,13	9,7,14	5,6,5	25,13,18	174	135	5.93024e-30	1.12477e-27	0.376,0.437,0.419	0.134,0.264,0.177	0.219
AT1G36070	RI	1	-	13470095	13470394	13470095	13470266	13470338	13470394	1,0,4	1,2,2	1,0,1	13,7,5	65	49	7.63682e-28	1.38261e-25	0.43,0.0,0.601	0.055,0.0,0.131	0.282
AT2G42280	RI	2	-	17611729	17612088	17611729	17611795	17611908	17612088	2,8,10	8,14,19	12,2,2	57,34,30	136	59	1.26514e-26	2.1909e-24	0.098,0.199,0.186	0.084,0.025,0.028	0.115
AT1G05880	RI	1	+	1777999	1778553	1777999	1778126	1778227	1778553	3,5,33	22,12,78	3,2,1	2,0,0	173	120	4.53349e-26	7.5237e-24	0.086,0.224,0.227	0.51,1.0,1.0	-0.658
AT5G22760	RI	5	+	7575478	7576070	7575478	7575948	7576041	7576070	0,0,0	10,9,10	4,2,4	9,0,5	86	22	4.72501e-26	7.52788e-24	0.0,0.0,0.0	0.102,1.0,0.17	-0.424
AT1G44180	RI	1	-	16807827	16808322	16807827	16808095	16808201	16808322	19,11,12	0,0,8	8,5,0	2,4,5	177	114	1.11585e-25	1.7094e-23	1.0,1.0,0.491	0.72,0.446,0.0	0.442
AT1G51270	RI	1	+	19008423	19008766	19008423	19008582	19008684	19008766	21,18,85	11,18,50	65,47,26	19,18,7	130	75	1.33297e-25	1.96638e-23	0.524,0.366,0.495	0.664,0.601,0.682	-0.187
AT1G05710	RI	1	+	1714872	1716308	1714872	1716080	1716195	1716308	8,12,16	3,3,1	9,1,9	9,1,5	187	106	3.14443e-24	4.44975e-22	0.602,0.694,0.901	0.362,0.362,0.505	0.323
AT5G11380	RI	5	+	3632374	3633022	3632374	3632653	3632737	3633022	2,1,3	28,13,23	5,5,2	9,10,10	154	135	3.23984e-24	4.44975e-22	0.059,0.063,0.103	0.328,0.305,0.149	-0.186
AT3G09745	RI	3	+	22989937	22990967	22989937	22990167	22990293	22990967	43,40,119	0,0,0	27,34,35	3,4,0	238	135	1.84686e-23	2.45201e-21	1.0,1.0,1.0	0.836,0.828,1.0	0.112
AT1G51645	RI	1	+	19150247	19152074	19150247	19151040	19151139	19152074	57,39,63	3,1,9	40,17,20	18,13,6	184	135	5.12168e-23	6.58053e-21	0.933,0.966,0.837	0.62,0.49,0.71	0.305
AT2G35160	RI	2	+	14822971	14826162	14822971	14823090	14823549	14826162	2,9,1	0,4,0	1,1,3	4,3,8	247	112	1.50682e-21	1.87552e-19	1.0,0.505,1.0	0.102,0.131,0.145	0.709
AT4G02430	RI	4	+	1069174	1069523	1069174	1069272	1069457	1069523	12,3,14	5,6,10	5,4,4	22,10,14	150	15	3.30206e-21	3.98549e-19	0.194,0.048,0.123	0.022,0.038,0.028	0.092
AT1G32127	RI	1	+	11556743	11557521	11556743	11557077	11557160	11557521	23,9,26	21,17,20	18,14,19	36,25,43	152	135	3.61012e-21	4.22915e-19	0.493,0.32,0.536	0.308,0.332,0.282	0.142
AT5G18310	RI	5	+	6061297	6062404	6061297	6061767	6062149	6062404	74111314	200137316	387266134	305211117	270	135	9.10653e-21	1.03632e-18	0.156,0.288,0.332	0.388,0.387,0.364	-0.121
AT5G62950	RI	5	-	25263025	25263905	25263025	25263154	25263370	25263905	19,33,52	26,20,22	43,41,31	20,11,8	257	122	1.00721e-20	1.11437e-18	0.258,0.439,0.529	0.505,0.639,0.648	-0.189
AT5G12440	RI	5	-	4041473	4042254	4041473	4041648	4042037	4042254	6,10,9	0,11,0	18,3,18	1,1,0	270	135	3.88353e-20	4.18057e-18	1.0,0.312,1.0	0.9,0.6,1.0	-0.063
AT1G55870	RI	1	+	20896362	20896852	20896362	20896663	20896738	20896852	4,6,1	11,11,12	2,0,3	30,12,26	108	107	7.93602e-20	8.3182e-18	0.265,0.351,0.076	0.062,0.0,0.103	0.176
AT1G13450	RI	1	-	4613285	4613889	4613285	4613516	4613754	4613889	25,44,63	47,31,55	75,41,32	153,88,73	263	128	2.5694e-18	2.62409e-16	0.206,0.409,0.358	0.193,0.185,0.176	0.14
AT1G18660	RI	1	+	6420974	6421501	6420974	6421303	6421397	6421501	12,7,14	12,9,18	34,17,19	16,11,12	136	97	1.39545e-17	1.38952e-15	0.416,0.357,0.357	0.602,0.524,0.53	-0.175
AT3G53570	RI	3	-	19863957	19864526	19863957	19864153	19864362	19864526	31,26,45	15,3,7	68,35,25	22,23,17	270	135	1.86612e-17	1.81287e-15	0.508,0.813,0.763	0.607,0.432,0.424	0.207
AT3G59690	RI	3	+	22048556	22049472	22048556	22048894	22049375	22049472	1,2,17	27,12,31	4,1,0	55,36,31	225	90	2.69776e-17	2.55838e-15	0.015,0.063,0.18	0.028,0.011,0.0	0.073
AT1G26440	RI	1	-	9144994	9146106	9144994	9145696	9145984	9146106	40,38,57	36,12,39	54,80,17	79,50,34	250	115	3.02603e-17	2.80295e-15	0.338,0.593,0.402	0.239,0.424,0.187	0.161
AT4G39830	RI	4	+	18478889	18479554	18478889	18479283	18479461	18479554	3,7,33	1,0,0	3,2,1	0,1,1	221	86	5.00336e-17	4.52918e-15	0.539,1.0,1.0	1.0,0.438,0.28	0.274
AT5G07370	RI	5	+	2330387	2332336	2330387	2330844	2331226	2332336	40,31,50	10,6,18	53,51,40	6,4,8	270	135	5.7831e-17	5.11869e-15	0.667,0.721,0.581	0.815,0.864,0.714	-0.141
AT5G06100	RI	5	+	1837913	1838421	1837913	1838029	1838366	1838421	2,0,0	8,2,7	7,1,5	1,3,7	157	22	6.15264e-17	5.32738e-15	0.034,0.0,0.0	0.495,0.045,0.091	-0.199
AT5G38970	RI	5	-	15597192	15598089	15597192	15597517	15597583	15598089	3,2,2	5,1,4	5,1,3	24,7,13	118	135	1.58931e-16	1.34686e-14	0.407,0.696,0.364	0.192,0.14,0.209	0.309
AT4G12460	RI	4	+	7395341	7395788	7395341	7395551	7395680	7395788	22,37,87	3,0,12	29,21,30	10,11,1	210	101	2.68912e-16	2.23141e-14	0.779,1.0,0.777	0.582,0.479,0.935	0.187
AT5G23430	RI	5	-	7899834	7900563	7899834	7899995	7900085	7900563	8,1,6	26,3,11	9,1,2	33,15,43	166	135	4.55913e-16	3.70592e-14	0.2,0.213,0.307	0.182,0.051,0.036	0.15
AT5G38600	RI	5	+	15457320	15458198	15457320	15457701	15458116	15458198	8,8,8	12,12,20	8,4,1	31,21,24	210	75	5.68097e-16	4.52546e-14	0.192,0.192,0.125	0.084,0.064,0.015	0.115
AT1G05590	RI	1	+	1669349	1670660	1669349	1669527	1669850	1670660	0,3,7	7,1,1	1,3,4	8,8,11	270	135	1.09957e-15	8.58744e-14	0.0,0.6,0.778	0.059,0.158,0.154	0.336
AT3G60250	RI	3	-	22270269	22271158	22270269	22270844	22270992	22271158	38,44,74	53,40,78	75,42,42	126,98,115	270	135	2.00849e-15	1.53843e-13	0.264,0.355,0.322	0.229,0.176,0.154	0.127
AT4G39270	RI	4	+	18276535	18279088	18276535	18278985	18279065	18279088	6,5,13	7,5,11	13,12,8	3,5,4	73	16	2.10299e-15	1.58042e-13	0.158,0.18,0.206	0.487,0.345,0.305	-0.198
AT1G22310	RI	1	-	7882535	7883824	7882535	7883125	7883196	7883824	11,5,9	6,3,5	21,11,15	6,0,3	128	135	2.65391e-15	1.9575e-13	0.659,0.637,0.655	0.787,1.0,0.841	-0.226
AT1G14270	RI	1	-	4876360	4876767	4876360	4876468	4876669	4876767	0,2,2	8,8,9	0,5,2	5,2,2	192	57	8.19493e-15	5.83931e-13	0.0,0.069,0.062	0.0,0.426,0.229	-0.175
AT1G60200	RI	1	-	22203492	22205400	22203492	22203749	22204826	22205400	46,59,150	19,11,19	191,93,90	72,31,30	270	135	8.20993e-15	5.83931e-13	0.548,0.728,0.798	0.57,0.6,0.6	0.101
AT1G36070	RI	1	-	13470095	13470394	13470095	13470269	13470338	13470394	1,0,4	5,1,3	1,0,1	11,3,9	62	49	1.01176e-14	7.06987e-13	0.136,0.0,0.513	0.067,0.0,0.081	0.167
AT1G21560	RI	1	+	7556131	7556628	7556131	7556348	7556539	7556628	6,11,10	20,31,9	1,4,0	8,22,22	217	82	4.01103e-14	2.75447e-12	0.102,0.118,0.296	0.045,0.064,0.0	0.136
AT3G09240	RI	3	-	2837294	2837919	2837294	2837430	2837698	2837919	15,7,16	8,0,7	18,8,7	8,16,6	264	129	4.21331e-14	2.84434e-12	0.478,1.0,0.528	0.524,0.196,0.363	0.308
AT1G77480	RI	1	-	29114448	29115061	29114448	29114834	29114973	29115061	2,16,16	29,35,31	37,12,10	26,24,26	210	81	6.64002e-14	4.40787e-12	0.026,0.15,0.166	0.354,0.162,0.129	-0.101
AT1G07350	RI	1	-	2258538	2259152	2258538	2258602	2259002	2259152	85,50,36	30,8,3	40,30,41	5,12,35	192	57	6.98228e-14	4.5542e-12	0.457,0.65,0.781	0.704,0.426,0.258	0.167
AT2G30170	RI	2	-	12880073	12880350	12880073	12880156	12880226	12880350	0,2,2	5,16,6	4,2,5	9,5,5	49	58	7.08914e-14	4.5542e-12	0.0,0.129,0.283	0.345,0.321,0.542	-0.265
AT1G80860	RI	1	-	30387977	30388681	30387977	30388302	30388378	30388681	16,25,19	35,57,38	30,22,31	32,55,18	138	135	1.17418e-13	7.4234e-12	0.309,0.3,0.328	0.478,0.281,0.628	-0.15
AT1G33400	RI	1	-	12109037	12109531	12109037	12109259	12109359	12109531	2,0,7	13,8,8	2,0,3	28,16,21	186	135	1.91176e-13	1.18977e-11	0.1,0.0,0.388	0.049,0.0,0.094	0.115
AT2G20950	RI	2	+	9003730	9004021	9003730	9003817	9003898	9004021	3,4,9	19,11,28	1,1,2	50,20,4	74	61	3.36337e-13	2.06097e-11	0.115,0.231,0.209	0.016,0.04,0.292	0.069
AT5G19030	RI	5	-	6357382	6357877	6357382	6357598	6357770	6357877	7,10,8	21,22,20	2,0,0	16,18,23	235	100	1.26039e-12	7.60627e-11	0.124,0.162,0.145	0.051,0.0,0.0	0.127
AT5G28080	RI	5	-	10091051	10091517	10091051	10091209	10091296	10091517	3,7,6	16,12,58	4,5,0	74,61,29	160	135	1.83528e-12	1.09103e-10	0.137,0.33,0.08	0.044,0.065,0.0	0.146
AT4G22530	RI	4	-	11858443	11859882	11858443	11858858	11859224	11859882	107160269	31,37,78	59,72,105	8,15,14	270	135	8.67444e-12	5.08092e-10	0.633,0.684,0.633	0.787,0.706,0.789	-0.111
AT2G27930	RI	2	+	11892057	11892542	11892057	11892242	11892357	11892542	3,5,1	0,2,0	4,1,4	4,2,4	216	135	1.07199e-11	6.18805e-10	1.0,0.61,1.0	0.385,0.238,0.385	0.534
AT4G36060	RI	4	+	17055225	17055680	17055225	17055491	17055561	17055680	3,2,4	0,2,15	8,3,0	15,10,25	103	112	2.17811e-11	1.23935e-09	1.0,0.521,0.225	0.367,0.246,0.0	0.378
AT2G42365	RI	2	-	17642499	17643175	17642499	17642527	17642634	17643175	1,2,4	0,2,0	0,3,1	1,1,5	100	21	3.47891e-11	1.95162e-09	1.0,0.174,1.0	0.0,0.387,0.04	0.582
AT1G18620	RI	1	+	6409654	6410854	6409654	6410059	6410557	6410854	2,2,3	3,2,3	2,1,6	10,0,9	270	135	3.53612e-11	1.95616e-09	0.25,0.333,0.333	0.091,1.0,0.25	-0.142
AT1G72770	RI	1	+	27392287	27393327	27392287	27392393	27392516	27393327	74,63,95	209128162	120,18,100	142,30,145	196	99	3.63873e-11	1.98535e-09	0.152,0.199,0.229	0.299,0.233,0.258	-0.07
AT3G09830	RI	3	+	3016489	3017576	3016489	3016804	3017142	3017576	7,3,13	4,8,11	6,3,4	12,11,9	270	135	4.2267e-11	2.27499e-09	0.467,0.158,0.371	0.2,0.12,0.182	0.165
AT1G20920	RI	1	+	7285239	7289943	7285239	7288843	7288999	7289943	13,10,19	60,64,58	51,31,19	79,51,52	270	135	5.57487e-11	2.96063e-09	0.098,0.072,0.141	0.244,0.233,0.154	-0.107
AT2G35330	RI	2	+	14868860	14870879	14868860	14869060	14869225	14870879	14,25,17	13,6,10	31,13,13	22,31,32	270	135	7.15776e-11	3.75123e-09	0.35,0.676,0.459	0.413,0.173,0.169	0.243
AT1G34760	RI	1	-	12743721	12744111	12743721	12743986	12744076	12744111	27,8,26	2,0,2	11,2,13	1,3,2	83	28	1.117e-10	5.77793e-09	0.82,1.0,0.814	0.788,0.184,0.687	0.325
AT3G54230	RI	3	+	20074345	20075222	20074345	20075060	20075150	20075222	21,27,21	15,4,22	30,23,20	30,16,29	96	65	1.17666e-10	6.00852e-09	0.487,0.82,0.393	0.404,0.493,0.318	0.162
AT5G03690	RI	5	-	964438	965327	964438	964666	964954	965327	2,0,0	12,11,15	5,4,4	21,7,8	270	135	1.25523e-10	6.32859e-09	0.077,0.0,0.0	0.106,0.222,0.2	-0.15
AT2G38185	RI	2	+	15999925	16000377	15999925	16000048	16000144	16000377	5,5,8	6,2,14	5,2,4	24,13,5	159	116	2.11855e-10	1.05478e-08	0.378,0.646,0.294	0.132,0.101,0.369	0.239
AT5G07100	RI	5	+	2204205	2205165	2204205	2204733	2204812	2205165	22,6,39	4,6,41	65,36,17	83,46,20	144	135	2.56739e-10	1.26246e-08	0.838,0.484,0.471	0.423,0.423,0.443	0.168
AT5G04980	RI	5	-	1470453	1471071	1470453	1470541	1470656	1471071	0,3,8	1,1,4	1,3,3	9,7,2	162	81	3.41426e-10	1.65842e-08	0.0,0.6,0.5	0.053,0.176,0.429	0.147
AT1G43770	RI	1	+	16549672	16550108	16549672	16549897	16549980	16550108	3,1,1	11,11,7	3,5,3	12,2,6	138	121	1.57936e-09	7.57902e-08	0.193,0.074,0.111	0.18,0.687,0.305	-0.265
AT5G25490	RI	5	+	8877248	8877904	8877248	8877374	8877559	8877904	2,8,2	11,11,12	6,6,10	3,13,10	254	119	2.05403e-09	9.73954e-08	0.078,0.254,0.072	0.484,0.178,0.319	-0.192
AT2G47020	RI	2	-	19320089	19320458	19320089	19320284	19320362	19320458	35,45,21	17,31,10	23,16,49	21,16,45	96	89	2.33779e-09	1.09546e-07	0.656,0.574,0.661	0.504,0.481,0.502	0.135
AT5G60370	RI	5	+	24284058	24284419	24284058	24284212	24284342	24284419	4,4,2	11,7,9	0,1,0	9,9,13	181	70	2.81554e-09	1.30399e-07	0.123,0.181,0.079	0.0,0.041,0.0	0.114
AT1G61970	RI	1	+	22906472	22907730	22906472	22906923	22907128	22907730	3,7,7	6,4,5	9,4,3	0,4,1	270	135	3.52697e-09	1.6147e-07	0.2,0.467,0.412	1.0,0.333,0.6	-0.285
AT3G19330	RI	3	+	6699622	6700673	6699622	6700222	6700318	6700673	2,2,6	4,9,5	1,1,0	8,3,9	178	135	3.62214e-09	1.62101e-07	0.275,0.144,0.476	0.087,0.202,0.0	0.202
AT3G54230	RI	3	+	20073798	20074144	20073798	20073919	20074103	20074144	7,8,22	4,2,0	40,28,6	0,0,3	148	13	3.60995e-09	1.62101e-07	0.133,0.26,1.0	1.0,1.0,0.149	-0.252
AT2G25350	RI	2	+	10800356	10801058	10800356	10800542	10800675	10801058	91,85,52	24,17,14	25,13,22	19,16,28	252	135	4.02027e-09	1.77919e-07	0.67,0.728,0.666	0.413,0.303,0.296	0.351
AT1G80260	RI	1	+	30179602	30179988	30179602	30179701	30179856	30179988	14,16,26	16,23,27	11,19,10	30,30,29	217	82	6.23715e-09	2.71199e-07	0.248,0.208,0.267	0.122,0.193,0.115	0.098
AT1G60640	RI	1	-	22339335	22339736	22339335	22339531	22339636	22339736	4,4,7	2,9,1	2,1,6	3,5,11	154	93	6.2642e-09	2.71199e-07	0.547,0.212,0.809	0.287,0.108,0.248	0.308
AT5G19480	RI	5	+	6571500	6571855	6571500	6571698	6571803	6571855	20,7,28	3,4,8	15,14,13	14,2,12	106	45	7.13558e-09	3.05602e-07	0.739,0.426,0.598	0.313,0.748,0.315	0.129
AT3G07860	RI	3	+	2508364	2509589	2508364	2508464	2508557	2509589	0,6,3	10,18,10	0,1,1	9,20,19	130	93	7.40917e-09	3.13944e-07	0.0,0.193,0.177	0.0,0.035,0.036	0.1
AT1G35340	RI	1	+	12978079	12978355	12978079	12978148	12978235	12978355	6,4,4	6,10,19	0,0,4	20,20,4	65	40	9.66408e-09	4.05179e-07	0.381,0.198,0.115	0.0,0.0,0.381	0.104
AT3G52050	RI	3	+	19304885	19305353	19304885	19305034	19305211	19305353	1,2,6	1,4,3	16,3,23	7,4,2	270	135	1.15913e-08	4.80918e-07	0.333,0.2,0.5	0.533,0.273,0.852	-0.208
AT1G33270	RI	1	-	12068558	12068925	12068558	12068654	12068828	12068925	9,4,25	7,11,15	6,4,8	8,19,9	179	44	2.06301e-08	8.47111e-07	0.24,0.082,0.291	0.156,0.049,0.179	0.076
AT1G49160	RI	1	-	18181243	18181903	18181243	18181650	18181780	18181903	6,2,2	0,1,11	10,5,2	6,3,2	227	116	3.30065e-08	1.34148e-06	1.0,0.505,0.085	0.46,0.46,0.338	0.111
AT1G12260	RI	1	-	4162825	4163813	4162825	4163369	4163528	4163813	26,11,23	7,0,2	24,19,10	7,14,4	270	135	3.60505e-08	1.45039e-06	0.65,1.0,0.852	0.632,0.404,0.556	0.303
AT2G30340	RI	2	-	12932156	12932828	12932156	12932436	12932526	12932828	12,15,15	19,3,17	14,7,37	17,32,43	166	135	3.91606e-08	1.55977e-06	0.339,0.803,0.418	0.401,0.151,0.412	0.199
AT5G06670	RI	5	-	2049179	2049671	2049179	2049443	2049545	2049671	0,3,4	1,0,0	5,0,0	3,2,1	174	119	4.01862e-08	1.58477e-06	0.0,1.0,1.0	0.533,0.0,0.0	0.489
AT1G63100	RI	1	-	23399111	23402176	23399111	23400868	23400943	23402176	10,9,7	6,6,3	4,7,14	3,2,26	136	135	5.18119e-08	2.0232e-06	0.623,0.598,0.698	0.57,0.776,0.348	0.075
AT1G34630	RI	1	+	12685675	12686158	12685675	12685816	12685930	12686158	14,5,16	27,20,50	21,5,10	73,60,64	213	134	5.9458e-08	2.29923e-06	0.246,0.136,0.168	0.153,0.05,0.09	0.086
AT5G12440	RI	5	-	4041216	4041648	4041216	4041345	4041473	4041648	2,6,2	9,16,21	2,11,3	5,12,13	229	122	6.09454e-08	2.33409e-06	0.106,0.167,0.048	0.176,0.328,0.109	-0.097
AT1G27180	RI	1	+	9440923	9443016	9440923	9441777	9441866	9443016	2,5,4	6,5,2	11,10,6	2,2,3	164	135	6.84803e-08	2.59769e-06	0.215,0.452,0.622	0.819,0.805,0.622	-0.319
AT1G80980	RI	1	-	30423198	30424152	30423198	30423644	30423724	30424152	3,6,6	5,7,9	17,6,5	2,6,3	146	135	7.75549e-08	2.91416e-06	0.357,0.442,0.381	0.887,0.48,0.606	-0.264
AT2G01830	RI	2	-	366886	368357	366886	367436	367954	368357	2,10,13	4,6,10	10,4,8	4,0,0	270	135	1.22932e-07	4.57605e-06	0.2,0.455,0.394	0.556,1.0,1.0	-0.502
AT1G13000	RI	1	-	4436715	4437005	4436715	4436790	4436884	4437005	2,2,0	22,19,29	7,4,7	30,21,19	86	47	1.38156e-07	5.09514e-06	0.047,0.054,0.0	0.113,0.094,0.168	-0.091
AT5G39530	RI	5	-	15826016	15826667	15826016	15826383	15826469	15826667	1,3,3	11,46,24	15,2,5	35,26,13	158	135	1.80726e-07	6.60394e-06	0.072,0.053,0.096	0.268,0.062,0.247	-0.119
AT1G04990	RI	1	-	1420447	1420881	1420447	1420564	1420824	1420881	19,10,12	2,4,4	5,4,6	5,1,3	160	25	2.06397e-07	7.47346e-06	0.597,0.281,0.319	0.135,0.385,0.238	0.146
AT4G25500	RI	4	+	13025162	13026168	13025162	13025273	13026055	13026168	28,38,64	41,20,77	73,47,37	117,88,64	210	75	4.27233e-07	1.53304e-05	0.196,0.404,0.229	0.182,0.16,0.171	0.105
AT3G05920	RI	3	-	1769361	1769806	1769361	1769437	1769510	1769806	3,2,3	12,6,6	3,1,3	14,11,25	66	69	6.24603e-07	2.21726e-05	0.207,0.258,0.343	0.183,0.087,0.111	0.142
AT4G17020	RI	4	-	9577775	9578289	9577775	9577972	9578155	9578289	51,59,63	1,4,0	36,20,44	3,6,0	262	127	6.29049e-07	2.21726e-05	0.961,0.877,1.0	0.853,0.618,1.0	0.122
AT4G00440	RI	4	+	197502	198579	197502	198112	198211	198579	113121134	12,19,14	62,69,51	16,8,15	184	135	8.55332e-07	2.98841e-05	0.874,0.824,0.875	0.74,0.864,0.714	0.085
AT5G58370	RI	5	+	23595561	23596238	23595561	23595672	23595780	23596238	1,2,1	14,26,21	12,6,6	25,17,20	171	104	9.04521e-07	3.13279e-05	0.042,0.045,0.028	0.226,0.177,0.154	-0.147
AT5G58660	RI	5	+	23703150	23704122	23703150	23703484	23703562	23704122	7,7,10	1,14,16	6,7,3	34,14,17	142	135	9.22351e-07	3.167e-05	0.869,0.322,0.373	0.144,0.322,0.144	0.318
AT2G03390	RI	2	-	1032030	1032625	1032030	1032381	1032512	1032625	5,5,8	24,18,29	8,2,3	56,43,55	219	106	9.41967e-07	3.20671e-05	0.092,0.119,0.118	0.065,0.022,0.026	0.072
AT5G46340	RI	5	-	18796598	18796819	18796598	18796695	18796762	18796819	2,0,1	6,10,4	3,0,1	3,3,2	15	5	1.5565e-06	5.25385e-05	0.1,0.0,0.077	0.25,0.0,0.143	-0.072
AT2G47860	RI	2	+	19599685	19600203	19599685	19600073	19600136	19600203	3,1,1	15,6,27	4,4,3	16,14,8	56	60	1.9471e-06	6.47784e-05	0.176,0.152,0.038	0.211,0.234,0.287	-0.122
AT4G30900	RI	4	+	15039335	15039768	15039335	15039566	15039641	15039768	2,2,10	7,3,18	8,8,4	3,8,9	121	120	1.95165e-06	6.47784e-05	0.221,0.398,0.355	0.726,0.498,0.306	-0.185
AT1G80360	RI	1	-	30210580	30211097	30210580	30210671	30210761	30211097	10,5,9	21,5,16	23,16,21	26,11,23	115	84	2.26106e-06	7.44282e-05	0.258,0.422,0.291	0.393,0.515,0.4	-0.112
AT1G27921	RI	1	-	9729599	9729979	9729599	9729747	9729855	9729979	54,20,26	38,34,50	16,16,13	83,54,80	184	117	2.44452e-06	7.98075e-05	0.475,0.272,0.248	0.109,0.159,0.094	0.211
AT5G37590	RI	5	-	14928124	14928379	14928124	14928187	14928267	14928379	2,4,0	1,2,1	2,1,3	2,0,6	43	26	2.79205e-06	9.04126e-05	0.547,0.547,0.0	0.377,1.0,0.232	-0.172
AT3G20010	RI	3	+	6971562	6972991	6971562	6972839	6972913	6972991	1,0,0	1,2,2	0,2,3	3,0,0	70	71	3.30956e-06	0.000106306	0.504,0.0,0.0	0.0,1.0,1.0	-0.499
AT1G73930	RI	1	-	27796017	27798005	27796017	27797680	27797863	27798005	42,32,26	2,3,4	38,32,65	0,1,2	270	135	3.62682e-06	0.000115242	0.913,0.842,0.765	1.0,0.941,0.942	-0.121
AT5G51620	RI	5	+	20967503	20967765	20967503	20967606	20967698	20967765	8,4,10	0,3,3	9,10,13	1,0,1	56	21	3.64563e-06	0.000115242	1.0,0.333,0.556	0.771,1.0,0.83	-0.237
AT5G01950	RI	5	-	369010	369537	369010	369082	369284	369537	1,0,2	6,1,16	8,5,10	19,5,5	200	65	4.34678e-06	0.000136325	0.051,0.0,0.039	0.12,0.245,0.394	-0.223
AT1G06710	RI	1	-	2056233	2060338	2056233	2056329	2056632	2060338	0,1,5	1,3,4	4,4,6	3,3,0	224	89	5.27319e-06	0.000164087	0.0,0.117,0.332	0.346,0.346,1.0	-0.414
AT3G27440	RI	3	+	10157566	10158215	10157566	10157649	10157736	10158215	0,0,1	6,1,1	2,0,0	0,1,1	101	76	5.32152e-06	0.000164307	0.0,0.0,0.429	1.0,0.0,0.0	-0.19
AT5G43730	RI	5	+	17560178	17563961	17560178	17563525	17563866	17563961	5,3,5	1,6,5	9,1,3	9,8,8	223	88	9.12763e-06	0.000279656	0.664,0.165,0.283	0.283,0.047,0.129	0.218
AT5G05800	RI	5	-	1744445	1745245	1744445	1744781	1745136	1745245	25,19,32	9,8,8	25,15,24	28,13,17	237	102	1.09442e-05	0.000332753	0.545,0.505,0.633	0.278,0.332,0.378	0.232
AT2G04845	RI	2	-	1702557	1702824	1702557	1702596	1702662	1702824	2,2,5	4,3,3	1,4,1	0,1,1	59	32	1.14131e-05	0.000344383	0.213,0.266,0.475	1.0,0.684,0.352	-0.361
AT5G63370	RI	5	-	25383809	25384402	25383809	25384221	25384359	25384402	81189195	37,75,78	161108115	65,68,107	163	36	1.39086e-05	0.000416527	0.326,0.358,0.356	0.354,0.26,0.192	0.078
AT1G77000	RI	1	+	28941821	28942639	28941821	28941963	28942027	28942639	5,8,8	44,50,28	8,5,1	64,43,70	114	135	1.57094e-05	0.000466944	0.119,0.159,0.253	0.129,0.121,0.017	0.088
AT3G24929	RI	3	+	9105605	9106883	9105605	9106239	9106323	9106883	36,46,41	0,0,3	1,2,0	5,0,1	154	135	1.61163e-05	0.00047549	1.0,1.0,0.923	0.149,1.0,0.0	0.591
AT1G09160	RI	1	-	2952596	2953418	2952596	2953074	2953162	2953418	44,78,34	14,25,31	22,28,48	7,8,12	162	135	1.77221e-05	0.000519024	0.724,0.722,0.478	0.724,0.745,0.769	-0.105
AT5G27840	RI	5	-	9863412	9863786	9863412	9863506	9863606	9863786	5,4,10	2,2,1	15,7,5	0,0,2	138	87	1.87168e-05	0.000544153	0.612,0.558,0.863	1.0,1.0,0.612	-0.193
AT4G37432	RI	4	-	17596972	17598929	17596972	17597776	17598187	17598929	21,16,15	24,36,29	6,13,15	49,57,44	270	135	2.08907e-05	0.000602954	0.304,0.182,0.205	0.058,0.102,0.146	0.128
AT3G46440	RI	3	-	17091533	17092065	17091533	17091635	17091724	17092065	3,1,2	46,13,36	17,14,25	74,55,40	124	95	2.21037e-05	0.000633375	0.048,0.056,0.041	0.15,0.163,0.324	-0.164
AT2G45480	RI	2	+	18746712	18747533	18746712	18746898	18746990	18747533	0,0,8	13,9,6	0,1,2	18,15,18	170	135	2.32121e-05	0.000660383	0.0,0.0,0.514	0.0,0.05,0.081	0.128
AT3G13190	RI	3	+	4240404	4240840	4240404	4240587	4240734	4240840	3,6,8	5,2,2	6,2,19	5,0,1	234	99	2.39147e-05	0.000675547	0.202,0.559,0.629	0.337,1.0,0.889	-0.279
AT5G10350	RI	5	-	3256021	3256927	3256021	3256213	3256502	3256927	33,65,61	35,66,39	82,77,43	43,37,43	270	135	2.45353e-05	0.000688199	0.32,0.33,0.439	0.488,0.51,0.333	-0.081
AT1G67792	RI	1	+	25417377	25420252	25417377	25418000	25418097	25420252	5,4,5	14,14,9	2,1,7	19,20,17	180	135	2.63941e-05	0.000735158	0.211,0.176,0.294	0.073,0.036,0.236	0.112
AT2G36720	RI	2	+	15393046	15394301	15393046	15393287	15393404	15394301	17,19,14	4,2,3	52,36,33	4,4,3	220	135	2.93793e-05	0.000812623	0.723,0.854,0.741	0.889,0.847,0.871	-0.096
AT5G35210	RI	5	-	13474195	13474642	13474195	13474507	13474591	13474642	22,29,48	26,33,41	31,24,9	41,29,29	77	44	2.98642e-05	0.000820338	0.326,0.334,0.401	0.302,0.321,0.151	0.096
AT1G06820	RI	1	-	2093520	2093906	2093520	2093631	2093792	2093906	8,29,12	20,24,28	6,1,4	21,20,31	211	76	3.44277e-05	0.000939217	0.126,0.303,0.134	0.093,0.018,0.044	0.136
AT5G61190	RI	5	+	24615264	24616589	24615264	24615723	24616023	24616589	4,3,11	22,9,20	4,2,4	35,15,20	270	135	3.55755e-05	0.000963925	0.083,0.143,0.216	0.054,0.063,0.091	0.078
AT3G17040	RI	3	-	5810148	5810760	5810148	5810358	5810514	5810760	5,15,11	1,0,0	4,4,4	2,0,0	270	135	3.79179e-05	0.00102045	0.714,1.0,1.0	0.5,1.0,1.0	0.071
AT5G51170	RI	5	-	20794554	20795077	20794554	20794801	20794984	20795077	1,13,10	6,7,21	10,1,5	30,26,32	221	86	3.97919e-05	0.0010637	0.061,0.42,0.156	0.115,0.015,0.057	0.15
AT1G31500	RI	1	-	11273572	11274383	11273572	11274126	11274235	11274383	8,8,22	28,45,41	27,16,19	41,25,36	204	135	4.43415e-05	0.00117741	0.159,0.105,0.262	0.304,0.298,0.259	-0.112
AT2G48130	RI	2	-	19682508	19685390	19682508	19683832	19684143	19685390	16,14,27	8,11,3	16,8,17	4,2,2	270	135	4.63895e-05	0.00122364	0.5,0.389,0.818	0.667,0.667,0.81	-0.146
AT3G01980	RI	3	-	327585	328328	327585	328025	328098	328328	27,30,33	72,46,58	3,5,3	30,32,44	132	135	5.66046e-05	0.00148326	0.277,0.4,0.368	0.093,0.138,0.065	0.25
AT3G46980	RI	3	-	17309098	17309964	17309098	17309325	17309448	17309964	5,5,4	2,6,2	1,5,5	7,5,8	232	135	6.02662e-05	0.00156889	0.593,0.327,0.538	0.077,0.368,0.267	0.249
AT1G05700	RI	1	+	1711738	1712285	1711738	1711977	1712070	1712285	0,6,0	1,1,13	1,0,0	9,30,4	172	135	6.17416e-05	0.00159686	0.0,0.825,0.0	0.08,0.0,0.0	0.248
AT1G22370	RI	1	-	7897914	7900335	7897914	7899038	7899362	7900335	0,3,1	1,2,0	10,0,0	0,1,1	270	135	7.4148e-05	0.00190536	0.0,0.429,1.0	1.0,0.0,0.0	0.143
AT1G30475	RI	1	-	10789632	10790241	10789632	10789719	10790008	10790241	27,11,14	6,9,3	11,6,6	5,8,6	215	80	8.85008e-05	0.0022569	0.626,0.313,0.635	0.45,0.218,0.271	0.212
AT3G29575	RI	3	-	11383266	11384145	11383266	11383661	11383923	11384145	141,119,99	14,18,5	54,45,113	23,4,30	270	135	8.89613e-05	0.0022569	0.834,0.768,0.908	0.54,0.849,0.653	0.156
AT3G18210	RI	3	-	6240063	6240605	6240063	6240398	6240495	6240605	31,19,10	4,0,1	52,31,67	0,0,0	148	103	9.15168e-05	0.00230703	0.844,1.0,0.874	1.0,1.0,1.0	-0.094
AT2G23985	RI	2	+	10204801	10205501	10204801	10205241	10205449	10205501	5,4,3	2,5,7	11,7,6	2,1,8	180	45	0.000120287	0.00299767	0.385,0.167,0.097	0.579,0.636,0.158	-0.241
AT5G16630	RI	5	+	5458197	5458640	5458197	5458392	5458487	5458640	8,6,14	35,29,25	7,3,7	44,29,33	176	135	0.000120419	0.00299767	0.149,0.137,0.3	0.109,0.074,0.14	0.088
AT1G50410	RI	1	+	18676287	18677177	18676287	18676869	18676967	18677177	20,39,92	52,61,68	76,29,23	75,61,90	182	135	0.00013644	0.00337541	0.222,0.322,0.501	0.429,0.261,0.159	0.065
AT1G08043	RI	1	-	20617323	20618241	20617323	20617859	20618149	20618241	86,118,73	4,0,0	42,55,65	5,1,2	220	85	0.000149923	0.00368607	0.893,1.0,1.0	0.764,0.955,0.926	0.083
AT2G40030	RI	2	+	16720958	16722768	16720958	16722526	16722653	16722768	1,2,0	5,5,8	0,3,2	1,4,5	213	108	0.00017845	0.00436053	0.092,0.169,0.0	0.0,0.276,0.169	-0.061
AT3G19460	RI	3	+	6748356	6748670	6748356	6748498	6748600	6748670	9,14,18	21,20,38	6,7,10	23,25,39	118	63	0.000193521	0.00469996	0.186,0.272,0.202	0.122,0.13,0.12	0.096
AT2G04740	RI	2	+	1657984	1658846	1657984	1658720	1658809	1658846	6,6,3	9,9,7	13,12,4	6,2,3	82	30	0.000205201	0.00495344	0.196,0.196,0.136	0.442,0.687,0.328	-0.31
AT5G11210	RI	5	-	3571107	3572276	3571107	3571668	3571813	3572276	18,22,105	14,7,39	7,5,6	3,0,0	270	135	0.000223743	0.00536849	0.391,0.611,0.574	0.538,1.0,1.0	-0.321
AT1G10920	RI	1	-	3646193	3647768	3646193	3646352	3646502	3647768	3,4,4	2,2,1	5,0,2	10,4,1	270	135	0.000233264	0.00556342	0.429,0.5,0.667	0.2,0.0,0.5	0.299
AT1G61430	RI	1	-	22666517	22668213	22666517	22667696	22668016	22668213	4,14,14	6,7,0	13,12,4	8,6,8	270	135	0.000258639	0.00610784	0.25,0.5,1.0	0.448,0.5,0.2	0.201
AT2G40640	RI	2	-	16961682	16962094	16961682	16961778	16961871	16962094	1,1,2	9,12,9	0,1,6	5,9,5	126	89	0.000259158	0.00610784	0.073,0.056,0.136	0.0,0.073,0.459	-0.089
AT4G28110	RI	4	-	13968028	13969143	13968028	13968751	13969013	13969143	11,2,11	44,24,23	10,7,8	17,6,29	258	123	0.000270815	0.00634504	0.106,0.038,0.186	0.219,0.357,0.116	-0.121
AT3G24110	RI	3	-	8705217	8705550	8705217	8705418	8705499	8705550	4,3,9	1,0,1	3,15,3	8,3,4	74	44	0.000282378	0.00657727	0.704,1.0,0.843	0.182,0.748,0.308	0.436
AT4G02405	RI	4	-	1057853	1058309	1057853	1058070	1058141	1058309	0,1,2	61,63,109	5,5,6	66,44,63	128	135	0.000396257	0.00917611	0.0,0.016,0.019	0.074,0.107,0.091	-0.079
AT1G72130	RI	1	+	27137432	27138259	27137432	27137606	27137703	27138259	76,83,70	6,5,5	94,69,45	15,9,6	180	135	0.000416066	0.00957914	0.905,0.926,0.913	0.825,0.852,0.849	0.073
AT3G66654	RI	3	+	2088369	2088845	2088369	2088505	2088648	2088845	4,9,5	10,10,32	3,0,4	24,23,7	264	129	0.000429704	0.00983628	0.163,0.305,0.071	0.058,0.0,0.218	0.088
AT3G52050	RI	3	+	19304885	19305353	19304885	19305088	19305211	19305353	2,2,8	7,3,4	18,4,29	7,6,3	232	135	0.000466248	0.0105875	0.143,0.28,0.538	0.599,0.28,0.849	-0.256
AT3G18430	RI	3	+	6325914	6326249	6325914	6326026	6326121	6326249	3,1,5	4,2,5	1,4,8	1,0,7	132	91	0.00046784	0.0105875	0.341,0.256,0.408	0.408,1.0,0.441	-0.281
AT5G62165	RI	5	+	24964645	24965256	24964645	24964959	24965049	24965256	9,6,6	25,41,13	0,4,9	10,23,70	166	135	0.000477395	0.0107427	0.226,0.106,0.273	0.0,0.124,0.095	0.129
AT1G12740	RI	1	+	4343890	4344171	4343890	4343969	4344046	4344171	7,5,10	2,5,2	1,2,3	3,2,5	60	55	0.000494677	0.0110691	0.762,0.478,0.821	0.234,0.478,0.355	0.331
AT4G36850	RI	4	-	17353290	17353906	17353290	17353525	17353626	17353906	3,25,0	4,28,1	10,15,1	55,28,3	188	135	0.000587778	0.0130789	0.35,0.391,0.0	0.115,0.278,0.193	0.052
AT1G05710	RI	1	+	1714872	1716308	1714872	1716102	1716195	1716308	6,9,11	3,6,15	7,1,8	13,5,8	143	106	0.000598411	0.0132415	0.597,0.526,0.352	0.285,0.129,0.426	0.212
AT2G04845	RI	2	-	1702220	1702824	1702220	1702596	1702691	1702824	2,5,8	12,24,9	4,10,6	7,1,10	167	126	0.000624937	0.0137109	0.112,0.136,0.401	0.301,0.883,0.312	-0.282
AT1G63530	RI	1	+	23563314	23564575	23563314	23563401	23563634	23564575	2,7,6	3,2,12	0,3,1	5,6,7	215	80	0.000626508	0.0137109	0.199,0.566,0.157	0.0,0.157,0.05	0.238
AT2G24630	RI	2	-	10473264	10474610	10473264	10474264	10474397	10474610	2,1,0	0,0,1	1,1,3	3,1,2	252	135	0.000642833	0.0139913	1.0,1.0,0.0	0.152,0.349,0.446	0.351
AT5G63440	RI	5	+	25407649	25407935	25407649	25407738	25407866	25407935	0,8,1	2,3,5	2,2,0	2,0,1	116	9	0.000668913	0.0144015	0.0,0.171,0.015	0.072,1.0,0.0	-0.295
AT1G49880	RI	1	+	18465635	18466085	18465635	18465713	18465808	18466085	1,0,0	5,13,14	0,1,4	9,6,7	112	71	0.000668875	0.0144015	0.113,0.0,0.0	0.0,0.096,0.266	-0.083
AT3G56830	RI	3	-	21043688	21044318	21043688	21043885	21044097	21044318	9,4,8	0,2,2	4,7,4	1,3,2	270	135	0.000767292	0.0164308	1.0,0.5,0.667	0.667,0.538,0.5	0.154
AT3G21230	RI	3	-	7448441	7448837	7448441	7448544	7448623	7448837	1,3,7	123138112	4,3,1	26,23,36	105	96	0.000813438	0.0172594	0.007,0.019,0.054	0.123,0.107,0.025	-0.058
AT5G53180	RI	5	-	21570833	21571253	21570833	21570894	21571043	21571253	1,0,1	1,3,4	1,2,2	6,0,3	189	54	0.000814654	0.0172594	0.222,0.0,0.067	0.045,1.0,0.16	-0.305
AT1G52370	RI	1	+	19506355	19507175	19506355	19506522	19507017	19507175	0,2,5	4,12,0	4,2,4	9,5,23	270	135	0.000839111	0.0176835	0.0,0.077,1.0	0.182,0.167,0.08	0.216
AT1G56612	RI	1	-	21214719	21215407	21214719	21214789	21215106	21215407	26,35,53	3,5,10	70,49,30	16,9,12	198	63	0.000850915	0.0178379	0.734,0.69,0.628	0.582,0.634,0.443	0.131
AT4G20430	RI	4	-	11016808	11018074	11016808	11017428	11017650	11018074	11,18,13	6,16,4	5,6,30	0,2,6	270	135	0.000893986	0.0186426	0.478,0.36,0.619	1.0,0.6,0.714	-0.286
AT1G10810	RI	1	+	3600223	3600877	3600223	3600326	3600421	3600877	1,1,8	5,10,14	8,5,5	2,4,2	137	96	0.000945668	0.0196177	0.123,0.065,0.286	0.737,0.467,0.637	-0.456
AT3G26670	RI	3	-	9800469	9801209	9800469	9800661	9800814	9801209	10,19,33	17,9,20	36,11,23	39,31,28	270	135	0.00100535	0.0207477	0.227,0.514,0.452	0.316,0.151,0.291	0.145
AT1G05630	RI	1	+	1686126	1686708	1686126	1686250	1686347	1686708	3,5,2	5,17,10	2,0,1	13,4,15	162	117	0.0010556	0.0216725	0.302,0.175,0.126	0.1,0.0,0.046	0.152
AT1G72855	RI	1	+	27416524	27419122	27416524	27417724	27417840	27419122	19,6,28	13,14,19	35,29,22	18,21,12	218	135	0.00110761	0.0226236	0.475,0.21,0.477	0.546,0.461,0.532	-0.126
AT3G22420	RI	3	+	7947890	7949177	7947890	7948263	7948344	7949177	0,7,0	2,5,8	0,3,1	1,0,1	148	135	0.0012461	0.0253226	0.0,0.561,0.0	0.0,1.0,0.477	-0.305
AT4G10360	RI	4	+	6420283	6420768	6420283	6420549	6420635	6420768	11,14,20	8,5,4	20,10,3	8,5,7	149	126	0.00126119	0.0254991	0.538,0.703,0.809	0.679,0.628,0.266	0.159
AT5G57060	RI	5	+	23090626	23091108	23090626	23090714	23091000	23091108	1,6,10	5,3,4	8,5,3	1,3,2	182	47	0.00128794	0.0259085	0.049,0.341,0.392	0.674,0.301,0.279	-0.157
AT4G02640	RI	4	+	1155592	1156350	1155592	1155942	1156063	1156350	74,89,144	110111122	133,86,72	170137142	228	135	0.00129541	0.0259278	0.285,0.322,0.411	0.317,0.271,0.231	0.066
AT1G54360	RI	1	+	20290788	20291036	20290788	20290875	20290943	20291036	3,1,4	30,17,27	0,1,2	55,49,45	18	31	0.00133183	0.0265235	0.147,0.092,0.203	0.0,0.034,0.071	0.112
AT3G53500	RI	3	-	19835872	19836514	19835872	19835912	19836400	19836514	47,57,78	6,7,10	80,63,47	20,7,13	140	5	0.00139099	0.0275637	0.219,0.225,0.218	0.125,0.243,0.114	0.06
AT1G47500	RI	1	+	17433882	17434155	17433882	17433941	17434024	17434155	4,4,6	25,8,18	4,1,4	16,22,36	65	41	0.00141719	0.0278062	0.092,0.24,0.174	0.136,0.028,0.065	0.092
AT5G60450	RI	5	-	24311812	24312784	24311812	24312018	24312090	24312784	42,27,39	6,3,2	24,15,27	1,0,0	130	135	0.00141225	0.0278062	0.879,0.903,0.953	0.961,1.0,1.0	-0.075
AT3G52155	RI	3	+	19344443	19345021	19344443	19344561	19344647	19345021	1,7,7	14,17,12	4,4,5	17,21,30	134	111	0.00145875	0.0284814	0.056,0.254,0.326	0.163,0.136,0.121	0.072
AT2G26430	RI	2	-	11245186	11245528	11245186	11245268	11245352	11245528	6,0,9	32,44,40	1,0,3	97,67,80	94	75	0.00147727	0.0287023	0.13,0.0,0.152	0.008,0.0,0.029	0.082
AT1G63855	RI	1	-	23699834	23700108	23699834	23699919	23700014	23700108	8,7,6	0,3,1	16,8,12	1,1,1	71	30	0.00151375	0.0292682	1.0,0.496,0.717	0.871,0.772,0.835	-0.088
AT3G04443	RI	3	-	1178532	1180171	1178532	1179568	1180061	1180171	7,0,0	0,5,1	8,1,3	1,1,0	238	103	0.00154585	0.0297445	1.0,0.0,0.0	0.776,0.302,1.0	-0.359
AT4G16710	RI	4	+	9398402	9398991	9398402	9398722	9398787	9398991	12,6,25	15,17,17	32,25,19	26,10,17	116	135	0.00158892	0.0304263	0.482,0.291,0.631	0.589,0.744,0.565	-0.165
AT4G29540	RI	4	+	14497559	14498042	14497559	14497859	14497962	14498042	2,2,0	10,3,10	7,0,4	12,6,5	130	73	0.00161128	0.0307069	0.101,0.272,0.0	0.247,0.0,0.31	-0.061
AT5G15460	RI	5	-	5019972	5020926	5019972	5020233	5020569	5020926	8,20,26	41,33,31	32,20,27	25,26,50	270	135	0.00170507	0.0323395	0.089,0.233,0.295	0.39,0.278,0.213	-0.088
AT4G12990	RI	4	-	7594775	7595999	7594775	7594839	7595823	7595999	8,17,19	3,4,4	27,15,12	12,6,12	192	57	0.00172595	0.0325804	0.442,0.558,0.585	0.4,0.426,0.229	0.177
AT5G26660	RI	5	-	9332677	9333284	9332677	9332807	9332911	9333284	0,1,0	21,12,12	8,1,4	33,34,32	182	123	0.0017549	0.0329706	0.0,0.053,0.0	0.141,0.019,0.078	-0.062
AT3G09800	RI	3	-	3007346	3007765	3007346	3007494	3007605	3007765	0,9,2	9,10,9	0,0,4	8,23,31	208	135	0.00184081	0.0344222	0.0,0.369,0.126	0.0,0.0,0.077	0.139
AT4G23660	RI	4	-	12330916	12331726	12330916	12331378	12331637	12331726	15,13,18	2,0,1	13,5,20	10,9,4	217	82	0.00196522	0.0364717	0.739,1.0,0.872	0.329,0.174,0.654	0.485
AT3G49500	RI	3	-	18350490	18353673	18350490	18353226	18353466	18353673	3,3,2	9,4,3	11,5,5	13,4,1	270	135	0.00196872	0.0364717	0.143,0.273,0.25	0.297,0.385,0.714	-0.243
AT1G77800	RI	1	+	29255543	29255891	29255543	29255721	29255802	29255891	24,8,33	20,8,10	43,21,12	7,8,8	95	82	0.00203124	0.0374557	0.509,0.463,0.74	0.841,0.694,0.564	-0.129
AT4G37110	RI	4	-	17485375	17486358	17485375	17485790	17485916	17486358	2,3,1	1,3,2	4,5,10	7,0,2	238	135	0.00214013	0.0392817	0.531,0.362,0.221	0.245,1.0,0.739	-0.29
AT3G01980	RI	3	-	328741	329387	328741	328848	328958	329387	49,68,74	2,7,3	21,28,26	2,0,7	171	100	0.00227463	0.041559	0.935,0.85,0.935	0.86,1.0,0.685	0.058
AT4G20350	RI	4	+	10988388	10988624	10988388	10988486	10988563	10988624	2,1,1	1,0,0	1,1,0	0,2,1	26	10	0.00248604	0.0452141	0.435,1.0,1.0	1.0,0.161,0.0	0.425
AT4G26070	RI	4	+	13217474	13217867	13217474	13217685	13217794	13217867	11,5,8	1,2,6	5,1,3	5,1,1	135	66	0.00257637	0.0466441	0.843,0.55,0.395	0.328,0.328,0.595	0.179
AT5G15070	RI	5	+	4876514	4876966	4876514	4876634	4876827	4876966	3,2,0	3,2,4	3,2,12	2,2,7	245	110	0.00264254	0.0476255	0.31,0.31,0.0	0.402,0.31,0.435	-0.176
AT5G17010	RI	5	-	5587350	5587982	5587350	5587757	5587843	5587982	11,18,11	14,30,8	5,5,12	6,10,2	155	132	0.002798	0.049975	0.401,0.338,0.539	0.415,0.299,0.836	-0.091
AT2G21830	RI	2	+	9305142	9306025	9305142	9305408	9305491	9306025	62,36,33	1,4,1	37,26,24	7,1,7	152	135	0.00279688	0.049975	0.982,0.889,0.967	0.824,0.958,0.753	0.101
GeneID	AS tpye	chr	strand	exonStart_0base	exonEnd	upstreamES	upstreamEE	downstreamES	downstreamEE	IJC_SAMPLE_1	SJC_SAMPLE_1	IJC_SAMPLE_2	SJC_SAMPLE_2	IncFormLen	SkipFormLen	PValue	FDR	IncLevel1	IncLevel2	IncLevelDifference
AT1G03290	SE	1	+	807591	807631	807378	807510	807950	808017	12,5,21	7,0,4	9,5,8	23,10,12	23	50	5.04803e-89	8.39992e-86	0.788,1.0,0.919	0.46,0.521,0.592	0.378
AT1G72050	SE	1	+	27115641	27115816	27115350	27115491	27115914	27116359	92,64,96	3,4,6	70,85,66	20,17,8	269	134	5.18865e-58	4.31695e-55	0.939,0.889,0.889	0.636,0.714,0.804	0.188
AT1G06220	SE	1	+	1900296	1900429	1899950	1900107	1900511	1901264	19,26,9	22,10,20	16,9,11	54,24,58	252	135	2.49355e-37	1.38309e-34	0.316,0.582,0.194	0.137,0.167,0.092	0.232
AT2G31600	SE	2	-	13449158	13449214	13448179	13448805	13449442	13450145	6,4,11	17,16,26	3,5,0	43,27,21	98	135	4.77937e-33	1.98822e-30	0.327,0.256,0.368	0.088,0.203,0.0	0.22
AT1G60270	SE	1	-	22223395	22223483	22223039	22223292	22223566	22223638	17,14,37	1,1,0	3,2,7	2,1,3	92	65	1.84328e-29	6.13442e-27	0.923,0.908,1.0	0.515,0.586,0.622	0.369
AT3G01150	SE	3	+	52644	52746	52154	52364	52888	52951	20,5,7	36,8,39	42,21,6	32,25,20	111	56	1.04153e-21	2.88851e-19	0.219,0.24,0.083	0.398,0.298,0.131	-0.095
AT3G02600	SE	3	+	552436	552529	550988	551200	552930	553152	23,26,28	32,17,47	22,33,23	21,6,22	172	135	1.34221e-20	3.19063e-18	0.361,0.546,0.319	0.451,0.812,0.451	-0.163
AT4G06701	SE	4	-	3940465	3940510	3940247	3940331	3940614	3940749	29,18,11	20,26,7	13,5,13	28,27,18	31	70	1.24804e-17	2.59593e-15	0.766,0.61,0.78	0.512,0.295,0.62	0.243
AT3G55850	SE	3	-	20724648	20724721	20724352	20724459	20724922	20725024	6,7,27	6,0,14	33,10,10	3,4,2	57	60	5.66036e-15	1.04654e-12	0.513,1.0,0.67	0.921,0.725,0.84	-0.101
AT2G30600	SE	2	+	13039145	13039283	13038782	13039013	13039381	13039543	11,6,30	25,9,30	48,32,10	183,125,37	262	135	9.10348e-12	1.51482e-09	0.185,0.256,0.34	0.119,0.117,0.122	0.141
AT4G25500	SE	4	+	13024764	13024831	13024597	13024677	13025162	13025273	5,5,12	44,37,59	11,5,0	100,98,63	29	42	1.87016e-11	2.82905e-09	0.141,0.164,0.228	0.137,0.069,0.0	0.109
AT3G58030	SE	3	+	21484774	21485052	21484374	21484599	21485456	21487075	72,55,50	7,0,0	122,82,89	0,0,0	270	135	5.84473e-11	7.80849e-09	0.837,1.0,1.0	1.0,1.0,1.0	-0.054
AT1G31300	SE	1	+	11193961	11193980	11193626	11193838	11194237	11194448	17,13,10	67,42,38	23,18,25	59,30,53	24	135	6.10038e-11	7.80849e-09	0.588,0.635,0.597	0.687,0.771,0.726	-0.121
AT1G05000	SE	1	+	1426234	1426330	1426015	1426109	1427898	1427956	5,5,7	9,3,2	3,0,2	0,1,1	46	3	1.08405e-09	1.28847e-07	0.035,0.098,0.186	1.0,0.0,0.115	-0.265
AT2G26310	SE	2	+	11202607	11202683	11202245	11202480	11202768	11202871	12,16,14	6,3,4	12,8,21	0,1,2	99	96	1.1832e-09	1.31256e-07	0.66,0.838,0.772	1.0,0.886,0.911	-0.176
AT3G12680	SE	3	-	4027596	4027844	4027145	4027202	4028608	4029140	59,41,34	0,1,1	51,32,51	7,3,2	185	50	2.70136e-09	2.80941e-07	1.0,0.917,0.902	0.663,0.742,0.873	0.18
AT3G23280	SE	3	+	8323098	8323170	8322911	8323014	8323362	8323448	20,32,35	25,15,26	31,16,20	28,35,20	35	40	4.16092e-09	4.07281e-07	0.478,0.709,0.606	0.559,0.343,0.533	0.119
AT3G11950	SE	3	-	3785416	3785478	3784186	3785119	3785552	3785660	3,1,5	3,1,3	4,5,12	0,0,6	76	101	1.4396e-08	1.33083e-06	0.571,0.571,0.689	1.0,1.0,0.727	-0.299
AT5G22700	SE	5	-	7549055	7549137	7548651	7548921	7549289	7549393	9,4,0	21,9,18	4,0,7	52,25,24	112	97	1.66152e-08	1.45515e-06	0.271,0.278,0.0	0.062,0.0,0.202	0.095
AT4G26480	SE	4	-	13374132	13374272	13373541	13373655	13374882	13374968	83,82,151	13,4,15	125171120	29,22,19	182	51	1.92274e-08	1.59972e-06	0.641,0.852,0.738	0.547,0.685,0.639	0.12
AT2G26770	SE	2	-	11407856	11407884	11407461	11407748	11408199	11408421	6,12,7	18,25,27	6,0,10	42,23,20	42	135	2.26744e-08	1.79668e-06	0.517,0.607,0.455	0.315,0.0,0.616	0.216
AT1G15750	SE	1	-	5420538	5420573	5420279	5420431	5420836	5421033	9,12,14	25,12,41	31,17,20	118,87,83	56	135	2.91631e-08	2.20579e-06	0.465,0.707,0.452	0.388,0.32,0.367	0.183
AT3G59340	SE	3	-	21931145	21931203	21930900	21931062	21931486	21931570	31,34,35	33,30,67	14,1,3	33,11,2	51	77	1.00989e-07	7.30636e-06	0.586,0.631,0.441	0.39,0.121,0.694	0.151
AT3G61680	SE	3	+	22824164	22824270	22823422	22823817	22824608	22825703	33,4,22	24,10,19	4,6,4	18,0,12	198	135	3.24298e-06	0.000224846	0.484,0.214,0.441	0.132,1.0,0.185	-0.059
AT3G25840	SE	3	-	9456873	9456929	9455831	9456751	9457089	9457554	7,12,13	30,21,42	19,22,7	124,49,56	98	135	4.15669e-06	0.00027667	0.243,0.44,0.299	0.174,0.382,0.147	0.093
AT1G45248	SE	1	-	17163345	17163420	17162962	17163276	17163534	17163683	3,2,7	2,4,2	10,6,6	2,1,2	136	135	5.54754e-06	0.000355043	0.598,0.332,0.776	0.832,0.856,0.749	-0.244
AT2G26770	SE	2	-	11407822	11407884	11407461	11407748	11408199	11408421	11,17,10	18,25,27	12,0,16	42,23,20	110	135	5.76923e-06	0.000355556	0.429,0.455,0.313	0.26,0.0,0.495	0.147
AT5G62950	SE	5	-	25263370	25263419	25263025	25263154	25263710	25263901	26,20,25	39,16,36	20,11,8	70,35,47	71	122	1.16084e-05	0.00068987	0.534,0.682,0.544	0.329,0.351,0.226	0.285
AT3G59340	SE	3	-	21931145	21931259	21930900	21931062	21931387	21931570	31,34,35	3,0,1	14,1,3	3,1,0	214	135	1.85402e-05	0.00106382	0.867,1.0,0.957	0.746,0.387,1.0	0.23
AT2G41705	SE	2	+	17397721	17397771	17397273	17397510	17398039	17398460	3,3,10	27,12,41	4,2,4	61,31,32	86	135	4.67123e-05	0.00259098	0.149,0.282,0.277	0.093,0.092,0.164	0.12
AT1G01340	SE	1	-	135187	135269	134581	135104	135707	135924	33,20,92	2,0,14	74,57,16	22,10,8	150	135	5.57927e-05	0.00299481	0.937,1.0,0.855	0.752,0.837,0.643	0.187
AT4G25315	SE	4	-	12952395	12952452	12952102	12952221	12952749	12952936	6,1,3	53,41,32	2,10,10	37,22,68	77	112	6.44491e-05	0.00335135	0.141,0.034,0.12	0.073,0.398,0.176	-0.117
AT5G48220	SE	5	+	19550192	19550226	19549797	19550055	19550375	19550789	14,6,12	1,5,5	21,19,7	21,9,6	54	135	7.43174e-05	0.0037474	0.972,0.75,0.857	0.714,0.841,0.745	0.093
AT1G11270	SE	1	-	3785696	3786674	3780385	3780697	3786797	3787029	33,24,25	8,12,2	26,32,52	3,1,13	270	135	8.21891e-05	0.00402243	0.673,0.5,0.862	0.813,0.941,0.667	-0.129
AT5G25060	SE	5	-	8639441	8639487	8639124	8639185	8639662	8639795	13,1,6	1,0,9	12,7,14	8,0,0	30	45	0.000532796	0.0253306	0.951,1.0,0.5	0.692,1.0,1.0	-0.08
AT5G53220	SE	5	+	21596474	21596711	21595993	21596154	21596812	21597734	0,3,8	8,0,2	9,4,10	9,1,6	270	135	0.000761752	0.0352099	0.0,1.0,0.667	0.333,0.667,0.455	0.071

## Sheet: G48
Global profiling of dynamic alternative splicing modulation in Arabidopsis root upon Ralstonia solanacearum infection
Ning Qin, Ruize Zhang, Mancang Zhang, Niu Yang, Shouyang, Fu, Yisa Wang, Dongdong Wang, Yue Chen, Cuizhu Zhao, Qin Chen and Haibin Lu
Table S4. Differential alternative splicing genes in Arabidopsis root after Ralstonia solanacearum infection
GeneID	AS tpye	chr	strand	longExonStart_0base	longExonEnd	shortES	shortEE	flankingES	flankingEE	IJC_SAMPLE_1	SJC_SAMPLE_1	IJC_SAMPLE_2	SJC_SAMPLE_2	IncFormLen	SkipFormLen	PValue	FDR	IncLevel1	IncLevel2	IncLevelDifference
AT3G19780	A3SS	3	+	6871286	6871675	6871378	6871675	6870525	6870930	10,9,14	0,1,1	8,7,4	2,11,6	220	135	1.32133e-64	1.89346e-61	1.0,0.847,0.896	0.711,0.281,0.29	0.487
AT1G73210	A3SS	1	-	27529449	27529634	27529449	27529628	27530357	27530952	7,13,9	2,0,9	6,0,7	12,9,10	135	135	1.91924e-59	1.37514e-56	0.778,1.0,0.5	0.333,0.0,0.412	0.511
AT4G00440	A3SS	4	+	198206	198579	198211	198579	197502	198112	13,6,6	15,12,8	1,2,2	16,8,15	135	135	2.32285e-38	1.10955e-35	0.464,0.333,0.429	0.059,0.2,0.118	0.283
AT5G38720	A3SS	5	-	15510074	15510188	15510074	15510167	15510429	15510713	2,3,21	13,18,53	1,0,3	27,15,50	107	86	3.80221e-37	1.36214e-34	0.11,0.118,0.242	0.029,0.0,0.046	0.132
AT1G07350	A3SS	1	-	2258538	2258845	2258538	2258602	2259002	2259152	85,79,54	19,39,39	86,52,99	5,12,35	192	57	1.43597e-34	4.1155e-32	0.57,0.376,0.291	0.836,0.563,0.456	-0.206
AT5G13390	A3SS	5	+	4294836	4295065	4294845	4295065	4294183	4294755	12,14,11	43,35,42	24,14,37	34,35,37	137	135	2.19171e-32	5.23453e-30	0.216,0.283,0.205	0.41,0.283,0.496	-0.162
AT1G23020	A3SS	1	-	8152669	8152873	8152669	8152861	8152967	8153070	25,18,3	11,10,4	7,3,8	16,8,5	101	96	9.054e-26	1.85348e-23	0.684,0.631,0.416	0.294,0.263,0.603	0.19
AT4G33740	A3SS	4	+	16187325	16189123	16187361	16189123	16186790	16186954	11,8,12	11,15,32	16,4,7	54,20,52	164	135	9.94812e-25	1.78196e-22	0.452,0.305,0.236	0.196,0.141,0.1	0.185
AT1G47230	A3SS	1	+	17307671	17307827	17307674	17307827	17307344	17307577	13,7,6	29,21,37	4,3,4	29,19,58	135	135	7.00736e-17	1.11573e-14	0.31,0.25,0.14	0.121,0.136,0.065	0.126
AT3G53270	A3SS	3	-	19752427	19752683	19752427	19752580	19752994	19753280	30,44,25	13,12,0	37,11,20	23,6,7	231	135	9.62463e-17	1.37921e-14	0.574,0.682,1.0	0.485,0.517,0.625	0.21
AT5G16420	A3SS	5	+	5369777	5370242	5369798	5370242	5367970	5369691	4,2,8	4,3,3	0,1,1	1,2,7	149	135	1.99854e-15	2.60356e-13	0.475,0.377,0.707	0.0,0.312,0.115	0.377
AT2G26210	A3SS	2	+	11157615	11157821	11157687	11157821	11157117	11157247	43,51,39	11,6,5	62,59,53	15,23,20	180	115	5.41748e-14	6.46938e-12	0.714,0.844,0.833	0.725,0.621,0.629	0.139
AT3G08840	A3SS	3	-	2680517	2680590	2680517	2680563	2680664	2680908	0,2,3	4,8,5	6,6,2	3,4,5	66	39	1.51701e-13	1.67221e-11	0.0,0.129,0.262	0.542,0.47,0.191	-0.271
AT1G33410	A3SS	1	-	12117655	12117825	12117655	12117813	12117980	12118038	4,7,12	12,11,17	0,1,5	10,7,16	56	51	7.79383e-13	7.97754e-11	0.233,0.367,0.391	0.0,0.115,0.222	0.218
AT5G08650	A3SS	5	-	2806994	2807262	2806994	2807070	2807348	2807426	1,6,4	2,1,0	0,0,1	3,1,1	140	5	1.19005e-12	1.09e-10	0.018,0.176,1.0	0.0,0.0,0.034	0.387
AT3G56860	A3SS	3	-	21048726	21050491	21048726	21050017	21050682	21052320	122100166	30,23,27	98,76,127	51,26,24	270	135	1.21703e-12	1.09e-10	0.67,0.685,0.755	0.49,0.594,0.726	0.1
AT2G37060	A3SS	2	+	15576311	15576562	15576335	15576562	15575995	15576164	36,41,64	2,4,2	78,24,95	13,14,8	152	135	2.36455e-12	1.99317e-10	0.941,0.901,0.966	0.842,0.604,0.913	0.15
AT2G23985	A3SS	2	+	10205449	10205474	10205461	10205474	10204801	10205241	1,1,5	3,1,5	2,1,8	3,0,0	18	6	7.92494e-11	6.30913e-09	0.1,0.25,0.25	0.182,1.0,1.0	-0.527
AT5G37380	A3SS	5	-	14816744	14819062	14816744	14818453	14819191	14819346	6,3,0	8,1,8	1,1,0	14,0,14	270	135	9.97027e-11	7.51968e-09	0.273,0.6,0.0	0.034,1.0,0.0	-0.054
AT3G17950	A3SS	3	+	6146602	6147354	6146628	6147354	6146014	6146379	32,22,12	5,0,3	36,31,12	13,7,5	154	135	1.19431e-09	8.55725e-08	0.849,1.0,0.778	0.708,0.795,0.678	0.149
AT1G55500	A3SS	1	+	20720569	20721091	20720608	20721091	20720415	20720471	25,31,43	11,8,11	18,12,21	4,12,13	81	49	1.83636e-09	1.2531e-07	0.579,0.701,0.703	0.731,0.377,0.494	0.127
AT1G22960	A3SS	1	-	8127441	8127878	8127441	8127861	8127955	8130456	6,2,25	5,10,11	7,3,9	12,10,11	145	135	6.0496e-09	3.94049e-07	0.528,0.157,0.679	0.352,0.218,0.432	0.121
AT5G37370	A3SS	5	-	14814825	14815545	14814825	14815283	14815697	14816046	35,42,44	34,25,27	45,20,31	37,25,45	270	135	2.80295e-08	1.74636e-06	0.34,0.457,0.449	0.378,0.286,0.256	0.109
AT2G29620	A3SS	2	-	12662740	12663101	12662740	12663066	12663192	12663310	4,2,2	26,23,3	8,4,3	19,7,11	139	111	3.35542e-08	2.00347e-06	0.109,0.065,0.347	0.252,0.313,0.179	-0.074
AT4G34430	A3SS	4	+	16463651	16464250	16463657	16464250	16463378	16463542	19,15,31	13,5,13	25,21,51	8,4,7	135	135	5.21271e-08	2.98793e-06	0.594,0.75,0.705	0.758,0.84,0.879	-0.143
AT5G45115	A3SS	5	-	18238010	18238644	18238010	18238613	18238734	18238906	7,0,7	9,3,0	6,6,11	1,0,6	159	135	7.35821e-08	4.0555e-06	0.398,0.0,1.0	0.836,1.0,0.609	-0.349
AT3G26020	A3SS	3	+	9514037	9514192	9514079	9514192	9513644	9513854	18,9,32	3,2,5	24,6,26	9,5,6	141	106	5.42092e-07	2.8771e-05	0.819,0.772,0.828	0.667,0.474,0.765	0.171
AT5G12440	A3SS	5	-	4041473	4041676	4041473	4041648	4042037	4042254	3,4,3	2,0,5	6,1,6	1,1,0	156	135	6.60731e-07	3.38153e-05	0.565,1.0,0.342	0.839,0.464,1.0	-0.132
AT1G01920	A3SS	1	+	316522	316713	316538	316713	316343	316440	2,0,1	17,19,47	5,1,6	19,16,37	99	90	8.18894e-07	3.91158e-05	0.097,0.0,0.019	0.193,0.054,0.128	-0.086
AT4G17483	A3SS	4	-	9748262	9748679	9748262	9748503	9748786	9749051	10,5,3	5,8,4	12,2,1	3,2,1	270	135	7.96187e-07	3.91158e-05	0.5,0.238,0.273	0.667,0.333,0.333	-0.107
AT1G50730	A3SS	1	+	18796068	18796253	18796071	18796253	18795923	18795954	4,0,0	5,5,8	5,5,5	6,8,10	24	24	1.12589e-06	5.20452e-05	0.444,0.0,0.0	0.455,0.385,0.333	-0.243
AT3G59680	A3SS	3	+	22045190	22046047	22045255	22046047	22043918	22044296	28,20,26	37,27,20	32,24,14	49,38,36	193	135	1.69837e-06	7.60552e-05	0.346,0.341,0.476	0.314,0.306,0.214	0.11
AT3G43610	A3SS	3	-	15518020	15518183	15518020	15518180	15518313	15518375	1,0,2	23,11,31	4,4,4	16,15,32	55	55	1.99598e-06	8.66741e-05	0.042,0.0,0.061	0.2,0.211,0.111	-0.14
AT5G60870	A3SS	5	-	24486953	24487100	24486953	24487093	24487244	24487824	2,2,1	11,9,19	6,5,6	3,9,18	135	133	2.27235e-06	9.5773e-05	0.152,0.18,0.049	0.663,0.354,0.247	-0.294
AT1G45249	A3SS	1	-	17165710	17166069	17165710	17165782	17166341	17167451	18,16,6	38,21,24	19,14,22	24,11,28	200	65	2.67359e-06	0.000109465	0.133,0.198,0.075	0.205,0.293,0.203	-0.098
AT1G76440	A3SS	1	-	28682821	28683044	28682821	28683009	28683672	28683785	15,12,26	9,7,7	22,25,34	2,4,14	134	106	4.32169e-06	0.000172027	0.569,0.576,0.746	0.897,0.832,0.658	-0.165
AT5G27270	A3SS	5	+	9606260	9607679	9606277	9607679	9605483	9606192	5,8,11	2,20,15	9,0,7	24,16,13	145	135	4.845e-06	0.000187646	0.699,0.271,0.406	0.259,0.0,0.334	0.261
AT4G26795	A3SS	4	-	13487754	13488364	13487754	13488192	13488443	13488868	24,14,27	1,1,0	6,14,8	0,1,2	270	135	8.98614e-06	0.000338872	0.923,0.875,1.0	1.0,0.875,0.667	0.085
AT3G49500	A3SS	3	-	18350490	18353226	18350490	18353210	18353466	18353673	8,11,20	11,12,20	14,4,1	13,14,9	144	135	1.05041e-05	0.000385959	0.405,0.462,0.484	0.502,0.211,0.094	0.181
AT1G61970	A3SS	1	+	22906831	22907730	22907128	22907730	22906472	22906610	8,2,3	0,0,1	4,1,1	4,0,0	266	131	1.10855e-05	0.000397139	1.0,1.0,0.596	0.33,1.0,1.0	0.089
AT3G07530	A3SS	3	+	2402103	2402296	2402106	2402296	2401679	2402009	3,0,5	1,2,8	1,1,1	8,1,4	135	135	1.21768e-05	0.000425593	0.75,0.0,0.385	0.111,0.5,0.2	0.108
AT4G08460	A3SS	4	-	5378697	5378832	5378697	5378821	5380530	5380882	16,14,16	20,14,23	26,26,20	50,48,39	128	117	1.28041e-05	0.000436862	0.422,0.478,0.389	0.322,0.331,0.319	0.106
AT3G52170	A3SS	3	-	19348965	19349146	19348965	19349132	19349393	19349527	3,1,2	10,5,16	1,4,3	1,5,8	134	127	1.81013e-05	0.000603235	0.221,0.159,0.106	0.487,0.431,0.262	-0.231
AT2G43500	A3SS	2	+	18062690	18063659	18062693	18063659	18062530	18062595	1,0,1	4,6,8	0,1,0	2,0,1	58	58	2.94552e-05	0.000959303	0.2,0.0,0.111	0.0,1.0,0.0	-0.23
AT2G24140	A3SS	2	-	10262855	10263825	10262855	10263713	10263956	10264065	2,2,2	1,0,0	3,1,1	4,0,1	207	102	3.73427e-05	0.00118916	0.496,1.0,1.0	0.27,1.0,0.33	0.299
AT5G19660	A3SS	5	-	6645317	6645503	6645317	6645470	6645610	6645739	2,1,0	29,28,25	10,2,0	43,18,14	148	122	4.22633e-05	0.0012991	0.054,0.029,0.0	0.161,0.084,0.0	-0.054
AT2G05210	A3SS	2	+	1891713	1891940	1891779	1891940	1891470	1891550	4,2,2	2,2,7	7,7,6	2,4,4	132	73	4.26084e-05	0.0012991	0.525,0.356,0.136	0.659,0.492,0.453	-0.196
AT1G09980	A3SS	1	-	3258636	3258770	3258636	3258767	3258864	3259104	33,19,18	12,6,3	16,16,19	0,1,5	127	124	5.22526e-05	0.00155996	0.729,0.756,0.854	1.0,0.94,0.788	-0.13
AT1G48410	A3SS	1	-	17890509	17890649	17890509	17890643	17890734	17890884	76,72,102	78,52,40	160,82,100	63,40,61	133	127	7.06188e-05	0.00206524	0.482,0.569,0.709	0.708,0.662,0.61	-0.073
AT5G60570	A3SS	5	+	24348169	24350164	24348367	24350164	24347782	24348026	9,20,22	13,17,14	10,9,7	30,23,26	270	135	7.80111e-05	0.00220592	0.257,0.37,0.44	0.143,0.164,0.119	0.214
AT5G26740	A3SS	5	+	9292221	9292352	9292281	9292352	9291838	9292142	50,46,39	15,9,10	220,83,87	68,44,33	124	64	7.85079e-05	0.00220592	0.632,0.725,0.668	0.625,0.493,0.576	0.11
AT2G39805	A3SS	2	-	16611232	16611401	16611232	16611398	16611588	16611669	8,10,8	15,21,16	12,5,5	31,24,23	74	74	0.000118287	0.00325972	0.348,0.323,0.333	0.279,0.172,0.179	0.125
AT5G10320	A3SS	5	-	3245895	3246032	3245895	3246029	3246155	3246237	2,0,2	3,1,1	1,0,2	8,3,1	70	67	0.000127933	0.00345902	0.39,0.0,0.657	0.107,0.0,0.657	0.094
AT2G35660	A3SS	2	+	14989001	14989075	14989009	14989075	14988777	14988924	1,3,4	1,1,2	2,1,1	0,4,1	67	59	0.000156066	0.00414153	0.468,0.725,0.638	1.0,0.18,0.468	0.061
AT1G02840	A3SS	1	+	628776	629321	629287	629321	628245	628469	198280172	83,82,122	282,130,94	154123149	162	27	0.000159244	0.00414903	0.284,0.363,0.19	0.234,0.15,0.095	0.119
AT2G32760	A3SS	2	+	13892577	13892806	13892599	13892806	13891536	13892325	19,20,23	8,9,7	19,7,21	14,7,9	150	135	0.000190703	0.00487995	0.681,0.667,0.747	0.55,0.474,0.677	0.131
AT3G12550	A3SS	3	+	3978622	3979044	3978635	3979044	3978004	3978256	5,2,3	4,6,13	0,1,1	7,10,12	141	135	0.000212946	0.00535353	0.545,0.242,0.181	0.0,0.087,0.074	0.269
AT1G23230	A3SS	1	+	8247854	8247949	8247866	8247949	8247675	8247759	2,3,6	2,2,3	5,8,1	1,2,1	30	18	0.000316263	0.00774927	0.375,0.474,0.545	0.75,0.706,0.375	-0.146
AT5G06265	A3SS	5	+	1905778	1906766	1906563	1906766	1905247	1905383	17,28,21	27,13,14	21,17,13	30,17,17	264	129	0.000319056	0.00774927	0.235,0.513,0.423	0.255,0.328,0.272	0.105
AT2G30740	A3SS	2	+	13095593	13096492	13095636	13096492	13095322	13095484	0,2,2	1,0,0	0,1,1	4,5,1	171	135	0.000325298	0.00776919	0.0,1.0,1.0	0.0,0.136,0.441	0.474
AT3G21100	A3SS	3	+	7402073	7402525	7402088	7402525	7401962	7401994	2,1,4	11,8,20	1,1,6	5,11,5	33	25	0.000439014	0.0103132	0.121,0.087,0.132	0.132,0.064,0.476	-0.111
AT5G11380	A3SS	5	+	3632732	3633022	3632737	3633022	3632374	3632653	4,5,5	20,30,16	3,9,4	9,10,10	135	135	0.000458597	0.0104313	0.167,0.143,0.238	0.25,0.474,0.286	-0.154
AT1G31500	A3SS	1	-	11276059	11276181	11276059	11276166	11276478	11276636	2,2,6	7,8,7	4,1,8	7,2,6	115	100	0.000455744	0.0104313	0.199,0.179,0.427	0.332,0.303,0.537	-0.122
AT1G73350	A3SS	1	-	27576238	27576345	27576238	27576339	27576430	27576479	22,21,12	4,6,3	25,20,17	6,1,1	7	1	0.000519164	0.0116244	0.44,0.333,0.364	0.373,0.741,0.708	-0.228
AT3G25820	A3SS	3	+	9440464	9441287	9441148	9441287	9439989	9440371	99,46,46	0,0,0	34,20,22	0,6,0	267	132	0.000569107	0.0125466	1.0,1.0,1.0	1.0,0.622,1.0	0.126
AT2G43500	A3SS	2	+	18062690	18063659	18062693	18063659	18062530	18062599	1,2,0	1,8,7	2,1,1	4,0,0	62	62	0.000642036	0.01394	0.5,0.2,0.0	0.333,1.0,1.0	-0.544
AT1G68872	A3SS	1	-	25890247	25890981	25890247	25890326	25891169	25891345	9,16,8	4,5,10	13,8,2	3,0,4	207	72	0.000817769	0.0174208	0.439,0.527,0.218	0.601,1.0,0.148	-0.188
AT1G29120	A3SS	1	+	10175212	10175363	10175215	10175363	10174208	10174670	5,19,12	71,48,33	3,13,4	75,54,28	135	135	0.000826668	0.0174208	0.066,0.284,0.267	0.038,0.194,0.125	0.087
AT3G56860	A3SS	3	-	21049348	21050491	21049348	21049754	21050682	21052320	136111184	90,115,86	133,90,142	214109109	270	135	0.000859252	0.0178451	0.43,0.326,0.517	0.237,0.292,0.394	0.117
AT4G00560	A3SS	4	-	241024	241370	241024	241155	241458	241646	35,34,35	14,2,9	48,47,51	18,16,19	259	124	0.0008974	0.0183711	0.545,0.891,0.651	0.561,0.584,0.562	0.127
AT3G15520	A3SS	3	-	5251846	5252112	5251846	5252107	5252258	5252697	0,0,2	5,9,4	1,1,1	3,0,6	135	135	0.00094227	0.0187669	0.0,0.0,0.333	0.25,1.0,0.143	-0.353
AT3G27260	A3SS	3	+	10068343	10069643	10068435	10069643	10067528	10068007	88,121,66	10,6,3	98,38,36	6,10,6	220	135	0.00094293	0.0187669	0.844,0.925,0.931	0.909,0.7,0.786	0.102
AT4G30990	A3SS	4	+	15089012	15089196	15089015	15089196	15088436	15088771	5,5,15	4,10,23	7,2,4	24,4,6	135	135	0.000984776	0.0193313	0.556,0.333,0.395	0.226,0.333,0.4	0.108
AT4G21540	A3SS	4	+	11460639	11460715	11460642	11460715	11460244	11460345	5,5,4	17,20,19	5,3,10	22,6,13	28	25	0.00107168	0.020753	0.208,0.182,0.158	0.169,0.309,0.407	-0.112
AT5G03440	A3SS	5	-	857810	857985	857810	857902	858294	858444	9,8,16	7,8,10	16,23,8	8,4,10	161	85	0.00111436	0.0212916	0.404,0.346,0.458	0.514,0.752,0.297	-0.118
AT5G67540	A3SS	5	-	26945172	26945782	26945172	26945699	26946015	26946377	19,18,33	19,17,25	11,15,16	28,18,43	211	135	0.00136122	0.0256661	0.39,0.404,0.458	0.201,0.348,0.192	0.17
AT1G65540	A3SS	1	-	24365493	24366089	24365493	24366065	24366333	24366456	27,40,29	44,46,35	19,12,19	72,42,28	133	116	0.00188039	0.0349948	0.349,0.431,0.42	0.187,0.199,0.372	0.147
AT4G29930	A3SS	4	+	14645060	14645117	14645069	14645117	14644859	14644982	5,2,2	0,2,0	1,2,1	2,0,1	31	22	0.00233782	0.04295	1.0,0.415,1.0	0.262,1.0,0.415	0.246
AT5G12440	A3SS	5	-	4041473	4041709	4041473	4041648	4042037	4042254	12,8,13	2,0,5	14,6,16	1,1,0	189	135	0.00247923	0.0449713	0.811,1.0,0.65	0.909,0.811,1.0	-0.086
AT3G04500	A3SS	3	-	1212469	1212735	1212469	1212566	1212833	1212931	57,89,96	31,25,21	80,47,46	28,19,31	181	46	0.00253301	0.0453725	0.318,0.475,0.537	0.421,0.386,0.274	0.083
AT2G45830	A3SS	2	+	18866319	18867160	18866606	18867160	18865929	18866228	8,3,4	1,2,0	10,2,0	8,4,1	270	135	0.00263416	0.0466019	0.8,0.429,1.0	0.385,0.2,0.0	0.548
AT1G17520	A3SS	1	-	6025522	6025609	6025522	6025606	6026077	6026162	8,6,12	9,9,6	7,3,8	20,7,5	23	20	0.00271192	0.0473924	0.436,0.367,0.635	0.233,0.271,0.582	0.117
AT3G23640	A3SS	3	+	8502306	8502597	8502326	8502597	8501555	8501989	75,113,80	24,36,21	121,57,48	61,54,25	148	135	0.00282081	0.0487015	0.74,0.741,0.777	0.644,0.491,0.637	0.162
GeneID	AS tpye	chr	strand	longExonStart_0base	longExonEnd	shortES	shortEE	flankingES	flankingEE	IJC_SAMPLE_1	SJC_SAMPLE_1	IJC_SAMPLE_2	SJC_SAMPLE_2	IncFormLen	SkipFormLen	PValue	FDR	IncLevel1	IncLevel2	IncLevelDifference
AT3G26085	A5SS	3	+	9530659	9530915	9530659	9530911	9531001	9531384	4,8,9	11,10,3	21,6,21	7,2,5	135	135	1.02518e-36	9.68794e-34	0.267,0.444,0.75	0.75,0.75,0.808	-0.282
AT1G54310	A5SS	1	+	20274312	20274561	20274312	20274535	20274641	20274828	5,9,11	5,0,9	22,8,18	2,0,2	154	135	1.25169e-32	5.91424e-30	0.467,1.0,0.517	0.906,1.0,0.888	-0.27
AT3G50190	A5SS	3	-	18609743	18610432	18610004	18610432	18609068	18609597	0,0,2	1,2,1	0,0,1	24,17,10	270	135	9.02847e-30	2.84397e-27	0.0,0.0,0.5	0.0,0.0,0.048	0.151
AT5G43930	A5SS	5	+	17677787	17677876	17677787	17677872	17678107	17678216	6,11,10	7,4,3	11,11,4	11,24,8	49	45	3.73032e-28	8.81288e-26	0.44,0.716,0.754	0.479,0.296,0.315	0.273
AT5G38600	A5SS	5	+	15457320	15457732	15457320	15457701	15458116	15458198	4,3,7	21,11,26	1,0,0	31,21,24	99	75	3.1066e-27	5.87147e-25	0.126,0.171,0.169	0.024,0.0,0.0	0.147
AT5G60120	A5SS	5	+	24209970	24210161	24209970	24210074	24210295	24210409	4,8,10	3,11,6	2,3,1	8,15,3	149	69	2.79659e-26	4.40463e-24	0.382,0.252,0.436	0.104,0.085,0.134	0.249
AT3G56860	A5SS	3	-	21049532	21050491	21049591	21050491	21049348	21049416	5,11,6	4,10,10	1,0,3	9,9,7	113	61	4.58651e-26	6.19179e-24	0.403,0.373,0.245	0.057,0.0,0.188	0.259
AT1G03290	A5SS	1	+	807395	807631	807395	807510	807950	808017	36,38,34	18,9,5	32,15,23	23,10,12	147	33	8.98719e-22	1.06161e-19	0.31,0.487,0.604	0.238,0.252,0.301	0.203
AT3G46980	A5SS	3	-	17309437	17309964	17309448	17309964	17309098	17309325	41,34,20	1,0,3	34,18,13	7,5,8	139	135	5.90968e-20	6.20516e-18	0.976,1.0,0.866	0.825,0.778,0.612	0.209
AT5G14610	A5SS	5	+	4712122	4712725	4712122	4712191	4712948	4713218	2,1,3	3,8,16	12,8,8	4,5,10	197	62	1.32935e-19	1.25624e-17	0.173,0.038,0.056	0.486,0.335,0.201	-0.252
AT5G05800	A5SS	5	-	1744939	1745245	1745136	1745245	1744445	1744781	18,8,17	5,3,17	17,5,25	28,13,17	237	102	2.23687e-17	1.92168e-15	0.608,0.534,0.301	0.207,0.142,0.388	0.235
AT1G03905	A5SS	1	+	993399	993951	993399	993631	994045	994206	75,139,49	61,63,23	52,35,25	42,50,64	270	135	2.63395e-17	2.07424e-15	0.381,0.525,0.516	0.382,0.259,0.163	0.206
AT2G39740	A5SS	2	+	16575751	16576096	16575751	16575928	16576236	16576388	3,0,5	11,10,26	0,0,0	46,20,28	270	135	1.40377e-16	1.02044e-14	0.12,0.0,0.088	0.0,0.0,0.0	0.069
AT5G10940	A5SS	5	-	3452075	3452190	3452084	3452190	3451435	3451575	8,18,19	29,34,42	16,3,4	36,35,48	106	97	2.44962e-16	1.65349e-14	0.202,0.326,0.293	0.289,0.073,0.071	0.129
AT2G38280	A5SS	2	-	16033726	16033835	16033741	16033835	16033291	16033654	54,55,65	28,38,83	34,43,43	33,56,77	102	87	6.80182e-16	4.28515e-14	0.622,0.552,0.4	0.468,0.396,0.323	0.129
AT1G10095	A5SS	1	-	3298112	3298390	3298339	3298390	3297755	3297992	0,2,6	12,8,2	0,0,1	17,3,0	179	44	3.29383e-14	1.94542e-12	0.0,0.058,0.424	0.0,0.0,1.0	-0.173
AT4G30820	A5SS	4	+	15007106	15007268	15007106	15007211	15007601	15007675	3,2,1	4,1,8	1,0,1	15,6,11	80	30	4.60989e-14	2.56256e-12	0.22,0.429,0.045	0.024,0.0,0.033	0.212
AT2G39740	A5SS	2	+	16575751	16576100	16575751	16575928	16576236	16576388	3,0,4	11,10,26	0,0,0	46,20,28	270	135	1.17357e-12	6.16126e-11	0.12,0.0,0.071	0.0,0.0,0.0	0.064
AT5G11630	A5SS	5	+	3740758	3740942	3740758	3740877	3741503	3741827	85,79,125	19,10,22	75,80,139	17,33,57	170	112	6.80975e-12	3.38695e-10	0.747,0.839,0.789	0.744,0.615,0.616	0.133
AT2G03140	A5SS	2	+	949989	950231	949989	950208	950308	951553	5,11,5	2,11,11	9,7,11	6,5,2	151	135	5.01161e-11	2.25522e-09	0.691,0.472,0.289	0.573,0.556,0.831	-0.169
AT1G73390	A5SS	1	-	27594494	27594551	27594498	27594551	27593901	27594166	12,6,6	10,7,2	28,8,7	9,2,4	50	46	4.9248e-11	2.25522e-09	0.525,0.441,0.734	0.741,0.786,0.617	-0.148
AT5G51620	A5SS	5	+	20967503	20967765	20967503	20967650	20967950	20968506	58,50,75	67,93,65	81,62,55	69,38,52	243	135	7.77277e-11	3.33876e-09	0.325,0.23,0.391	0.395,0.475,0.37	-0.098
AT4G35785	A5SS	4	-	16953703	16953890	16953724	16953890	16953522	16953592	0,7,2	12,11,17	14,3,6	20,13,9	77	63	4.22979e-09	1.73789e-07	0.0,0.342,0.088	0.364,0.159,0.353	-0.149
AT2G40820	A5SS	2	-	17039883	17040127	17039953	17040127	17039183	17039488	4,7,11	16,12,12	4,5,16	53,22,18	198	135	4.77142e-09	1.87875e-07	0.146,0.285,0.385	0.049,0.134,0.377	0.085
AT5G64400	A5SS	5	+	25748839	25749122	25748839	25748943	25749243	25749300	1,8,16	0,7,4	3,0,4	3,5,5	147	12	7.93139e-09	2.99807e-07	1.0,0.085,0.246	0.075,0.0,0.061	0.398
AT1G01020	A5SS	1	-	8570	8737	8593	8737	8416	8464	7,8,19	0,3,13	17,8,19	0,1,2	57	41	1.28431e-08	4.66796e-07	1.0,0.657,0.512	1.0,0.852,0.872	-0.185
AT1G67480	A5SS	1	+	25276182	25276463	25276182	25276345	25276832	25276904	33,43,29	21,20,11	70,50,35	72,32,19	176	65	2.21817e-08	7.76359e-07	0.367,0.443,0.493	0.264,0.366,0.405	0.089
AT4G12440	A5SS	4	+	7378350	7378884	7378350	7378764	7379857	7379916	4,2,0	8,9,4	2,1,3	0,0,2	165	52	3.1825e-07	1.07409e-05	0.136,0.065,0.0	1.0,1.0,0.321	-0.707
AT1G78690	A5SS	1	+	29596982	29597235	29596982	29597210	29597315	29597446	7,9,2	14,11,16	2,4,2	14,13,17	142	124	3.36975e-06	0.000109807	0.304,0.417,0.098	0.111,0.212,0.093	0.134
AT5G43320	A5SS	5	-	17386657	17386986	17386922	17386986	17386424	17386576	22,34,34	80,87,80	26,9,10	130109109	192	57	5.77824e-06	0.000182014	0.075,0.104,0.112	0.056,0.024,0.027	0.061
AT5G44290	A5SS	5	-	17843414	17843806	17843432	17843806	17842764	17843307	13,10,9	86,76,49	27,18,11	95,61,46	146	135	1.41677e-05	0.000428246	0.123,0.108,0.145	0.208,0.214,0.181	-0.076
AT1G67500	A5SS	1	-	25294487	25294841	25294657	25294841	25292788	25294409	8,10,3	2,0,0	8,6,6	5,1,1	270	135	1.45014e-05	0.000428246	0.667,1.0,1.0	0.444,0.75,0.75	0.241
AT2G36000	A5SS	2	+	15117014	15118220	15117014	15118116	15118312	15119043	25,42,35	12,8,19	50,28,51	26,27,22	232	135	1.8984e-05	0.000543634	0.548,0.753,0.517	0.528,0.376,0.574	0.113
AT5G43930	A5SS	5	+	17680508	17680608	17680508	17680583	17680690	17681082	16,13,14	24,18,13	21,15,18	50,31,27	93	68	4.79936e-05	0.00133394	0.328,0.346,0.441	0.235,0.261,0.328	0.097
AT1G78690	A5SS	1	+	29596982	29597210	29596982	29597190	29597315	29597446	17,13,22	0,5,10	15,15,19	11,8,6	137	124	5.28518e-05	0.001427	1.0,0.702,0.666	0.552,0.629,0.741	0.149
AT4G22120	A5SS	4	-	11719398	11719807	11719461	11719807	11718830	11719164	5,5,6	27,19,20	1,0,3	34,9,19	191	135	6.39595e-05	0.00167894	0.116,0.157,0.175	0.02,0.0,0.1	0.109
AT5G43990	A5SS	5	+	17697841	17698094	17697841	17698020	17698517	17698705	3,4,4	0,0,2	0,7,7	2,0,17	202	135	7.89069e-05	0.00201532	1.0,1.0,0.572	0.0,1.0,0.216	0.452
AT5G44870	A5SS	5	+	18114460	18115129	18114460	18115041	18115214	18116529	8,12,4	1,2,1	16,5,2	6,1,3	216	135	0.000184564	0.00458982	0.833,0.789,0.714	0.625,0.758,0.294	0.22
AT4G19160	A5SS	4	+	10478243	10478347	10478243	10478321	10478540	10478904	61,71,14	85,43,71	128,50,36	233,162,54	97	71	0.000615294	0.014909	0.344,0.547,0.126	0.287,0.184,0.328	0.073
AT1G78690	A5SS	1	+	29596982	29597235	29596982	29597190	29597315	29597446	10,11,8	0,5,10	5,6,4	11,8,6	162	124	0.00071702	0.0169396	1.0,0.627,0.38	0.258,0.365,0.338	0.349
AT1G01220	A5SS	1	+	91742	92089	91742	92070	92269	92933	1,5,1	21,6,11	0,4,4	7,5,9	147	135	0.000750853	0.0173062	0.042,0.434,0.077	0.0,0.424,0.29	-0.054
AT5G05670	A5SS	5	-	1698022	1698191	1698066	1698191	1697392	1697576	19,9,16	27,26,54	34,26,19	37,33,50	155	118	0.000813787	0.0183102	0.349,0.209,0.184	0.412,0.375,0.224	-0.09
AT3G43210	A5SS	3	+	15190858	15191321	15190858	15191159	15191425	15191657	1,1,2	2,2,7	2,0,0	7,6,17	270	135	0.00094869	0.0208491	0.2,0.2,0.125	0.125,0.0,0.0	0.133
AT5G27970	A5SS	5	+	10013257	10013441	10013257	10013405	10013504	10013679	17,14,25	42,52,31	24,16,27	34,30,36	164	135	0.00118819	0.025519	0.25,0.181,0.399	0.368,0.305,0.382	-0.075
AT3G49500	A5SS	3	-	18353443	18353673	18353466	18353673	18350490	18353210	4,1,1	11,12,20	13,1,4	13,14,9	151	135	0.00123849	0.0260082	0.245,0.069,0.043	0.472,0.06,0.284	-0.153
AT2G35738	A5SS	2	+	15023486	15023810	15023486	15023648	15023883	15024001	7,7,6	5,2,11	2,0,0	8,15,5	246	111	0.00227622	0.0467615	0.387,0.612,0.198	0.101,0.0,0.0	0.365
AT2G15530	A5SS	2	+	6773916	6773983	6773916	6773964	6774083	6775826	9,5,5	7,2,8	7,2,6	3,3,1	60	41	0.00233761	0.0470009	0.468,0.631,0.299	0.615,0.313,0.804	-0.111
GeneID	AS tpye	chr	strand	riExonStart_0base	riExonEnd	upstreamES	upstreamEE	downstreamES	downstreamEE	IJC_SAMPLE_1	SJC_SAMPLE_1	IJC_SAMPLE_2	SJC_SAMPLE_2	IncFormLen	SkipFormLen	PValue	FDR	IncLevel1	IncLevel2	IncLevelDifference
AT3G01980	RI	3	-	327585	328328	327585	328025	328098	328328	46,54,32	54,47,43	3,5,3	30,32,44	132	135	1.26772e-229	5.05438e-226	0.466,0.54,0.432	0.093,0.138,0.065	0.381
AT3G46658	RI	3	+	17189302	17191349	17189302	17189845	17190003	17191349	35,79,65	3,3,1	11,7,5	3,8,7	270	135	3.09097e-176	6.16184e-173	0.854,0.929,0.97	0.647,0.304,0.263	0.513
AT4G23270	RI	4	+	12173485	12174297	12173485	12173873	12173940	12174297	16,26,13	25,54,44	53,41,31	40,30,18	120	135	9.93374e-105	1.32019e-101	0.419,0.351,0.249	0.598,0.606,0.66	-0.282
AT1G77590	RI	1	-	29151144	29151831	29151144	29151225	29151329	29151831	15,102,35	58,74,33	0,3,7	33,20,45	133	74	8.12224e-88	8.09584e-85	0.126,0.434,0.371	0.0,0.077,0.08	0.258
AT3G24929	RI	3	+	9105605	9106883	9105605	9106239	9106323	9106883	33,36,21	2,0,1	1,2,0	5,0,1	154	135	2.78473e-86	2.22055e-83	0.935,1.0,0.948	0.149,1.0,0.0	0.578
AT4G19160	RI	4	+	10478243	10478904	10478243	10478347	10478540	10478904	81,39,63	61,71,14	363,156,95	128,50,36	232	97	1.76076e-56	1.17002e-53	0.357,0.187,0.653	0.542,0.566,0.525	-0.145
AT3G19780	RI	3	+	6870525	6871675	6870525	6870930	6871378	6871675	11,15,23	0,1,1	12,13,13	2,11,6	270	135	9.10151e-53	5.18396e-50	1.0,0.882,0.92	0.75,0.371,0.52	0.387
AT3G29290	RI	3	+	11238010	11239872	11238010	11238201	11238307	11239872	1,8,7	1,0,1	4,0,2	5,5,3	198	135	3.59796e-44	1.79313e-41	0.405,1.0,0.827	0.353,0.0,0.313	0.522
AT3G24929	RI	3	+	9105605	9106883	9105605	9105713	9106323	9106883	41,32,25	1,2,3	8,5,4	1,2,4	236	101	2.67431e-38	1.18472e-35	0.946,0.873,0.781	0.774,0.517,0.3	0.336
AT2G35330	RI	2	+	14868860	14870879	14868860	14869060	14869225	14870879	17,12,23	17,1,11	31,13,13	22,31,32	270	135	4.2016e-38	1.67518e-35	0.333,0.857,0.511	0.413,0.173,0.169	0.315
AT1G05710	RI	1	+	1714872	1716308	1714872	1716080	1716195	1716308	3,13,8	1,1,0	9,1,9	9,1,5	187	106	1.42242e-34	5.15563e-32	0.63,0.881,1.0	0.362,0.362,0.505	0.427
AT3G09240	RI	3	-	2837294	2837919	2837294	2837430	2837698	2837919	14,26,13	6,5,4	18,8,7	8,16,6	264	129	6.91457e-34	2.29737e-31	0.533,0.718,0.614	0.524,0.196,0.363	0.261
AT3G11890	RI	3	+	3755541	3757006	3755541	3755708	3756019	3757006	10,8,10	0,4,2	9,9,11	10,7,11	270	135	1.30859e-33	4.01335e-31	1.0,0.5,0.714	0.31,0.391,0.333	0.393
AT3G46130	RI	3	+	16945229	16945750	16945229	16945550	16945620	16945750	40,18,15	33,11,16	216129109	39,21,61	114	123	3.65542e-33	1.04101e-30	0.567,0.638,0.503	0.857,0.869,0.658	-0.225
AT1G11280	RI	1	-	3789339	3790935	3789339	3790647	3790724	3790935	6,13,14	7,0,1	6,5,6	18,3,1	140	135	2.39434e-32	5.96638e-30	0.453,1.0,0.931	0.243,0.616,0.853	0.224
AT5G07370	RI	5	+	2330387	2332336	2330387	2330844	2331226	2332336	43,44,35	14,14,13	53,51,40	6,4,8	270	135	2.36682e-32	5.96638e-30	0.606,0.611,0.574	0.815,0.864,0.714	-0.201
AT1G10810	RI	1	+	3599165	3599877	3599165	3599590	3599676	3599877	0,8,10	2,2,0	6,3,1	4,6,9	158	135	1.84716e-31	4.2868e-29	0.0,0.774,1.0	0.562,0.299,0.087	0.275
AT5G62950	RI	5	-	25263025	25263905	25263025	25263154	25263370	25263905	29,19,25	15,20,21	43,41,31	20,11,8	257	122	1.93535e-31	4.2868e-29	0.479,0.311,0.361	0.505,0.639,0.648	-0.214
AT3G11240	RI	3	-	3519239	3520596	3519239	3520319	3520445	3520596	12,14,26	16,25,15	5,0,5	25,25,20	238	135	6.22152e-31	1.30554e-28	0.298,0.241,0.496	0.102,0.0,0.124	0.27
AT1G10910	RI	1	+	3643453	3644187	3643453	3643582	3643731	3644187	24,55,27	19,7,24	77,59,44	11,19,8	257	122	1.40622e-28	2.8033e-26	0.375,0.789,0.348	0.769,0.596,0.723	-0.192
AT1G73410	RI	1	+	27602083	27603317	27602083	27602515	27602859	27603317	19,12,6	41,30,46	19,8,13	21,8,21	270	135	2.53922e-28	4.82089e-26	0.188,0.167,0.061	0.311,0.333,0.236	-0.155
AT1G79090	RI	1	-	29749112	29751586	29749112	29749366	29749456	29751586	77,85,165	21,34,21	73,70,136	39,36,54	166	135	2.74644e-28	4.9773e-26	0.749,0.67,0.865	0.604,0.613,0.672	0.132
AT3G02510	RI	3	-	524264	524631	524264	524409	524507	524631	0,0,0	18,7,22	0,3,2	5,2,15	164	117	2.21294e-27	3.83609e-25	0.0,0.0,0.0	0.0,0.517,0.087	-0.201
AT1G70920	RI	1	+	26735893	26736492	26735893	26736201	26736289	26736492	16,15,5	26,26,31	2,2,2	24,28,7	162	135	2.59476e-27	4.31055e-25	0.339,0.325,0.118	0.065,0.056,0.192	0.156
AT2G03140	RI	2	+	950308	951553	950308	950717	951059	951553	6,0,9	4,1,3	5,2,0	13,4,4	270	135	4.83308e-27	7.7078e-25	0.429,0.0,0.6	0.161,0.2,0.0	0.223
AT2G25670	RI	2	-	10930298	10931090	10930298	10930719	10930827	10931090	55,37,67	100101181	88,64,108	84,82,184	202	135	1.58028e-26	2.4233e-24	0.269,0.197,0.198	0.412,0.343,0.282	-0.124
AT3G05920	RI	3	-	1769361	1769806	1769361	1769437	1769510	1769806	5,2,1	4,4,4	3,1,3	14,11,25	66	69	3.01998e-26	4.4595e-24	0.567,0.343,0.207	0.183,0.087,0.111	0.245
AT2G02170	RI	2	-	557597	558398	557597	558140	558253	558398	1,0,0	17,22,17	1,2,6	10,5,15	212	135	1.35846e-24	1.93435e-22	0.036,0.0,0.0	0.06,0.203,0.203	-0.143
AT5G37370	RI	5	-	14815171	14816046	14815171	14815545	14815697	14816046	59,47,35	19,28,17	49,60,57	24,5,8	270	135	3.62912e-24	4.98942e-22	0.608,0.456,0.507	0.505,0.857,0.781	-0.191
AT4G25500	RI	4	+	13025162	13026168	13025162	13025273	13026055	13026168	50,63,50	65,42,44	73,47,37	117,88,64	210	75	1.17903e-23	1.56693e-21	0.216,0.349,0.289	0.182,0.16,0.171	0.114
AT2G26210	RI	2	+	11157117	11157821	11157117	11157247	11157687	11157821	71,67,57	11,6,5	101,72,60	15,23,20	250	115	3.95603e-22	5.08796e-20	0.748,0.837,0.84	0.756,0.59,0.58	0.166
AT5G37850	RI	5	+	15065299	15065701	15065299	15065479	15065604	15065701	37,58,70	16,6,10	60,27,35	18,15,31	191	90	5.31519e-22	6.62239e-20	0.521,0.82,0.767	0.611,0.459,0.347	0.23
AT5G05800	RI	5	-	1744445	1745245	1744445	1744781	1745136	1745245	25,14,28	5,3,17	25,15,24	28,13,17	237	102	7.47671e-22	9.03323e-20	0.683,0.668,0.415	0.278,0.332,0.378	0.259
AT1G13450	RI	1	-	4613285	4613889	4613285	4613516	4613754	4613889	42,53,47	47,62,55	75,41,32	153,88,73	263	128	3.22755e-21	3.78477e-19	0.303,0.294,0.294	0.193,0.185,0.176	0.112
AT5G05550	RI	5	-	1639453	1640960	1639453	1639551	1639823	1640960	20,40,38	0,6,16	38,33,33	23,16,13	226	91	4.8922e-21	5.57291e-19	1.0,0.729,0.489	0.399,0.454,0.505	0.287
AT1G13780	RI	1	+	4724772	4725937	4724772	4725708	4725796	4725937	3,7,12	14,15,12	2,2,3	30,13,16	161	134	8.61994e-21	9.54659e-19	0.151,0.28,0.454	0.053,0.114,0.135	0.194
AT1G63100	RI	1	-	23399111	23402176	23399111	23400868	23400943	23402176	7,15,14	3,3,9	4,7,14	3,2,26	136	135	1.17669e-20	1.26796e-18	0.698,0.832,0.607	0.57,0.776,0.348	0.148
AT1G13570	RI	1	-	4642899	4643930	4642899	4643058	4643129	4643930	0,11,12	61,49,45	0,4,4	87,75,74	128	135	4.38732e-20	4.60323e-18	0.0,0.191,0.22	0.0,0.053,0.054	0.101
AT5G60100	RI	5	-	24200234	24201415	24200234	24200655	24201128	24201415	1,2,3	2,0,5	3,4,2	9,26,5	270	135	1.54634e-19	1.58083e-17	0.2,1.0,0.231	0.143,0.071,0.167	0.35
AT1G16930	RI	1	+	5789678	5790907	5789678	5789853	5789950	5790907	9,7,5	7,8,7	37,12,12	10,7,8	180	135	1.71328e-19	1.70772e-17	0.491,0.396,0.349	0.735,0.563,0.529	-0.197
AT2G47020	RI	2	-	19320089	19320458	19320089	19320284	19320362	19320458	50,50,75	27,24,40	23,16,49	21,16,45	96	89	2.74329e-19	2.66769e-17	0.632,0.659,0.635	0.504,0.481,0.502	0.146
AT1G69450	RI	1	-	26107384	26107975	26107384	26107618	26107699	26107975	37,36,54	180,172,99	163,101,27	263196117	148	135	3.03363e-19	2.87978e-17	0.158,0.16,0.332	0.361,0.32,0.174	-0.068
AT2G02960	RI	2	-	863782	864452	863782	863995	864247	864452	234200136	33,25,13	521269178	105,56,47	270	135	6.13553e-19	5.55963e-17	0.78,0.8,0.84	0.713,0.706,0.654	0.116
AT1G51645	RI	1	+	19150247	19152074	19150247	19151040	19151139	19152074	30,22,24	5,6,4	40,17,20	18,13,6	184	135	6.01619e-19	5.55963e-17	0.815,0.729,0.815	0.62,0.49,0.71	0.18
AT3G50920	RI	3	-	18923221	18923772	18923221	18923526	18923655	18923772	16,35,40	8,9,20	19,13,25	17,8,22	219	110	3.35488e-18	2.97242e-16	0.501,0.661,0.501	0.36,0.449,0.363	0.164
AT4G36050	RI	4	-	17054738	17055059	17054738	17054850	17054936	17055059	3,9,5	8,23,12	4,2,2	40,23,14	109	86	3.5031e-18	3.03627e-16	0.228,0.236,0.247	0.073,0.064,0.101	0.158
AT5G19480	RI	5	+	6571500	6571855	6571500	6571698	6571803	6571855	27,25,12	9,3,5	15,14,13	14,2,12	106	45	3.8303e-18	3.18155e-16	0.56,0.78,0.505	0.313,0.748,0.315	0.156
AT5G60120	RI	5	+	24209970	24210409	24209970	24210074	24210295	24210409	15,26,21	3,11,6	15,15,3	8,15,3	204	69	3.78437e-18	3.18155e-16	0.628,0.444,0.542	0.388,0.253,0.253	0.24
AT2G48130	RI	2	-	19682508	19685390	19682508	19683832	19684143	19685390	5,4,3	3,3,3	16,8,17	4,2,2	270	135	4.61689e-18	3.75664e-16	0.455,0.4,0.333	0.667,0.667,0.81	-0.319
AT4G19670	RI	4	-	10700919	10702174	10700919	10701424	10701833	10702174	7,8,13	40,17,20	31,11,31	50,12,29	270	135	8.03044e-18	6.40347e-16	0.08,0.19,0.245	0.237,0.314,0.348	-0.128
AT4G15090	RI	4	+	8614066	8616929	8614066	8614449	8614692	8616929	2,10,11	3,0,1	7,4,4	3,4,5	270	135	1.69302e-17	1.32354e-15	0.25,1.0,0.846	0.538,0.333,0.286	0.313
AT4G21400	RI	4	-	11399611	11400376	11399611	11399768	11399837	11400376	7,5,3	11,20,22	5,3,0	52,35,6	124	135	5.58634e-17	4.28322e-15	0.409,0.214,0.129	0.095,0.085,0.0	0.191
AT1G08230	RI	1	-	2584799	2586969	2584799	2586519	2586612	2586969	10,24,2	96,119,50	2,0,2	78,68,89	172	135	1.13486e-16	8.53714e-15	0.076,0.137,0.03	0.02,0.0,0.017	0.069
AT5G14260	RI	5	+	4603952	4604473	4603952	4604127	4604247	4604473	9,9,6	12,30,11	16,8,18	10,21,10	226	135	1.83112e-16	1.35198e-14	0.309,0.152,0.246	0.489,0.185,0.518	-0.162
AT3G49160	RI	3	-	18222328	18223933	18222328	18222491	18222840	18223933	30,83,87	0,1,1	19,18,24	5,0,1	270	135	1.28038e-15	9.2816e-14	1.0,0.976,0.978	0.655,1.0,0.923	0.125
AT1G07940	RI	1	-	2464330	2465076	2464330	2464814	2464912	2465076	9,10,6	6,11,14	3,3,8	16,12,16	182	135	2.88509e-15	2.05408e-13	0.527,0.403,0.241	0.122,0.156,0.271	0.207
AT3G05685	RI	3	-	1673774	1674244	1673774	1673989	1674078	1674244	2,1,3	7,11,32	5,7,3	4,14,17	164	135	3.96334e-15	2.77225e-13	0.19,0.07,0.072	0.507,0.292,0.127	-0.198
AT1G12260	RI	1	-	4162825	4163813	4162825	4163369	4163528	4163813	30,15,19	10,0,3	24,19,10	7,14,4	270	135	4.89869e-15	3.36743e-13	0.6,1.0,0.76	0.632,0.404,0.556	0.256
AT1G20380	RI	1	+	7062143	7062636	7062143	7062363	7062435	7062636	1,6,5	20,11,6	3,1,1	21,22,16	130	135	5.14524e-15	3.47696e-13	0.049,0.362,0.464	0.129,0.045,0.061	0.213
AT1G68872	RI	1	-	25890247	25891345	25890247	25890326	25891169	25891345	27,33,33	4,5,10	43,29,26	3,0,4	207	72	5.5624e-15	3.69621e-13	0.701,0.697,0.534	0.833,1.0,0.693	-0.198
AT5G13660	RI	5	+	4405093	4406813	4405093	4406515	4406614	4406813	3,2,1	17,26,25	9,5,2	21,13,12	184	135	6.93119e-15	4.4572e-13	0.115,0.053,0.029	0.239,0.22,0.109	-0.124
AT3G13790	RI	3	-	4534363	4535914	4534363	4535509	4535635	4535914	22,12,19	5,15,4	29,16,7	30,2,22	238	135	6.83979e-15	4.4572e-13	0.714,0.312,0.729	0.354,0.819,0.153	0.143
AT5G16780	RI	5	-	5517399	5517861	5517399	5517516	5517611	5517861	11,25,32	20,32,37	22,33,38	27,6,15	151	110	9.4363e-15	5.97183e-13	0.286,0.363,0.387	0.372,0.8,0.649	-0.262
AT1G10890	RI	1	+	3627996	3629304	3627996	3628229	3629097	3629304	161166150	59,38,43	402213160	71,42,29	270	135	9.69608e-15	6.04036e-13	0.577,0.686,0.636	0.739,0.717,0.734	-0.097
AT1G80860	RI	1	-	30387977	30388681	30387977	30388302	30388378	30388681	10,22,10	37,21,39	30,22,31	32,55,18	138	135	1.25189e-14	7.67888e-13	0.209,0.506,0.201	0.478,0.281,0.628	-0.157
AT3G19820	RI	3	-	6880374	6882235	6880374	6881628	6881722	6882235	10,10,5	0,0,3	5,4,5	1,0,8	174	135	2.13359e-14	1.28888e-12	1.0,1.0,0.564	0.795,1.0,0.327	0.147
AT1G80980	RI	1	-	30423198	30424152	30423198	30423644	30423724	30424152	7,5,6	11,2,7	17,6,5	2,6,3	146	135	3.43719e-14	2.04538e-12	0.37,0.698,0.442	0.887,0.48,0.606	-0.154
AT4G17370	RI	4	+	9706576	9706979	9706576	9706747	9706814	9706979	3,0,7	14,27,24	2,3,0	61,47,31	120	135	5.80847e-14	3.40564e-12	0.194,0.0,0.247	0.036,0.067,0.0	0.113
AT2G40030	RI	2	+	16720958	16722768	16720958	16722526	16722653	16722768	0,3,0	8,5,16	0,3,2	1,4,5	213	108	2.04037e-13	1.17898e-11	0.0,0.233,0.0	0.0,0.276,0.169	-0.071
AT5G53220	RI	5	+	21596255	21597734	21596255	21596711	21596812	21597734	10,6,6	6,0,8	6,3,5	9,4,10	188	135	2.9816e-13	1.69823e-11	0.545,1.0,0.35	0.324,0.35,0.264	0.319
AT2G23890	RI	2	+	10171132	10171494	10171132	10171269	10171344	10171494	2,2,8	7,10,21	3,3,4	27,36,25	131	130	3.69431e-13	2.07454e-11	0.221,0.166,0.274	0.099,0.076,0.137	0.116
AT2G20750	RI	2	+	8942014	8942706	8942014	8942144	8942226	8942706	9,1,2	29,9,20	3,9,11	117,87,140	138	123	1.62903e-12	9.02074e-11	0.217,0.09,0.082	0.022,0.084,0.065	0.073
AT2G25290	RI	2	-	10765705	10766355	10765705	10766059	10766143	10766355	2,5,5	1,0,3	1,0,2	6,3,6	154	135	2.42005e-12	1.32175e-10	0.637,1.0,0.594	0.127,0.0,0.226	0.626
AT1G16489	RI	1	+	5629981	5630314	5629981	5630118	5630226	5630314	23,8,13	1,1,2	5,4,5	3,4,4	143	76	3.20571e-12	1.72719e-10	0.924,0.81,0.776	0.47,0.347,0.399	0.431
AT2G30740	RI	2	+	13095636	13096492	13095636	13095726	13096351	13096492	10,17,6	2,3,1	19,6,6	5,5,10	217	82	3.46389e-12	1.8414e-10	0.654,0.682,0.694	0.589,0.312,0.185	0.315
AT4G20430	RI	4	-	11016808	11018074	11016808	11017428	11017650	11018074	17,14,22	11,4,11	5,6,30	0,2,6	270	135	3.93778e-12	2.06578e-10	0.436,0.636,0.5	1.0,0.6,0.714	-0.247
AT1G55350	RI	1	-	20653819	20654768	20653819	20654235	20654322	20654768	27,19,15	13,16,30	15,17,5	24,27,15	160	135	4.18697e-12	2.16798e-10	0.637,0.5,0.297	0.345,0.347,0.22	0.174
AT3G19330	RI	3	+	6699622	6700673	6699622	6700222	6700318	6700673	2,7,2	4,7,7	1,1,0	8,3,9	178	135	4.57269e-12	2.33735e-10	0.275,0.431,0.178	0.087,0.202,0.0	0.198
AT2G02170	RI	2	-	558580	558955	558580	558659	558758	558955	1,0,0	3,4,21	3,2,2	5,3,9	121	72	5.31239e-12	2.68107e-10	0.166,0.0,0.0	0.263,0.284,0.117	-0.166
AT5G19030	RI	5	-	6357382	6357877	6357382	6357584	6357770	6357877	4,3,11	6,9,7	2,1,2	8,18,6	235	100	7.13503e-12	3.55592e-10	0.221,0.124,0.401	0.096,0.023,0.124	0.168
AT4G10925	RI	4	-	6704034	6704638	6704034	6704376	6704491	6704638	2,6,11	0,3,7	25,3,4	0,0,4	216	135	7.82631e-12	3.85228e-10	1.0,0.556,0.495	1.0,1.0,0.385	-0.111
AT5G25770	RI	5	-	8971310	8971829	8971310	8971429	8971672	8971829	10,38,8	3,3,0	156,48,42	10,0,0	247	112	1.48758e-11	7.23289e-10	0.602,0.852,1.0	0.876,1.0,1.0	-0.141
AT1G07350	RI	1	-	2258538	2259152	2258538	2258845	2259002	2259152	61,88,43	56,54,38	45,32,47	69,38,84	270	135	1.67291e-11	8.03601e-10	0.353,0.449,0.361	0.246,0.296,0.219	0.134
AT1G02090	RI	1	-	387583	388406	387583	387655	388267	388406	22,69,79	15,10,19	22,14,28	9,19,14	197	62	2.2378e-11	1.06215e-09	0.316,0.685,0.567	0.435,0.188,0.386	0.186
AT4G38225	RI	4	+	17927564	17928485	17927564	17928196	17928284	17928485	7,6,1	29,39,29	0,0,3	52,54,38	162	135	2.51543e-11	1.17989e-09	0.167,0.114,0.028	0.0,0.0,0.062	0.082
AT5G20990	RI	5	-	7132056	7132796	7132056	7132158	7132665	7132796	20,58,35	50,49,38	36,15,23	92,67,57	219	84	4.14323e-11	1.92082e-09	0.133,0.312,0.261	0.131,0.079,0.134	0.121
AT1G67300	RI	1	-	25196660	25197089	25196660	25196797	25196934	25197089	11,13,16	41,31,35	6,4,5	52,33,32	255	130	4.79231e-11	2.17125e-09	0.12,0.176,0.189	0.056,0.058,0.074	0.099
AT4G12460	RI	4	+	7395341	7395788	7395341	7395551	7395680	7395788	44,40,35	6,4,0	29,21,30	10,11,1	210	101	4.74451e-11	2.17125e-09	0.779,0.828,1.0	0.582,0.479,0.935	0.204
AT5G56370	RI	5	-	22835930	22836729	22835930	22836514	22836597	22836729	2,3,2	6,2,0	5,1,0	12,8,3	142	125	5.16896e-11	2.31558e-09	0.227,0.569,1.0	0.268,0.099,0.0	0.476
AT2G30990	RI	2	-	13188795	13189762	13188795	13189249	13189339	13189762	22,18,11	10,8,2	54,50,18	9,5,9	166	135	5.729e-11	2.53795e-09	0.641,0.647,0.817	0.83,0.891,0.619	-0.078
AT2G42190	RI	2	+	17582672	17583141	17582672	17582855	17582996	17583141	35,27,26	20,4,11	89,76,79	32,7,17	268	135	9.208e-11	4.03432e-09	0.469,0.773,0.544	0.584,0.845,0.701	-0.115
AT1G78810	RI	1	-	29628300	29628756	29628300	29628545	29628635	29628756	5,3,2	1,3,18	1,2,8	6,2,4	145	114	1.03007e-10	4.464e-09	0.797,0.44,0.08	0.116,0.44,0.611	0.05
AT5G35995	RI	5	-	14137342	14138647	14137342	14138245	14138478	14138647	21,17,24	13,4,12	19,17,19	18,11,18	270	135	1.57199e-10	6.73927e-09	0.447,0.68,0.5	0.345,0.436,0.345	0.167
AT1G30475	RI	1	-	10789632	10790241	10789632	10789719	10790008	10790241	22,12,21	6,7,8	11,6,6	5,8,6	215	80	1.61084e-10	6.83238e-09	0.577,0.389,0.494	0.45,0.218,0.271	0.174
AT1G22310	RI	1	-	7882535	7883824	7882535	7883125	7883196	7883824	5,7,11	8,0,4	21,11,15	6,0,3	128	135	1.96416e-10	8.24326e-09	0.397,1.0,0.744	0.787,1.0,0.841	-0.162
AT1G26440	RI	1	-	9145300	9146080	9145300	9145340	9145412	9146080	36,24,38	101,76,80	49,31,23	268,179,93	65	33	2.04301e-10	8.48488e-09	0.153,0.138,0.194	0.085,0.081,0.112	0.069
AT5G18245	RI	5	+	6028150	6029282	6028150	6028330	6028828	6029282	35,29,28	0,9,0	28,18,25	11,6,9	270	135	2.39384e-10	9.83941e-09	1.0,0.617,1.0	0.56,0.6,0.581	0.292
AT1G12750	RI	1	-	4347423	4348390	4347423	4347537	4348240	4348390	22,26,20	2,5,2	20,17,11	6,6,3	242	107	3.27681e-10	1.33313e-08	0.829,0.697,0.816	0.596,0.556,0.618	0.191
AT2G25850	RI	2	-	11025344	11026715	11025344	11026242	11026619	11026715	16,22,28	13,16,13	42,13,16	14,4,4	224	89	3.6545e-10	1.47177e-08	0.328,0.353,0.461	0.544,0.564,0.614	-0.193
AT1G03905	RI	1	+	993399	994206	993399	993631	994045	994206	36,55,19	61,63,23	19,12,5	42,50,64	270	135	4.03229e-10	1.60768e-08	0.228,0.304,0.292	0.184,0.107,0.038	0.165
AT3G59470	RI	3	-	21979542	21980839	21979542	21980132	21980527	21980839	16,22,22	31,9,10	28,23,27	22,4,10	270	135	5.52199e-10	2.17982e-08	0.205,0.55,0.524	0.389,0.742,0.574	-0.142
AT1G06710	RI	1	-	2056233	2057043	2056233	2056771	2056851	2057043	1,3,2	1,8,10	3,3,2	2,2,4	146	135	5.63371e-10	2.20212e-08	0.48,0.257,0.156	0.581,0.581,0.316	-0.195
AT4G22890	RI	4	+	12008930	12009185	12008930	12009028	12009105	12009185	0,3,3	17,7,17	1,0,0	28,17,16	34	29	9.48746e-10	3.67247e-08	0.0,0.268,0.131	0.03,0.0,0.0	0.123
AT2G38460	RI	2	+	16103911	16104845	16103911	16104259	16104362	16104845	8,6,6	10,1,1	12,4,7	8,12,10	192	135	1.19916e-09	4.59717e-08	0.36,0.808,0.808	0.513,0.19,0.33	0.314
AT5G35210	RI	5	-	13474195	13474642	13474195	13474507	13474591	13474642	24,71,27	21,23,34	31,24,9	41,29,29	77	44	1.43811e-09	5.46069e-08	0.395,0.638,0.312	0.302,0.321,0.151	0.19
AT3G25820	RI	3	+	9440464	9441287	9440464	9440683	9441148	9441287	102,75,61	25,24,22	39,24,35	4,4,7	267	132	1.46658e-09	5.51626e-08	0.669,0.607,0.578	0.828,0.748,0.712	-0.145
AT1G67060	RI	1	+	25037052	25038168	25037052	25037198	25038083	25038168	17,27,6	1,14,3	8,7,9	2,0,0	213	78	1.8905e-09	7.04432e-08	0.862,0.414,0.423	0.594,1.0,1.0	-0.298
AT5G55260	RI	5	+	22417302	22417641	22417302	22417455	22417578	22417641	2,7,8	13,17,15	5,0,0	19,20,19	153	56	2.34948e-09	8.6735e-08	0.053,0.131,0.163	0.088,0.0,0.0	0.086
AT3G53270	RI	3	-	19752427	19753280	19752427	19752580	19752994	19753280	34,58,40	13,12,0	37,22,26	23,6,7	270	135	2.48111e-09	9.0754e-08	0.567,0.707,1.0	0.446,0.647,0.65	0.177
AT1G68710	RI	1	-	25793497	25794397	25793497	25794127	25794205	25794397	2,3,1	20,19,23	3,1,1	148,81,40	142	135	3.09398e-09	1.12143e-07	0.087,0.131,0.04	0.019,0.012,0.023	0.068
AT2G41170	RI	2	-	17159073	17159668	17159073	17159497	17159596	17159668	16,18,9	118,124,93	6,5,6	17,11,30	114	65	3.26349e-09	1.17221e-07	0.072,0.076,0.052	0.168,0.206,0.102	-0.092
AT5G09175	RI	5	-	25617178	25618474	25617178	25618113	25618305	25618474	14,13,25	2,0,6	8,11,7	3,1,6	270	135	3.29628e-09	1.17342e-07	0.778,1.0,0.676	0.571,0.846,0.368	0.223
AT3G17310	RI	3	-	5912956	5913345	5912956	5913038	5913148	5913345	5,7,6	6,4,7	9,10,9	3,6,2	146	75	3.54889e-09	1.25216e-07	0.3,0.473,0.306	0.606,0.461,0.698	-0.229
AT1G11450	RI	1	+	3854869	3855447	3854869	3855021	3855135	3855447	18,19,17	143145154	38,19,43	137115125	214	135	4.00906e-09	1.40212e-07	0.074,0.076,0.065	0.149,0.094,0.178	-0.069
AT2G44900	RI	2	-	18514382	18516468	18514382	18516011	18516123	18516468	20,18,20	2,1,8	23,14,14	11,8,10	210	135	4.26702e-09	1.47936e-07	0.865,0.92,0.616	0.573,0.529,0.474	0.275
AT1G03920	RI	1	+	1001435	1002067	1001435	1001747	1001808	1002067	1,6,3	11,34,17	7,6,3	37,5,3	108	135	4.39642e-09	1.51108e-07	0.102,0.181,0.181	0.191,0.6,0.556	-0.294
AT3G56860	RI	3	-	21049348	21049754	21049348	21049416	21049532	21049754	64,80,90	5,11,6	177,114,73	1,0,3	144	61	5.06564e-09	1.72621e-07	0.844,0.755,0.864	0.987,1.0,0.912	-0.145
AT4G16920	RI	4	-	9519180	9520888	9519180	9519388	9519518	9520888	32,18,10	26,12,6	16,13,5	19,24,8	246	135	8.66935e-09	2.92921e-07	0.403,0.452,0.478	0.316,0.229,0.255	0.178
AT4G00700	RI	4	+	285875	288988	285875	286062	286199	288988	9,7,7	3,1,2	30,8,3	0,3,0	260	135	8.85454e-09	2.96664e-07	0.609,0.784,0.645	1.0,0.581,1.0	-0.181
AT1G72855	RI	1	+	27416524	27419122	27416524	27417724	27417840	27419122	12,19,21	18,14,20	35,29,22	18,21,12	218	135	9.46208e-09	3.11779e-07	0.292,0.457,0.394	0.546,0.461,0.532	-0.132
AT5G11380	RI	5	+	3632374	3633022	3632374	3632653	3632737	3633022	3,3,6	20,30,16	5,5,2	9,10,10	154	135	9.45911e-09	3.11779e-07	0.116,0.081,0.247	0.328,0.305,0.149	-0.113
AT3G01980	RI	3	-	328098	328618	328098	328328	328418	328618	55,41,58	71,45,44	13,8,7	42,47,31	166	135	1.05132e-08	3.43573e-07	0.386,0.426,0.517	0.201,0.122,0.155	0.284
AT2G23985	RI	2	+	10205622	10206522	10205622	10205693	10206103	10206522	1,1,5	8,3,7	10,7,3	4,2,5	199	64	1.10656e-08	3.58687e-07	0.039,0.097,0.187	0.446,0.53,0.162	-0.272
AT3G04610	RI	3	-	1254101	1254956	1254101	1254282	1254768	1254956	47,56,55	58,50,68	35,12,39	61,33,59	270	135	1.44997e-08	4.66212e-07	0.288,0.359,0.288	0.223,0.154,0.248	0.103
AT3G66654	RI	3	+	2088369	2088845	2088369	2088505	2088648	2088845	6,5,2	12,22,0	3,0,4	24,23,7	264	129	1.67033e-08	5.32768e-07	0.196,0.1,1.0	0.058,0.0,0.218	0.34
AT5G48640	RI	5	-	19724984	19725493	19724984	19725236	19725386	19725493	14,9,7	4,6,2	21,15,10	1,1,0	235	100	1.84265e-08	5.83067e-07	0.598,0.39,0.598	0.899,0.865,1.0	-0.393
AT5G61190	RI	5	+	24615264	24616589	24615264	24615723	24616023	24616589	8,9,9	28,27,11	4,2,4	35,15,20	270	135	2.15832e-08	6.77576e-07	0.125,0.143,0.29	0.054,0.063,0.091	0.117
AT4G27270	RI	4	-	13662801	13663371	13662801	13662895	13663220	13663371	4,6,6	1,2,6	3,5,1	2,4,8	222	87	2.26506e-08	7.05532e-07	0.611,0.54,0.282	0.37,0.329,0.047	0.229
AT1G61970	RI	1	+	22906472	22907730	22906472	22907329	22907434	22907730	18,18,24	1,3,5	16,12,14	11,3,1	196	135	2.74778e-08	8.49257e-07	0.925,0.805,0.768	0.5,0.734,0.906	0.119
AT5G50740	RI	5	-	20637690	20638104	20637690	20637859	20637961	20638104	3,1,9	2,1,28	3,1,6	3,8,48	190	135	2.96195e-08	9.08408e-07	0.516,0.415,0.186	0.415,0.082,0.082	0.179
AT4G36380	RI	4	-	17188707	17188965	17188707	17188814	17188886	17188965	4,3,6	29,31,33	2,0,2	58,20,38	32	37	4.03195e-08	1.22713e-06	0.138,0.101,0.174	0.038,0.0,0.057	0.106
AT3G02740	RI	3	+	590424	591167	590424	590808	591040	591167	46,118,76	136154101	23,14,16	119,88,80	255	120	4.50519e-08	1.36077e-06	0.137,0.265,0.262	0.083,0.07,0.086	0.142
AT1G30520	RI	1	+	10812665	10813322	10812665	10813051	10813119	10813322	2,1,2	11,4,7	2,1,0	22,16,9	122	135	5.28971e-08	1.57388e-06	0.167,0.217,0.24	0.091,0.065,0.0	0.156
AT2G31960	RI	2	+	13588521	13589270	13588521	13588910	13589198	13589270	1,1,1	0,2,0	2,0,1	4,3,2	200	65	5.2824e-08	1.57388e-06	1.0,0.14,1.0	0.14,0.0,0.14	0.62
AT1G20920	RI	1	+	7288999	7289943	7288999	7289309	7289385	7289943	65,92,74	32,38,53	107,56,42	70,50,79	138	135	5.47686e-08	1.6175e-06	0.665,0.703,0.577	0.599,0.523,0.342	0.16
AT5G63120	RI	5	-	25319180	25320163	25319180	25319414	25319642	25320163	11,7,9	25,9,18	4,1,1	25,18,19	270	135	7.48798e-08	2.19519e-06	0.18,0.28,0.2	0.074,0.027,0.026	0.178
AT4G22120	RI	4	-	11718830	11719807	11718830	11719164	11719398	11719807	10,15,6	5,5,6	9,9,4	1,0,3	270	135	7.97247e-08	2.30335e-06	0.5,0.6,0.333	0.818,1.0,0.4	-0.262
AT3G59330	RI	3	-	21926960	21927224	21926960	21927053	21927141	21927224	3,6,8	1,5,4	7,3,3	1,1,0	54	27	7.95842e-08	2.30335e-06	0.6,0.375,0.5	0.778,0.6,1.0	-0.301
AT2G19960	RI	2	+	8622192	8622743	8622192	8622264	8622542	8622743	5,7,6	3,0,1	5,7,3	3,6,2	200	65	8.12071e-08	2.3293e-06	0.351,1.0,0.661	0.351,0.275,0.328	0.353
AT5G04090	RI	5	-	1107275	1107660	1107275	1107381	1107581	1107660	16,59,34	47,38,31	25,14,14	42,36,38	171	36	8.6728e-08	2.46989e-06	0.067,0.246,0.188	0.111,0.076,0.072	0.081
AT4G32850	RI	4	+	15853669	15855186	15853669	15853960	15854043	15855186	49,25,43	28,11,15	96,75,46	40,16,7	152	135	1.28426e-07	3.63145e-06	0.608,0.669,0.718	0.681,0.806,0.854	-0.115
AT4G16143	RI	4	-	9133749	9134825	9133749	9134324	9134447	9134825	100153229	226155344	94,97,132	208281404	232	135	1.40734e-07	3.95145e-06	0.205,0.365,0.279	0.208,0.167,0.16	0.105
AT5G18640	RI	5	+	6212772	6213352	6212772	6213160	6213279	6213352	3,2,6	11,8,16	17,10,6	22,12,10	155	66	1.72044e-07	4.79679e-06	0.104,0.096,0.138	0.248,0.262,0.203	-0.125
AT2G22670	RI	2	+	9636807	9637623	9636807	9636897	9637105	9637623	0,2,6	4,0,6	2,1,1	1,0,0	218	83	2.00395e-07	5.54843e-06	0.0,1.0,0.276	0.432,1.0,1.0	-0.385
AT5G62480	RI	5	-	25089239	25089626	25089239	25089295	25089373	25089626	310428332	36,29,15	95,89,75	21,20,9	71	49	2.06668e-07	5.68267e-06	0.856,0.911,0.939	0.757,0.754,0.852	0.114
AT4G26640	RI	4	-	13438520	13439473	13438520	13439025	13439317	13439473	10,12,17	59,31,37	5,3,2	41,31,25	270	135	2.18117e-07	5.95637e-06	0.078,0.162,0.187	0.057,0.046,0.038	0.095
AT1G44125	RI	1	-	16783003	16783921	16783003	16783197	16783690	16783921	6,2,9	3,6,2	10,4,11	0,2,1	270	135	2.32932e-07	6.29049e-06	0.5,0.143,0.692	1.0,0.5,0.846	-0.337
AT5G02200	RI	5	+	437364	438692	437364	437563	438204	438692	9,16,14	12,7,2	8,6,14	1,0,1	270	135	2.33507e-07	6.29049e-06	0.273,0.533,0.778	0.8,1.0,0.875	-0.364
AT5G63370	RI	5	-	25383809	25387261	25383809	25385077	25385150	25387261	213182202	123175142	314237219	183104122	132	135	2.43686e-07	6.52066e-06	0.639,0.515,0.593	0.637,0.7,0.647	-0.079
AT2G28550	RI	2	-	12226641	12227265	12226641	12227013	12227119	12227265	9,15,5	10,5,3	41,12,16	4,6,8	198	135	2.48386e-07	6.6021e-06	0.38,0.672,0.532	0.875,0.577,0.577	-0.148
AT4G01593	RI	4	+	691004	691897	691004	691478	691630	691897	34,69,36	122120130	38,14,21	165,116,99	270	135	2.57324e-07	6.79437e-06	0.122,0.223,0.122	0.103,0.057,0.096	0.07
AT1G79950	RI	1	+	30078127	30079203	30078127	30078608	30078739	30079203	9,16,9	5,5,8	8,7,8	14,13,3	248	135	2.65513e-07	6.96447e-06	0.495,0.635,0.38	0.237,0.227,0.592	0.151
AT3G09830	RI	3	+	3016489	3017576	3016489	3016804	3017142	3017576	9,18,18	7,11,11	6,3,4	12,11,9	270	135	5.08673e-07	1.32554e-05	0.391,0.45,0.45	0.2,0.12,0.182	0.263
AT3G58900	RI	3	+	21772837	21774195	21772837	21773965	21774054	21774195	13,19,29	13,8,7	12,16,11	10,14,17	163	134	7.25365e-07	1.87794e-05	0.451,0.661,0.773	0.497,0.484,0.347	0.186
AT2G32850	RI	2	-	13935155	13935834	13935155	13935641	13935701	13935834	51,50,86	21,25,13	64,61,74	32,43,29	97	126	7.71156e-07	1.98361e-05	0.759,0.722,0.896	0.722,0.648,0.768	0.08
AT4G18140	RI	4	-	10048859	10049438	10048859	10049076	10049343	10049438	12,13,7	25,24,25	11,8,5	56,49,22	223	88	8.16994e-07	2.08805e-05	0.159,0.176,0.099	0.072,0.061,0.082	0.073
AT1G27180	RI	1	+	9440923	9443016	9440923	9441777	9441866	9443016	7,3,7	3,3,8	11,10,6	2,2,3	164	135	9.47841e-07	2.40703e-05	0.658,0.452,0.419	0.819,0.805,0.622	-0.239
AT2G16990	RI	2	+	7387364	7387976	7387364	7387604	7387690	7387976	22,10,12	42,20,24	21,18,13	36,20,7	158	135	1.03876e-06	2.62123e-05	0.309,0.299,0.299	0.333,0.435,0.613	-0.158
AT1G10810	RI	1	+	3600223	3600877	3600223	3600326	3600421	3600877	0,4,8	5,0,8	8,5,5	2,4,2	137	96	1.2145e-06	3.04541e-05	0.0,1.0,0.412	0.737,0.467,0.637	-0.143
AT5G09330	RI	5	-	2894551	2895480	2894551	2895062	2895310	2895480	25,68,41	84103105	26,18,26	111,86,106	270	135	1.43489e-06	3.57556e-05	0.13,0.248,0.163	0.105,0.095,0.109	0.077
AT2G32250	RI	2	+	13693104	13695479	13693104	13693270	13693584	13695479	16,36,30	2,5,8	45,18,20	4,2,0	270	135	1.51599e-06	3.75419e-05	0.8,0.783,0.652	0.849,0.818,1.0	-0.144
AT1G67792	RI	1	+	25417377	25420252	25417377	25419294	25419490	25420252	23,22,31	5,5,0	27,23,36	13,7,6	270	135	1.56241e-06	3.84527e-05	0.697,0.688,1.0	0.509,0.622,0.75	0.168
AT2G23985	RI	2	+	10204801	10205693	10204801	10205241	10205622	10205693	4,3,4	1,0,5	12,8,6	4,2,3	199	64	1.65922e-06	4.05847e-05	0.563,1.0,0.205	0.491,0.563,0.391	0.108
AT1G45249	RI	1	-	17165710	17167451	17165710	17166069	17166341	17167451	13,13,9	14,9,4	11,6,12	14,12,20	270	135	1.67088e-06	4.06207e-05	0.317,0.419,0.529	0.282,0.2,0.231	0.184
AT3G26115	RI	3	+	9542267	9542833	9542267	9542375	9542524	9542833	5,3,4	2,1,4	3,1,6	5,5,4	236	101	1.73247e-06	4.18628e-05	0.517,0.562,0.3	0.204,0.079,0.391	0.235
AT5G52230	RI	5	-	21211550	21212072	21211550	21211678	21211781	21212072	18,5,2	1,1,1	4,5,2	9,4,4	178	121	2.1217e-06	5.09591e-05	0.924,0.773,0.576	0.232,0.459,0.254	0.443
AT1G01220	RI	1	+	91742	92933	91742	92501	92568	92933	0,5,0	18,20,19	5,6,2	21,16,15	120	135	2.13517e-06	5.09756e-05	0.0,0.22,0.0	0.211,0.297,0.13	-0.139
AT4G01915	RI	4	+	827597	827988	827597	827717	827800	827988	6,12,5	2,3,0	6,2,6	7,6,3	130	113	2.34157e-06	5.55704e-05	0.723,0.777,1.0	0.427,0.225,0.635	0.404
AT3G01310	RI	3	-	101296	101660	101296	101356	101513	101660	5,6,3	4,4,1	10,2,1	12,6,6	188	53	2.48063e-06	5.85223e-05	0.261,0.297,0.458	0.19,0.086,0.045	0.232
AT3G19960	RI	3	+	6955392	6955781	6955392	6955522	6955634	6955781	3,4,6	29,10,33	2,0,1	35,34,22	198	123	2.53139e-06	5.93685e-05	0.06,0.199,0.101	0.034,0.0,0.027	0.1
AT2G26030	RI	2	-	11092091	11093444	11092091	11092927	11093096	11093444	27,50,30	0,8,1	59,37,25	19,6,5	270	135	2.59685e-06	6.05476e-05	1.0,0.758,0.938	0.608,0.755,0.714	0.206
AT5G55290	RI	5	-	22423988	22424380	22423988	22424099	22424205	22424380	47,35,28	15,4,13	24,42,43	22,10,27	167	104	2.81931e-06	6.53523e-05	0.661,0.845,0.573	0.405,0.723,0.498	0.151
AT3G45960	RI	3	+	16892701	16893329	16892701	16892946	16893034	16893329	3,3,3	3,4,2	0,0,2	1,4,3	162	135	3.19003e-06	7.35182e-05	0.455,0.385,0.556	0.0,0.0,0.357	0.346
AT4G28550	RI	4	+	14112653	14113190	14112653	14112751	14112931	14113190	2,0,4	1,2,2	1,3,3	0,1,0	226	91	3.25357e-06	7.45517e-05	0.446,0.0,0.446	1.0,0.547,1.0	-0.552
AT3G55480	RI	3	-	20570470	20570869	20570470	20570720	20570792	20570869	1,3,4	15,1,8	1,3,2	24,18,6	65	70	3.4183e-06	7.78787e-05	0.067,0.764,0.35	0.043,0.152,0.264	0.241
AT1G09710	RI	1	+	3141093	3141483	3141093	3141198	3141293	3141483	5,5,1	5,7,5	2,5,4	14,17,5	139	98	3.49626e-06	7.92021e-05	0.414,0.335,0.124	0.092,0.172,0.361	0.083
AT4G24810	RI	4	-	12787163	12787554	12787163	12787317	12787485	12787554	5,3,1	4,1,0	7,2,6	2,0,0	197	62	3.62875e-06	8.17391e-05	0.282,0.486,1.0	0.524,1.0,1.0	-0.252
AT1G80210	RI	1	-	30163128	30163618	30163128	30163479	30163563	30163618	11,14,10	36,32,30	14,9,9	73,51,49	77	48	3.81566e-06	8.54666e-05	0.16,0.214,0.172	0.107,0.099,0.103	0.079
AT1G79950	RI	1	+	30078554	30079203	30078554	30078639	30078739	30079203	6,12,7	0,1,1	5,5,3	0,4,3	129	78	3.99891e-06	8.90708e-05	1.0,0.879,0.809	1.0,0.43,0.377	0.294
AT3G47790	RI	3	+	17633055	17633341	17633055	17633161	17633252	17633341	25,61,52	20,21,20	16,19,9	6,2,2	79	46	4.50154e-06	9.97091e-05	0.421,0.628,0.602	0.608,0.847,0.724	-0.176
AT2G45870	RI	2	+	18876682	18877172	18876682	18876850	18876965	18877172	1,2,6	6,5,8	2,0,0	2,4,13	216	135	4.68453e-06	0.000103189	0.094,0.2,0.319	0.385,0.0,0.0	0.076
AT4G02600	RI	4	+	1143887	1144321	1143887	1144052	1144136	1144321	27,28,18	11,8,9	14,10,14	9,7,9	154	135	5.55885e-06	0.000121775	0.683,0.754,0.637	0.577,0.556,0.577	0.121
AT5G52040	RI	5	+	21131561	21132199	21131561	21131887	21132086	21132199	34,39,34	19,27,12	64,47,25	21,8,18	241	106	6.48834e-06	0.000141361	0.44,0.388,0.555	0.573,0.721,0.379	-0.097
AT3G54000	RI	3	+	19997540	19997984	19997540	19997805	19997894	19997984	1,3,1	23,20,30	4,5,5	19,12,18	112	83	6.59569e-06	0.00014231	0.031,0.1,0.024	0.135,0.236,0.171	-0.129
AT3G18090	RI	3	+	6198842	6200424	6198842	6199150	6199702	6200424	1,8,2	2,1,3	0,3,3	1,3,6	270	135	6.60331e-06	0.00014231	0.2,0.8,0.25	0.0,0.333,0.2	0.239
AT4G19990	RI	4	+	10835320	10835700	10835320	10835371	10835475	10835700	8,19,16	3,4,11	13,3,19	12,7,7	103	44	6.6896e-06	0.000143395	0.533,0.67,0.383	0.316,0.155,0.537	0.193
AT4G30130	RI	4	+	14736799	14738335	14736799	14737023	14737093	14738335	2,0,0	0,1,14	7,2,5	1,5,8	126	135	7.19019e-06	0.000153301	1.0,0.0,0.0	0.882,0.3,0.401	-0.194
AT1G04945	RI	1	+	1402066	1403103	1402066	1402520	1402622	1403103	33,24,33	8,5,11	15,25,28	1,2,5	190	135	7.49868e-06	0.000159028	0.746,0.773,0.681	0.914,0.899,0.799	-0.137
AT2G03140	RI	2	+	949989	950717	949989	950208	950308	950717	3,6,1	2,11,11	7,1,10	6,5,2	186	135	7.83484e-06	0.000165278	0.521,0.284,0.062	0.459,0.127,0.784	-0.168
AT1G48490	RI	1	-	17928053	17928930	17928053	17928633	17928718	17928930	42,47,22	8,9,8	79,27,19	28,8,12	156	135	8.09887e-06	0.000169948	0.82,0.819,0.704	0.709,0.745,0.578	0.104
AT1G32127	RI	1	+	11556743	11557521	11556743	11557077	11557160	11557521	17,17,15	15,17,26	18,14,19	36,25,43	152	135	8.306e-06	0.000173382	0.502,0.47,0.339	0.308,0.332,0.282	0.13
AT3G52660	RI	3	+	19521653	19522957	19521653	19521823	19522135	19522957	6,8,8	14,11,11	8,11,15	11,8,3	270	135	9.3342e-06	0.00019305	0.176,0.267,0.267	0.267,0.407,0.714	-0.226
AT3G01920	RI	3	+	318598	318848	318598	318668	318749	318848	4,5,6	1,2,3	0,2,4	7,1,7	33	20	9.34503e-06	0.00019305	0.708,0.602,0.548	0.0,0.548,0.257	0.351
AT3G60500	RI	3	+	22355767	22356164	22355767	22356006	22356105	22356164	9,6,12	13,19,29	4,2,1	21,20,27	101	52	1.21574e-05	0.000248572	0.263,0.14,0.176	0.089,0.049,0.019	0.141
AT1G52370	RI	1	+	19506355	19507175	19506355	19506571	19507017	19507175	9,7,5	4,6,5	4,2,4	7,4,10	270	135	1.21407e-05	0.000248572	0.529,0.368,0.333	0.222,0.2,0.167	0.214
AT5G26680	RI	5	-	9311445	9312304	9311445	9311956	9312106	9312304	10,12,15	9,5,7	16,15,9	1,6,5	270	135	1.28835e-05	0.000262074	0.357,0.545,0.517	0.889,0.556,0.474	-0.167
AT4G14520	RI	4	+	8341935	8343258	8341935	8342238	8342453	8343258	6,2,6	6,2,6	3,0,3	2,9,4	270	135	1.34385e-05	0.000271977	0.333,0.333,0.333	0.429,0.0,0.273	0.099
AT4G30820	RI	4	+	15007106	15007675	15007106	15007211	15007601	15007675	14,12,9	4,1,8	7,4,12	15,6,11	165	30	1.44719e-05	0.000291411	0.389,0.686,0.17	0.078,0.108,0.166	0.298
AT3G29575	RI	3	-	11383266	11384145	11383266	11383661	11383923	11384145	141,92,116	15,17,9	54,45,113	23,4,30	270	135	1.51696e-05	0.000303926	0.825,0.73,0.866	0.54,0.849,0.653	0.126
AT3G04443	RI	3	-	1178532	1180171	1178532	1179568	1180061	1180171	4,3,1	0,3,0	8,1,3	1,1,0	238	103	1.74175e-05	0.000347217	1.0,0.302,1.0	0.776,0.302,1.0	0.075
AT5G51410	RI	5	-	20880703	20882126	20880703	20881213	20881345	20882126	34,24,26	11,1,4	69,83,38	9,7,4	250	135	1.90407e-05	0.000377687	0.625,0.928,0.778	0.805,0.865,0.837	-0.059
AT1G23360	RI	1	-	8296253	8296509	8296253	8296342	8296418	8296509	2,2,4	2,1,2	0,2,3	10,0,0	34	31	2.17747e-05	0.00042978	0.477,0.646,0.646	0.0,1.0,1.0	-0.077
AT1G24706	RI	1	+	8754715	8755558	8754715	8755026	8755176	8755558	24,51,44	96,64,85	16,16,12	108,93,96	270	135	2.19546e-05	0.000431198	0.111,0.285,0.206	0.069,0.079,0.059	0.132
AT4G02640	RI	4	+	1155592	1156350	1155592	1155942	1156063	1156350	89118115	131104107	133,86,72	170137142	228	135	2.24018e-05	0.000437823	0.287,0.402,0.389	0.317,0.271,0.231	0.086
AT1G02090	RI	1	-	387583	388406	387583	387672	388267	388406	22,70,81	64,59,92	23,14,28	53,42,113	214	79	3.2823e-05	0.000638368	0.113,0.305,0.245	0.138,0.11,0.084	0.11
AT4G32850	RI	4	+	15854164	15855186	15854164	15854241	15854326	15855186	64,67,54	25,39,57	134,56,61	93,50,82	91	70	3.64104e-05	0.000704701	0.663,0.569,0.422	0.526,0.463,0.364	0.1
AT1G69280	RI	1	-	26045157	26045772	26045157	26045389	26045484	26045772	7,3,3	5,4,5	4,3,4	5,0,0	176	135	3.82854e-05	0.00073741	0.518,0.365,0.315	0.38,1.0,1.0	-0.394
AT3G03810	RI	3	-	975736	976414	975736	975945	976033	976414	5,3,3	13,14,18	4,2,3	32,20,32	162	135	4.01516e-05	0.000769636	0.243,0.152,0.122	0.094,0.077,0.072	0.091
AT5G17000	RI	5	-	5584707	5585679	5584707	5585361	5585596	5585679	39,111,51	101,162,83	47,25,14	129,103,39	211	76	4.1097e-05	0.000783989	0.122,0.198,0.181	0.116,0.08,0.114	0.064
AT1G70620	RI	1	+	26630504	26631104	26630504	26630582	26630700	26631104	54,50,59	99,150,99	182,110,76	132,97,102	158	71	4.37521e-05	0.000830665	0.197,0.13,0.211	0.383,0.338,0.251	-0.145
AT1G18415	RI	1	-	6342939	6344692	6342939	6343851	6343949	6344692	10,19,28	2,0,4	11,9,9	4,0,11	182	135	4.61558e-05	0.000872148	0.788,1.0,0.839	0.671,1.0,0.378	0.193
AT1G10920	RI	1	-	3646193	3647768	3646193	3646352	3646502	3647768	7,2,4	1,0,6	5,0,2	10,4,1	270	135	4.70069e-05	0.00088404	0.778,1.0,0.25	0.2,0.0,0.5	0.443
AT4G18140	RI	4	-	10048859	10049438	10048859	10049117	10049343	10049438	10,9,3	6,15,13	5,2,6	29,16,6	223	88	4.89717e-05	0.000916667	0.397,0.191,0.083	0.064,0.047,0.283	0.092
AT4G23330	RI	4	+	12193963	12194403	12193963	12194112	12194257	12194403	28,24,25	14,8,0	39,35,18	3,0,7	270	135	4.92579e-05	0.000917715	0.5,0.6,1.0	0.867,1.0,0.563	-0.11
AT1G16930	RI	1	+	5789678	5790907	5789678	5789853	5789929	5790907	8,5,3	13,5,4	27,8,7	17,9,7	138	135	5.43738e-05	0.00100832	0.376,0.495,0.423	0.608,0.465,0.495	-0.091
AT5G50130	RI	5	+	20389921	20391659	20389921	20390192	20391427	20391659	1,3,2	34,14,11	3,0,2	3,9,6	270	135	6.43182e-05	0.00118721	0.014,0.097,0.083	0.333,0.0,0.143	-0.094
AT1G34630	RI	1	+	12685675	12686158	12685675	12685816	12685930	12686158	21,10,7	44,38,30	21,5,10	73,60,64	213	134	7.92128e-05	0.0014554	0.231,0.142,0.128	0.153,0.05,0.09	0.069
AT3G55850	RI	3	-	20724648	20725024	20724648	20724721	20724922	20725024	32,53,30	4,5,4	101,57,16	20,5,7	161	26	9.03651e-05	0.00165269	0.564,0.631,0.548	0.449,0.648,0.27	0.125
AT2G38160	RI	2	-	15986824	15987736	15986824	15987352	15987636	15987736	2,2,3	0,0,8	0,2,0	1,1,7	228	93	9.10885e-05	0.00165831	1.0,1.0,0.133	0.0,0.449,0.0	0.561
AT4G02120	RI	4	+	943410	943787	943410	943496	943578	943787	7,2,3	4,3,0	10,2,4	2,1,0	94	79	9.50622e-05	0.00172279	0.595,0.359,1.0	0.808,0.627,1.0	-0.16
AT3G04890	RI	3	+	1347645	1347980	1347645	1347758	1347831	1347980	8,4,4	34,24,18	2,5,1	42,33,15	103	106	0.000110973	0.00200203	0.195,0.146,0.186	0.047,0.135,0.064	0.094
AT3G47630	RI	3	-	17564321	17564648	17564321	17564414	17564579	17564648	4,2,2	2,0,1	2,3,3	4,5,5	148	13	0.000112667	0.00202344	0.149,1.0,0.149	0.042,0.05,0.05	0.385
AT5G07940	RI	5	+	2535020	2537134	2535020	2536468	2536591	2537134	6,10,18	13,22,20	18,10,15	18,18,7	232	135	0.000121361	0.00216981	0.212,0.209,0.344	0.368,0.244,0.555	-0.134
AT5G48610	RI	5	+	19713874	19716059	19713874	19714879	19715052	19716059	8,4,12	5,0,0	14,4,6	2,2,7	270	135	0.00012875	0.00229164	0.444,1.0,1.0	0.778,0.5,0.3	0.289
AT3G25740	RI	3	+	9398499	9398824	9398499	9398661	9398782	9398824	8,16,8	0,3,6	7,11,3	1,1,2	128	35	0.00013429	0.00237962	1.0,0.593,0.267	0.657,0.75,0.291	0.054
AT3G49500	RI	3	-	18350490	18353673	18350490	18353226	18353466	18353673	9,3,7	8,11,16	11,5,5	13,4,1	270	135	0.000135122	0.00238377	0.36,0.12,0.179	0.297,0.385,0.714	-0.246
AT1G28210	RI	1	+	9859370	9860158	9859370	9859460	9859892	9860158	2,5,6	11,17,15	0,0,2	16,11,16	218	83	0.00013602	0.00238903	0.065,0.101,0.132	0.0,0.0,0.045	0.084
AT4G28150	RI	4	-	13977922	13978187	13977922	13978014	13978101	13978187	2,0,3	6,1,3	0,1,1	4,9,2	54	29	0.00013797	0.00240212	0.152,0.0,0.349	0.0,0.056,0.212	0.078
AT3G01560	RI	3	+	219581	220594	219581	220192	220312	220594	8,13,7	54,52,47	3,6,3	109,73,58	226	135	0.000137468	0.00240212	0.081,0.13,0.082	0.016,0.047,0.03	0.067
AT2G46610	RI	2	-	19137568	19138514	19137568	19137681	19137830	19138514	9,6,13	3,4,0	6,3,8	3,1,5	241	106	0.000142995	0.00247878	0.569,0.397,1.0	0.468,0.569,0.413	0.172
AT1G49360	RI	1	-	18269101	18269448	18269101	18269170	18269361	18269448	2,4,9	2,3,2	10,11,6	1,1,3	142	7	0.000149425	0.00257903	0.047,0.062,0.182	0.33,0.352,0.09	-0.16
AT5G65740	RI	5	-	26302829	26303246	26302829	26303051	26303175	26303246	5,9,9	2,5,1	11,7,12	0,0,3	163	64	0.000151252	0.00259932	0.495,0.414,0.779	1.0,1.0,0.611	-0.308
AT4G32810	RI	4	+	15830711	15831082	15830711	15830901	15830979	15831082	0,1,1	11,18,7	4,0,0	0,2,1	103	96	0.000162126	0.00276238	0.0,0.049,0.118	1.0,0.0,0.0	-0.278
AT1G35340	RI	1	+	12977676	12978148	12977676	12978013	12978079	12978148	4,5,4	13,7,11	7,1,5	24,18,14	59	62	0.000161705	0.00276238	0.244,0.429,0.276	0.235,0.055,0.273	0.129
AT4G30820	RI	4	+	15006493	15007211	15006493	15006702	15007106	15007211	4,3,6	12,1,6	8,4,3	2,7,2	233	98	0.000170003	0.00287291	0.123,0.558,0.296	0.627,0.194,0.387	-0.077
AT1G49180	RI	1	-	18184653	18185040	18184653	18184820	18184942	18185040	24,27,9	3,5,6	45,27,11	5,3,3	186	91	0.000170054	0.00287291	0.796,0.725,0.423	0.815,0.815,0.642	-0.109
AT4G26140	RI	4	-	13243919	13244405	13243919	13244223	13244298	13244405	2,0,5	9,12,8	3,0,2	33,11,8	101	100	0.000177931	0.0029933	0.18,0.0,0.382	0.083,0.0,0.198	0.094
AT5G09850	RI	5	-	3062650	3063600	3062650	3063105	3063368	3063600	116140161	32,23,46	163105178	21,14,16	270	135	0.000205316	0.00343091	0.644,0.753,0.636	0.795,0.789,0.848	-0.133
AT3G11620	RI	3	-	3671500	3671774	3671500	3671574	3671663	3671774	6,1,4	11,10,10	9,17,16	9,7,22	65	36	0.000206526	0.00343091	0.232,0.052,0.181	0.356,0.574,0.287	-0.251
AT4G26640	RI	4	-	13438520	13439473	13438520	13439025	13439180	13439473	4,5,9	4,1,2	3,3,7	1,0,0	270	135	0.0002065	0.00343091	0.333,0.714,0.692	0.6,1.0,1.0	-0.287
AT3G01980	RI	3	-	328741	329387	328741	328848	328958	329387	58,73,66	4,1,7	21,28,26	2,0,7	171	100	0.000212598	0.00351713	0.895,0.977,0.846	0.86,1.0,0.685	0.058
AT5G02860	RI	5	+	653985	657003	653985	656619	656912	657003	4,0,6	0,1,3	3,1,2	1,3,3	219	84	0.00022029	0.00362933	1.0,0.0,0.434	0.535,0.113,0.204	0.194
AT5G27840	RI	5	-	9863412	9863786	9863412	9863506	9863606	9863786	7,8,16	2,31,3	15,7,5	0,0,2	138	87	0.000222716	0.00365419	0.688,0.14,0.771	1.0,1.0,0.612	-0.338
AT3G08840	RI	3	-	2682386	2682856	2682386	2682478	2682619	2682856	12,3,8	12,12,39	19,10,4	9,22,17	218	85	0.000240355	0.00392744	0.281,0.089,0.074	0.451,0.151,0.084	-0.081
AT1G19800	RI	1	+	6846368	6846858	6846368	6846470	6846539	6846858	1,1,6	1,1,1	2,0,3	4,1,1	84	95	0.000242847	0.00395196	0.531,0.531,0.872	0.361,0.0,0.772	0.267
AT4G00020	RI	4	-	3892	4438	3892	4172	4264	4438	1,1,4	19,6,31	0,0,0	17,22,20	170	135	0.000245324	0.00397604	0.04,0.117,0.093	0.0,0.0,0.0	0.083
AT2G35160	RI	2	+	14822971	14826162	14822971	14823090	14823549	14826162	6,1,2	2,0,4	1,1,3	4,3,8	247	112	0.000259908	0.00419536	0.576,1.0,0.185	0.102,0.131,0.145	0.461
AT3G29290	RI	3	+	11239954	11240625	11239954	11240135	11240222	11240625	11,4,8	5,1,0	8,8,5	3,3,7	160	135	0.000262553	0.00422096	0.65,0.771,1.0	0.692,0.692,0.376	0.22
AT4G12780	RI	4	+	7513758	7515229	7513758	7513910	7513991	7515229	83,90,47	30,17,15	107,45,60	40,23,26	148	135	0.000283355	0.0045371	0.716,0.828,0.741	0.709,0.641,0.678	0.086
AT2G39890	RI	2	+	16655576	16656121	16655576	16655717	16655822	16656121	34,24,13	13,18,17	11,11,8	4,4,0	195	134	0.000298804	0.00476533	0.643,0.478,0.344	0.654,0.654,1.0	-0.281
AT5G43730	RI	5	+	17563866	17564434	17563866	17563961	17564095	17564434	6,14,6	1,2,2	28,16,10	3,2,0	207	88	0.000328598	0.00521961	0.718,0.748,0.561	0.799,0.773,1.0	-0.182
AT3G06190	RI	3	-	1874855	1875463	1874855	1875132	1875380	1875463	9,12,5	3,4,5	4,4,5	15,6,6	211	76	0.000395342	0.00623015	0.519,0.519,0.265	0.088,0.194,0.231	0.263
AT4G25500	RI	4	+	13025162	13026168	13025162	13025273	13025599	13026168	64,85,62	31,56,46	97,40,46	128,88,48	239	104	0.000394986	0.00623015	0.473,0.398,0.37	0.248,0.165,0.294	0.178
AT3G19150	RI	3	-	6616933	6617258	6616933	6617110	6617202	6617258	7,18,5	27,38,36	3,2,3	25,29,18	85	49	0.000399262	0.00626715	0.13,0.214,0.074	0.065,0.038,0.088	0.076
AT4G10590	RI	4	-	6538540	6539077	6538540	6538723	6538866	6539077	64,48,71	5,4,6	91,64,82	2,2,2	270	135	0.000413183	0.00646024	0.865,0.857,0.855	0.958,0.941,0.953	-0.092
AT1G04200	RI	1	+	1112860	1113191	1112860	1112950	1113071	1113191	5,3,7	39,28,28	10,4,16	30,29,21	154	61	0.000438169	0.00682414	0.048,0.041,0.09	0.117,0.052,0.232	-0.074
AT2G03060	RI	2	+	901142	901798	901142	901317	901612	901798	2,1,4	5,2,5	0,2,1	3,9,4	270	135	0.00044224	0.00686075	0.167,0.2,0.286	0.0,0.1,0.111	0.147
AT1G72130	RI	1	+	27137432	27138259	27137432	27137606	27137703	27138259	85,70,63	4,6,5	94,69,45	15,9,6	180	135	0.00045004	0.00695469	0.941,0.897,0.904	0.825,0.852,0.849	0.072
AT5G51790	RI	5	+	21040052	21040875	21040052	21040406	21040510	21040875	22,18,17	64,82,52	22,20,20	49,32,35	194	135	0.00048513	0.00746801	0.193,0.133,0.185	0.238,0.303,0.285	-0.105
AT2G30740	RI	2	+	13095636	13096492	13095636	13096142	13096351	13096492	9,24,12	4,0,2	35,10,10	2,9,4	269	134	0.000535387	0.00820996	0.528,1.0,0.749	0.897,0.356,0.555	0.156
AT1G31850	RI	1	+	11430256	11431443	11430256	11430452	11431135	11431443	5,5,8	20,1,11	1,4,5	10,9,17	270	135	0.000554836	0.0084756	0.111,0.714,0.267	0.048,0.182,0.128	0.245
AT2G39300	RI	2	-	16410796	16412552	16410796	16412091	16412193	16412552	33,35,35	4,1,1	43,27,37	13,2,1	190	135	0.00058581	0.0089146	0.854,0.961,0.961	0.702,0.906,0.963	0.068
AT4G26700	RI	4	+	13466807	13467090	13466807	13466928	13466998	13467090	2,10,1	0,0,2	0,0,1	2,1,1	55	64	0.000609695	0.0092428	1.0,1.0,0.368	0.0,0.0,0.538	0.61
AT4G37432	RI	4	-	17596972	17598929	17596972	17597776	17598187	17598929	32,18,32	34,43,31	6,13,15	49,57,44	270	135	0.000615385	0.00929371	0.32,0.173,0.34	0.058,0.102,0.146	0.176
AT1G17970	RI	1	+	6186170	6186758	6186170	6186335	6186659	6186758	7,11,12	14,7,20	18,6,6	59,31,29	227	92	0.000631565	0.00946636	0.168,0.389,0.196	0.11,0.073,0.077	0.164
AT5G65440	RI	5	+	26156305	26156655	26156305	26156500	26156583	26156655	15,10,22	21,22,21	11,12,12	23,24,27	82	65	0.000630401	0.00946636	0.362,0.265,0.454	0.275,0.284,0.261	0.087
AT1G80260	RI	1	+	30179355	30179988	30179355	30179427	30179602	30179988	9,8,22	6,11,13	11,9,10	5,5,4	200	65	0.000778446	0.0116242	0.328,0.191,0.355	0.417,0.369,0.448	-0.12
AT1G52370	RI	1	+	19506355	19507175	19506355	19506522	19507017	19507175	7,6,4	11,8,12	4,2,4	9,5,23	270	135	0.00080393	0.01196	0.241,0.273,0.143	0.182,0.167,0.08	0.076
AT4G00380	RI	4	+	167944	168862	167944	168160	168244	168862	1,3,0	0,0,1	12,4,7	2,1,0	154	135	0.000856067	0.0126882	1.0,1.0,0.0	0.84,0.778,1.0	-0.206
AT1G80190	RI	1	+	30159026	30159550	30159026	30159332	30159439	30159550	14,26,14	16,1,15	77,23,29	58,30,26	169	104	0.000864409	0.0127442	0.35,0.941,0.365	0.45,0.321,0.407	0.159
AT4G33240	RI	4	-	16037454	16038324	16037454	16037639	16037943	16038324	7,12,4	25,31,17	15,6,21	27,25,10	270	135	0.000866238	0.0127442	0.123,0.162,0.105	0.217,0.107,0.512	-0.149
AT4G27270	RI	4	-	13662801	13663371	13662801	13662931	13663220	13663371	5,10,7	3,6,9	5,6,2	5,5,10	258	123	0.000994824	0.0145822	0.443,0.443,0.27	0.323,0.364,0.087	0.127
AT5G12440	RI	5	-	4041473	4042254	4041473	4041648	4042037	4042254	12,4,11	2,0,5	18,3,18	1,1,0	270	135	0.00104485	0.0152594	0.75,1.0,0.524	0.9,0.6,1.0	-0.075
AT3G02875	RI	3	+	633227	634074	633227	633356	633460	634074	75,56,61	38,39,75	26,37,25	59,40,58	181	122	0.00111319	0.0161982	0.571,0.492,0.354	0.229,0.384,0.225	0.193
AT3G24740	RI	3	+	9031846	9033475	9031846	9032064	9032376	9033475	53,43,45	36,34,28	70,46,56	73,57,38	270	135	0.00113332	0.016431	0.424,0.387,0.446	0.324,0.288,0.424	0.074
AT3G27580	RI	3	-	10218630	10220061	10218630	10219505	10219736	10220061	8,3,11	17,24,22	9,5,8	15,0,26	270	135	0.00131387	0.0189798	0.19,0.059,0.2	0.231,1.0,0.133	-0.305
AT3G51240	RI	3	+	19025191	19025768	19025191	19025266	19025418	19025768	122,72,48	15,0,0	25,43,168	0,0,0	203	68	0.00132711	0.0191018	0.732,1.0,1.0	1.0,1.0,1.0	-0.089
AT1G48360	RI	1	+	17872184	17873261	17872184	17872418	17872493	17873261	16,15,10	15,7,4	13,10,11	22,24,18	136	135	0.00133206	0.0191041	0.514,0.68,0.713	0.37,0.293,0.378	0.289
AT2G17150	RI	2	-	7469301	7470694	7469301	7469349	7469699	7470694	4,7,3	10,6,5	6,9,3	2,11,1	176	41	0.00137012	0.0195794	0.085,0.214,0.123	0.411,0.16,0.411	-0.187
AT1G22880	RI	1	+	8095448	8096549	8095448	8095964	8096045	8096549	27,16,21	42,14,17	21,30,25	9,17,3	148	135	0.00140246	0.01997	0.37,0.51,0.53	0.68,0.617,0.884	-0.257
AT2G02910	RI	2	-	849163	849703	849163	849388	849542	849703	5,7,17	2,8,5	6,5,7	9,9,16	270	135	0.00158278	0.0224575	0.556,0.304,0.63	0.25,0.217,0.179	0.281
AT5G03500	RI	5	-	877525	878549	877525	877666	878116	878549	30,44,36	41,41,63	35,15,30	57,53,47	269	134	0.00178616	0.0252533	0.267,0.348,0.222	0.234,0.124,0.241	0.079
AT3G03500	RI	3	+	833144	833401	833144	833218	833319	833401	4,2,2	1,0,0	3,4,3	3,0,1	60	7	0.00180369	0.0253215	0.318,1.0,1.0	0.104,1.0,0.259	0.318
AT1G80780	RI	1	+	30357999	30359555	30357999	30358295	30358378	30359555	177265268	149102124	282184214	268174167	152	135	0.00180056	0.0253215	0.513,0.698,0.657	0.483,0.484,0.532	0.123
AT5G16880	RI	5	+	5548916	5550176	5548916	5549111	5549637	5550176	80123120	254273204	119,49,75	559338236	270	135	0.00183426	0.0256604	0.136,0.184,0.227	0.096,0.068,0.137	0.082
AT1G63855	RI	1	-	23699834	23700108	23699834	23699919	23700014	23700108	10,9,14	4,0,3	16,8,12	1,1,1	71	30	0.00184189	0.0256769	0.514,1.0,0.664	0.871,0.772,0.835	-0.1
AT2G43680	RI	2	+	18108629	18109138	18108629	18108719	18109068	18109138	9,5,12	0,2,2	5,4,2	7,2,7	146	11	0.00189689	0.0263516	1.0,0.159,0.311	0.051,0.131,0.021	0.422
AT4G22120	RI	4	-	11718830	11719807	11718830	11719164	11719461	11719807	14,16,8	27,19,20	8,8,4	34,9,19	270	135	0.00206574	0.0285976	0.206,0.296,0.167	0.105,0.308,0.095	0.054
AT1G03920	RI	1	+	1001115	1001747	1001115	1001301	1001435	1001747	4,0,3	5,11,17	8,5,5	18,2,11	254	135	0.00218696	0.030067	0.298,0.0,0.086	0.191,0.571,0.195	-0.191
AT3G29760	RI	3	-	11590237	11590568	11590237	11590423	11590501	11590568	10,7,10	9,6,8	7,5,5	8,7,9	71	60	0.00218469	0.030067	0.484,0.496,0.514	0.425,0.376,0.319	0.125
AT1G34844	RI	1	+	12751757	12752280	12751757	12752025	12752117	12752280	3,4,5	11,9,7	1,3,8	17,22,9	170	135	0.00220538	0.030216	0.178,0.261,0.362	0.045,0.098,0.414	0.081
AT2G47410	RI	2	+	19449671	19450503	19449671	19449829	19450266	19450503	6,4,3	13,12,11	3,1,1	37,14,21	270	135	0.00226481	0.0309239	0.188,0.143,0.12	0.039,0.034,0.023	0.118
AT1G65040	RI	1	-	24162832	24163379	24162832	24162882	24162951	24163379	34,28,27	2,4,9	32,15,43	3,1,3	62	43	0.00235551	0.0320526	0.922,0.829,0.675	0.881,0.912,0.909	-0.092
AT2G24650	RI	2	-	10487040	10487427	10487040	10487115	10487180	10487427	6,2,6	1,6,6	0,5,5	6,5,6	58	68	0.00239786	0.0325179	0.876,0.281,0.54	0.0,0.54,0.494	0.221
AT1G63295	RI	1	-	23475218	23475532	23475218	23475339	23475450	23475532	5,3,0	31,14,15	0,0,2	4,1,1	127	54	0.00250627	0.0338729	0.064,0.084,0.0	0.0,0.0,0.46	-0.104
AT4G10430	RI	4	-	6455374	6455883	6455374	6455443	6455796	6455883	21,12,25	2,7,7	9,4,18	10,2,10	142	7	0.00256718	0.0345789	0.341,0.078,0.15	0.042,0.09,0.082	0.118
AT4G33240	RI	4	-	16037454	16038324	16037454	16037639	16037897	16038324	6,9,5	6,2,10	13,9,23	5,0,5	270	135	0.00274282	0.0368203	0.333,0.692,0.2	0.565,1.0,0.697	-0.346
AT5G37370	RI	5	-	14815697	14816046	14815697	14815843	14815937	14816046	91100115	34,32,26	121,80,89	61,35,27	141	102	0.00288635	0.038617	0.659,0.693,0.762	0.589,0.623,0.705	0.066
AT3G53970	RI	3	+	19986685	19986960	19986685	19986758	19986879	19986960	33,88,36	6,12,4	43,28,19	8,7,6	98	5	0.00298497	0.0398029	0.219,0.272,0.315	0.215,0.169,0.139	0.094
AT1G09195	RI	1	-	2970362	2971541	2970362	2970721	2971077	2971541	26,32,19	4,0,0	37,28,21	9,6,3	270	135	0.00306448	0.0407269	0.765,1.0,1.0	0.673,0.7,0.778	0.205
AT5G25560	RI	5	+	8897796	8898983	8897796	8898083	8898180	8898983	262223199	72,111,41	340212176	41,31,50	180	135	0.00314226	0.041622	0.732,0.601,0.784	0.861,0.837,0.725	-0.102
AT5G51370	RI	5	+	20872718	20874349	20872718	20873846	20873915	20874349	3,5,3	16,18,20	0,0,5	23,30,17	124	135	0.00326107	0.0430526	0.17,0.232,0.14	0.0,0.0,0.243	0.1
AT4G39270	RI	4	+	18276535	18279898	18276535	18279088	18279162	18279898	13,6,6	18,40,29	7,6,4	37,40,26	134	135	0.00341066	0.0448789	0.421,0.131,0.172	0.16,0.131,0.134	0.1
AT5G11330	RI	5	-	3617137	3618119	3617137	3617809	3617908	3618119	12,24,15	60,63,54	5,13,13	108,75,61	184	135	0.00345287	0.0452848	0.128,0.218,0.169	0.033,0.113,0.135	0.078
AT4G35940	RI	4	+	17022788	17023813	17022788	17022911	17023030	17023813	10,18,7	9,12,19	12,5,17	20,29,33	205	116	0.00359047	0.0469351	0.386,0.459,0.173	0.253,0.089,0.226	0.15
AT1G03610	RI	1	+	902169	903070	902169	902347	902424	903070	10,10,6	122,73,64	13,3,3	315133108	140	135	0.00376606	0.0490696	0.073,0.117,0.083	0.038,0.021,0.026	0.063
GeneID	AS tpye	chr	strand	exonStart_0base	exonEnd	upstreamES	upstreamEE	downstreamES	downstreamEE	IJC_SAMPLE_1	SJC_SAMPLE_1	IJC_SAMPLE_2	SJC_SAMPLE_2	IncFormLen	SkipFormLen	PValue	FDR	IncLevel1	IncLevel2	IncLevelDifference
AT1G06220	SE	1	+	1900296	1900429	1899950	1900107	1900511	1901264	28,19,33	28,10,43	16,9,11	54,24,58	252	135	5.66161e-97	1.00946e-93	0.349,0.504,0.291	0.137,0.167,0.092	0.249
AT1G19800	SE	1	+	6846542	6846628	6846337	6846470	6846730	6846858	16,18,24	10,8,6	9,17,10	11,22,24	135	112	1.83655e-52	1.63728e-49	0.57,0.651,0.768	0.404,0.391,0.257	0.312
AT1G07350	SE	1	-	2258749	2258845	2258538	2258602	2259002	2259152	67,64,49	19,39,39	86,43,95	5,12,35	100	57	3.14515e-51	1.86927e-48	0.668,0.483,0.417	0.907,0.671,0.607	-0.206
AT1G19800	SE	1	+	6846539	6846628	6846373	6846470	6846730	6846858	12,13,20	10,8,6	12,14,8	11,22,24	105	76	5.10046e-44	2.27353e-41	0.465,0.54,0.707	0.441,0.315,0.194	0.254
AT1G03905	SE	1	+	993705	993951	993399	993631	994045	994206	83,178,81	61,63,23	82,55,34	42,50,64	270	135	1.65291e-39	5.89428e-37	0.405,0.586,0.638	0.494,0.355,0.21	0.19
AT3G49645	SE	3	-	18404365	18404443	18404201	18404269	18404702	18404987	21,16,32	0,1,0	13,16,18	3,0,9	71	61	7.0402e-33	2.09211e-30	1.0,0.932,1.0	0.788,1.0,0.632	0.171
AT1G03290	SE	1	+	807591	807631	807378	807510	807950	808017	16,18,12	18,9,5	9,5,8	23,10,12	23	50	2.9045e-28	7.39817e-26	0.659,0.813,0.839	0.46,0.521,0.592	0.246
AT4G08460	SE	4	-	5378697	5378821	5377117	5378202	5380530	5380645	67,50,77	61,48,67	138139114	48,52,73	207	108	1.56862e-27	3.49607e-25	0.364,0.352,0.375	0.6,0.582,0.449	-0.18
AT3G07360	SE	3	+	2355245	2355337	2354686	2355174	2355521	2356884	48,51,47	138,114,96	14,16,15	109,56,63	170	135	3.01976e-25	5.98248e-23	0.216,0.262,0.28	0.093,0.185,0.159	0.107
AT4G06701	SE	4	-	3940465	3940510	3940247	3940331	3940614	3940749	15,21,18	18,6,17	13,5,13	28,27,18	31	70	1.68384e-24	3.00228e-22	0.653,0.888,0.705	0.512,0.295,0.62	0.273
AT5G45310	SE	5	-	18360060	18360240	18359274	18359987	18360532	18360820	1,5,3	1,0,0	94,25,10	0,2,0	270	135	3.10588e-21	5.03435e-19	0.333,1.0,1.0	1.0,0.862,1.0	-0.176
AT5G47455	SE	5	+	19251657	19251704	19251077	19251196	19252203	19252383	6,2,23	9,10,7	7,14,27	2,0,8	57	112	3.46405e-20	5.147e-18	0.567,0.282,0.866	0.873,1.0,0.869	-0.342
AT5G47455	SE	5	+	19251934	19251979	19251077	19251196	19252203	19252491	5,1,4	9,10,7	1,7,6	2,0,8	53	112	5.971e-18	8.18945e-16	0.54,0.174,0.547	0.514,1.0,0.613	-0.289
AT5G05800	SE	5	-	1744939	1745066	1744445	1744781	1745136	1745245	20,8,17	5,3,17	17,5,28	28,13,17	207	102	7.55479e-17	9.62156e-15	0.663,0.568,0.33	0.23,0.159,0.448	0.241
AT5G19900	SE	5	-	6727976	6728095	6727379	6727652	6728276	6730397	19,22,22	0,5,10	30,14,33	1,0,3	224	135	1.46235e-14	1.73825e-12	1.0,0.726,0.57	0.948,1.0,0.869	-0.174
AT3G26890	SE	3	-	9910872	9910944	9909317	9910792	9911414	9911616	6,15,8	26,37,10	11,9,10	78,47,31	130	135	1.54506e-13	1.72178e-11	0.193,0.296,0.454	0.128,0.166,0.251	0.133
AT5G06265	SE	5	+	1905778	1906424	1905247	1905383	1906566	1906766	17,33,31	11,23,14	30,22,17	30,22,20	264	129	7.39919e-12	7.76045e-10	0.43,0.412,0.52	0.328,0.328,0.293	0.138
AT3G11950	SE	3	-	3785416	3785478	3784186	3785119	3785552	3785660	2,4,0	1,2,3	4,5,12	0,0,6	76	101	7.17903e-11	7.11123e-09	0.727,0.727,0.0	1.0,1.0,0.727	-0.424
AT2G20080	SE	2	-	8664063	8664144	8663727	8663768	8664504	8665026	55,39,41	1,4,3	65,25,36	6,5,8	74	34	1.80193e-09	1.69097e-07	0.962,0.818,0.863	0.833,0.697,0.674	0.146
AT4G21550	SE	4	+	11467697	11467735	11467047	11467308	11467939	11468486	4,1,6	1,1,1	0,2,1	1,0,3	62	135	4.70198e-09	4.19182e-07	0.897,0.685,0.929	0.0,1.0,0.421	0.363
AT3G08840	SE	3	-	2680517	2680590	2680056	2680165	2680664	2680908	5,6,4	5,8,14	10,10,10	8,6,5	99	102	2.18703e-08	1.85689e-06	0.507,0.436,0.227	0.563,0.632,0.673	-0.233
AT2G22920	SE	2	+	9754365	9754442	9754140	9754286	9754515	9754638	131106110	4,3,10	58,40,37	5,5,8	121	116	5.61112e-08	4.54756e-06	0.969,0.971,0.913	0.917,0.885,0.816	0.078
AT3G52750	SE	3	-	19552565	19552642	19551814	19552483	19552891	19553092	1,1,3	14,3,21	1,7,3	16,1,12	140	135	1.4255e-07	1.10507e-05	0.064,0.243,0.121	0.057,0.871,0.194	-0.231
AT4G17483	SE	4	-	9748597	9748686	9748262	9748503	9748786	9749049	8,2,6	5,8,4	11,1,3	3,2,1	164	135	1.66722e-07	1.23861e-05	0.568,0.171,0.553	0.751,0.292,0.712	-0.154
AT3G48470	SE	3	+	17951977	17952006	17951688	17951854	17952101	17952204	8,5,8	0,0,0	1,6,3	2,0,1	22	96	1.40837e-06	0.000100445	1.0,1.0,1.0	0.686,1.0,0.929	0.128
AT1G03960	SE	1	+	1014620	1014676	1013642	1014543	1014766	1014872	1,5,1	5,6,4	8,6,3	8,1,1	62	99	1.66509e-06	0.000114187	0.242,0.571,0.285	0.615,0.905,0.827	-0.416
AT2G34780	SE	2	+	14669034	14669080	14668439	14668911	14669189	14670343	1,1,3	6,2,8	0,1,1	6,10,9	78	135	6.07843e-06	0.000401401	0.224,0.464,0.394	0.0,0.148,0.161	0.258
AT4G08460	SE	4	-	5378697	5378832	5377063	5378202	5380530	5380882	63,50,70	61,48,67	114,117,95	48,52,73	256	135	1.02221e-05	0.000650928	0.353,0.355,0.355	0.556,0.543,0.407	-0.148
AT4G02005	SE	4	-	879498	879577	879083	879181	879666	879723	0,1,3	2,0,1	2,0,0	1,3,3	28	6	1.54632e-05	0.000950719	0.0,1.0,0.391	0.3,0.0,0.0	0.364
AT3G59340	SE	3	-	21931145	21931259	21930900	21931062	21931387	21931570	40,19,14	2,3,1	14,1,3	3,1,0	214	135	2.01029e-05	0.00119478	0.927,0.8,0.898	0.746,0.387,1.0	0.164
AT4G28760	SE	4	+	14208169	14208243	14207459	14207760	14208631	14208778	3,12,2	8,12,13	18,10,12	20,13,12	134	135	2.50669e-05	0.00144175	0.274,0.502,0.134	0.476,0.437,0.502	-0.168
AT5G20165	SE	5	-	6805962	6806023	6805541	6805870	6806216	6806251	13,17,12	53,36,32	10,6,9	47,47,57	54	28	2.72446e-05	0.00151804	0.113,0.197,0.163	0.099,0.062,0.076	0.079
AT1G69740	SE	1	+	26232050	26232107	26231702	26231936	26232192	26232502	17,15,24	56,53,39	26,14,6	81,38,69	100	135	4.00837e-05	0.00216574	0.291,0.276,0.454	0.302,0.332,0.105	0.094
AT3G30390	SE	3	-	11978926	11979037	11978403	11978842	11979357	11979621	243319197	619447278	544216226	1673461481	208	135	4.50503e-05	0.00236249	0.203,0.317,0.315	0.174,0.233,0.234	0.065
AT1G72050	SE	1	+	27115641	27115816	27115350	27115491	27115914	27116359	85,86,120	2,5,4	70,85,66	20,17,8	269	134	6.12244e-05	0.00303231	0.955,0.895,0.937	0.636,0.714,0.804	0.211
AT4G17483	SE	4	-	9748597	9748679	9748262	9748503	9748786	9749113	16,7,9	5,8,4	17,3,4	3,2,1	150	135	6.09065e-05	0.00303231	0.742,0.441,0.669	0.836,0.574,0.783	-0.114
AT3G17120	SE	3	+	5841823	5842067	5841316	5841605	5842157	5842860	2,2,8	13,9,25	0,0,0	7,6,20	270	135	7.05957e-05	0.00340195	0.071,0.1,0.138	0.0,0.0,0.0	0.103
AT5G52070	SE	5	+	21162095	21162208	21161131	21161353	21163726	21163968	30,34,22	1,6,7	36,22,34	0,2,4	212	135	0.00010264	0.00481597	0.95,0.783,0.667	1.0,0.875,0.844	-0.106
AT2G23985	SE	2	+	10205461	10205474	10204801	10205241	10205622	10205710	3,1,5	1,0,5	3,0,0	4,2,3	6	81	0.000110097	0.00503341	0.976,1.0,0.931	0.91,0.0,0.0	0.666
AT5G09410	SE	5	+	2923507	2923572	2923203	2923333	2923708	2923783	34,14,20	0,4,3	28,20,21	0,0,0	46	56	0.000290324	0.0129412	1.0,0.81,0.89	1.0,1.0,1.0	-0.1
AT4G26510	SE	4	+	13384032	13384106	13381686	13383924	13384489	13384659	6,9,4	2,6,8	5,11,9	0,1,11	134	135	0.000383578	0.016681	0.751,0.602,0.335	1.0,0.917,0.452	-0.227
AT5G45190	SE	5	-	18279996	18280078	18279521	18279656	18280506	18280765	63,58,61	8,14,8	111,60,95	4,1,2	143	128	0.000425072	0.0180453	0.876,0.788,0.872	0.961,0.982,0.977	-0.128
AT5G36210	SE	5	-	14251226	14251282	14250561	14250698	14251846	14251929	12,8,14	1,2,1	30,17,19	0,1,0	44	71	0.000836705	0.0346941	0.951,0.866,0.958	1.0,0.965,1.0	-0.063
AT5G62950	SE	5	-	25263370	25263419	25263025	25263154	25263710	25263901	16,21,21	40,36,33	20,11,8	70,35,47	71	122	0.000988918	0.0400736	0.407,0.501,0.522	0.329,0.351,0.226	0.175
AT5G06265	SE	5	+	1905778	1906243	1905286	1905383	1906563	1906766	17,28,21	27,13,14	21,17,13	30,17,17	225	90	0.00104585	0.0414391	0.201,0.463,0.375	0.219,0.286,0.234	0.1

## Sheet: G72
Global profiling of dynamic alternative splicing modulation in Arabidopsis root upon Ralstonia solanacearum infection
Ning Qin, Ruize Zhang, Mancang Zhang, Niu Yang, Shouyang, Fu, Yisa Wang, Dongdong Wang, Yue Chen, Cuizhu Zhao, Qin Chen and Haibin Lu
Table S4. Differential alternative splicing genes in Arabidopsis root after Ralstonia solanacearum infection
GeneID	AS tpye	chr	strand	longExonStart_0base	longExonEnd	shortES	shortEE	flankingES	flankingEE	IJC_SAMPLE_1	SJC_SAMPLE_1	IJC_SAMPLE_2	SJC_SAMPLE_2	IncFormLen	SkipFormLen	PValue	FDR	IncLevel1	IncLevel2	IncLevelDifference
AT5G67540	A3SS	5	-	26945172	26945782	26945172	26945699	26946015	26946377	17,7,25	11,0,18	11,15,16	28,18,43	211	135	6.76285e-61	9.77232e-58	0.497,1.0,0.471	0.201,0.348,0.192	0.409
AT1G09840	A3SS	1	-	3199380	3199694	3199380	3199619	3200035	3200103	26,3,8	6,0,4	17,12,25	23,14,21	129	61	2.20966e-44	1.59648e-41	0.672,1.0,0.486	0.259,0.288,0.36	0.417
AT4G36690	A3SS	4	-	17294362	17294603	17294362	17294430	17294703	17294839	351351317	19,138,75	551281296	29,42,43	190	55	1.8094e-42	8.71529e-40	0.842,0.424,0.55	0.846,0.659,0.666	-0.118
AT1G08680	A3SS	1	+	2766505	2766643	2766508	2766643	2765575	2766175	38,53,50	37,28,28	71,47,70	24,12,21	131	128	1.54179e-38	5.56971e-36	0.501,0.649,0.636	0.743,0.793,0.765	-0.172
AT5G47080	A3SS	5	-	19125515	19125625	19125515	19125610	19125769	19125988	52,36,69	16,16,14	82,62,46	6,3,9	103	88	4.28982e-38	1.23976e-35	0.735,0.658,0.808	0.921,0.946,0.814	-0.16
AT3G16700	A3SS	3	+	5688438	5688889	5688826	5688889	5688064	5688230	3,18,24	2,8,1	8,4,14	11,7,8	191	56	2.52211e-36	6.07409e-34	0.305,0.397,0.876	0.176,0.143,0.339	0.307
AT3G53270	A3SS	3	-	19752427	19752683	19752427	19752580	19752994	19753280	42,10,25	9,2,2	37,11,20	23,6,7	231	135	2.16462e-34	4.46839e-32	0.732,0.745,0.88	0.485,0.517,0.625	0.243
AT1G48410	A3SS	1	-	17890509	17890649	17890509	17890643	17890734	17890884	89,7,54	54,11,60	160,82,100	63,40,61	133	127	3.75653e-25	6.78523e-23	0.611,0.378,0.462	0.708,0.662,0.61	-0.176
AT2G47020	A3SS	2	-	19321771	19321874	19321771	19321870	19321973	19322074	2,3,5	0,3,5	1,1,0	4,8,4	55	51	1.82373e-23	2.9281e-21	1.0,0.481,0.481	0.188,0.104,0.0	0.557
AT1G13770	A3SS	1	+	4723610	4723749	4723627	4723749	4723395	4723488	2,13,8	5,8,3	9,6,10	3,0,0	83	66	5.76579e-23	8.33156e-21	0.241,0.564,0.68	0.705,1.0,1.0	-0.407
AT1G09840	A3SS	1	-	3199380	3199623	3199380	3199619	3200035	3200103	60,17,47	6,0,4	76,67,87	23,14,21	61	61	3.81649e-19	5.01348e-17	0.909,1.0,0.922	0.768,0.827,0.806	0.143
AT3G04030	A3SS	3	-	1042699	1043606	1042699	1043588	1043771	1043841	6,15,1	1,2,0	6,3,3	0,9,2	74	63	1.01611e-18	1.22356e-16	0.836,0.865,1.0	1.0,0.221,0.561	0.306
AT4G24610	A3SS	4	-	12706906	12707091	12706906	12707079	12707452	12708424	9,0,12	27,3,20	3,7,11	53,38,35	140	135	4.97076e-18	5.52519e-16	0.243,0.0,0.367	0.052,0.151,0.233	0.058
AT5G06120	A3SS	5	+	1849714	1849819	1849717	1849819	1849534	1849639	17,1,7	5,2,8	7,3,6	11,6,11	61	58	6.22176e-18	6.42174e-16	0.764,0.322,0.454	0.377,0.322,0.342	0.166
AT5G27970	A3SS	5	+	10014825	10014950	10014831	10014950	10014380	10014520	45,88,71	5,7,8	54,46,41	15,9,11	116	110	1.04847e-17	1.01003e-15	0.895,0.923,0.894	0.773,0.829,0.779	0.11
AT1G56180	A3SS	1	-	21026516	21026659	21026516	21026649	21026730	21026807	0,11,10	12,18,15	8,2,2	32,24,19	70	61	1.38064e-17	1.24689e-15	0.0,0.347,0.367	0.179,0.068,0.084	0.128
AT5G03500	A3SS	5	-	877525	877898	877525	877686	878116	878549	28,38,45	1,0,4	39,16,26	6,6,2	270	135	6.83881e-17	5.81299e-15	0.933,1.0,0.849	0.765,0.571,0.867	0.193
AT5G13590	A3SS	5	-	4376106	4376473	4376106	4376419	4376578	4378550	5,5,1	30,2,23	0,4,0	58,44,26	182	135	1.0916e-16	8.76316e-15	0.11,0.65,0.031	0.0,0.063,0.0	0.243
AT1G75150	A3SS	1	-	28204386	28204774	28204386	28204738	28204857	28205121	4,57,24	1,7,0	3,8,5	1,3,1	164	135	1.70756e-16	1.29864e-14	0.767,0.87,1.0	0.712,0.687,0.805	0.144
AT4G17483	A3SS	4	-	9748262	9748679	9748262	9748503	9748786	9749051	7,1,1	6,3,5	12,2,1	3,2,1	270	135	2.99063e-15	2.16073e-13	0.368,0.143,0.091	0.667,0.333,0.333	-0.244
AT3G56860	A3SS	3	-	21049348	21050491	21049348	21049754	21050682	21052320	127433207	117,61,73	133,90,142	214109109	270	135	3.26295e-15	2.24522e-13	0.352,0.78,0.586	0.237,0.292,0.394	0.265
AT4G25500	A3SS	4	+	13025599	13026168	13026055	13026168	13025162	13025273	34,20,31	57,31,70	128,88,48	117,88,64	210	75	9.06798e-15	5.95601e-13	0.176,0.187,0.137	0.281,0.263,0.211	-0.085
AT4G20260	A3SS	4	+	10941566	10941703	10941576	10941703	10940745	10940826	11,0,3	13,1,0	24,8,34	12,6,2	69	59	1.4789e-14	9.29136e-13	0.42,0.0,1.0	0.631,0.533,0.936	-0.227
AT5G25520	A3SS	5	+	8888097	8888590	8888530	8888590	8887835	8887956	22,17,28	15,1,17	43,21,39	5,12,5	167	32	5.90126e-14	3.55305e-12	0.219,0.765,0.24	0.622,0.251,0.599	-0.083
AT1G29960	A3SS	1	+	10495013	10495251	10495026	10495251	10494626	10494938	7,6,6	7,8,19	4,3,3	16,8,23	141	135	8.63505e-14	4.99106e-12	0.489,0.418,0.232	0.193,0.264,0.111	0.19
AT4G00520	A3SS	4	+	228038	228207	228139	228207	227858	227951	10,0,0	2,1,3	0,1,1	6,3,1	106	12	6.87395e-13	3.82033e-11	0.361,0.0,0.0	0.0,0.036,0.102	0.074
AT1G73210	A3SS	1	-	27529449	27529634	27529449	27529628	27530357	27530952	2,8,3	5,1,4	6,0,7	12,9,10	135	135	2.6903e-12	1.43981e-10	0.286,0.889,0.429	0.333,0.0,0.412	0.286
AT5G04280	A3SS	5	+	1192952	1195033	1192965	1195033	1192450	1192571	12,1,8	12,0,3	12,10,8	0,3,4	120	114	9.59737e-12	4.95293e-10	0.487,1.0,0.717	1.0,0.76,0.655	-0.07
AT5G37370	A3SS	5	-	14814825	14815545	14814825	14815283	14815697	14816046	55,6,20	15,11,22	45,20,31	37,25,45	270	135	2.00304e-11	9.98067e-10	0.647,0.214,0.312	0.378,0.286,0.256	0.084
AT4G08460	A3SS	4	-	5378697	5378832	5378697	5378821	5380530	5380882	9,12,16	14,7,19	26,26,20	50,48,39	128	117	3.16683e-11	1.52536e-09	0.37,0.61,0.435	0.322,0.331,0.319	0.148
AT3G57980	A3SS	3	-	21466918	21467920	21466918	21467914	21468159	21468766	10,0,11	6,1,4	3,2,14	7,8,11	135	135	1.15977e-10	5.40603e-09	0.625,0.0,0.733	0.3,0.2,0.56	0.099
AT1G70620	A3SS	1	+	26629001	26629962	26629052	26629962	26628830	26628897	33,9,35	22,4,19	61,40,39	27,11,10	104	60	2.39646e-10	1.08215e-08	0.464,0.565,0.515	0.566,0.677,0.692	-0.13
AT3G58050	A3SS	3	+	21493244	21493507	21493247	21493507	21492806	21493175	8,2,4	28,4,14	4,3,2	52,30,33	135	135	7.92167e-10	3.46873e-08	0.222,0.333,0.222	0.071,0.091,0.057	0.186
AT1G28490	A3SS	1	+	10016864	10016982	10016868	10016982	10016566	10016680	3,5,4	35,30,36	0,1,0	47,27,44	83	79	8.73374e-10	3.71184e-08	0.075,0.137,0.096	0.0,0.034,0.0	0.091
AT1G55500	A3SS	1	+	20720569	20721091	20720608	20721091	20720415	20720471	39,6,31	9,4,9	18,12,21	4,12,13	81	49	9.42444e-10	3.89095e-08	0.724,0.476,0.676	0.731,0.377,0.494	0.091
AT4G02880	A3SS	4	+	1275741	1276403	1275753	1276403	1275475	1275638	13,4,9	25,1,10	7,7,3	44,32,7	140	135	1.10493e-09	4.43508e-08	0.334,0.794,0.465	0.133,0.174,0.292	0.331
AT3G18535	A3SS	3	-	6376451	6376709	6376451	6376695	6376943	6377625	14,9,17	49,21,25	27,2,1	61,55,38	142	135	1.72178e-09	6.72425e-08	0.214,0.289,0.393	0.296,0.033,0.024	0.181
AT1G73350	A3SS	1	-	27576238	27576519	27576238	27576479	27576900	27576965	7,3,10	4,1,0	22,16,7	0,0,3	91	58	3.8112e-09	1.44926e-07	0.527,0.657,1.0	1.0,1.0,0.598	-0.138
AT1G01920	A3SS	1	+	316522	316713	316538	316713	316343	316440	1,0,2	20,21,51	5,1,6	19,16,37	99	90	4.08311e-09	1.51284e-07	0.043,0.0,0.034	0.193,0.054,0.128	-0.099
AT1G48510	A3SS	1	+	17936051	17936338	17936054	17936338	17935768	17935961	2,12,21	1,16,18	7,4,15	3,5,4	135	135	6.81297e-09	2.46118e-07	0.667,0.429,0.538	0.7,0.444,0.789	-0.1
AT4G16420	A3SS	4	-	9263681	9263901	9263681	9263889	9264152	9264172	3,4,5	2,0,7	11,8,1	5,3,1	18	13	9.60974e-09	3.38685e-07	0.52,1.0,0.34	0.614,0.658,0.419	0.056
AT1G35250	A3SS	1	-	12933263	12933359	12933263	12933348	12933443	12933553	160,125,57	14,3,6	22,35,56	0,10,7	57	46	9.99457e-08	3.43861e-06	0.902,0.971,0.885	1.0,0.739,0.866	0.051
AT5G60570	A3SS	5	+	24348169	24350164	24348367	24350164	24347782	24348026	10,0,13	15,2,2	10,9,7	30,23,26	270	135	1.41479e-07	4.75434e-06	0.25,0.0,0.765	0.143,0.164,0.119	0.196
AT3G56860	A3SS	3	-	21049348	21050491	21049348	21049768	21050682	21052320	120431198	75,35,43	129,88,133	91,42,41	270	135	2.05567e-07	6.75101e-06	0.444,0.86,0.697	0.415,0.512,0.619	0.152
AT4G36540	A3SS	4	+	17244637	17244778	17244643	17244778	17244346	17244553	9,7,5	0,5,2	32,30,11	6,3,0	134	128	5.57951e-07	1.79164e-05	1.0,0.572,0.705	0.836,0.905,1.0	-0.155
AT3G56860	A3SS	3	-	21048726	21050491	21048726	21050017	21050682	21052320	102432184	18,18,36	98,76,127	51,26,24	270	135	6.12908e-07	1.92533e-05	0.739,0.923,0.719	0.49,0.594,0.726	0.19
AT3G60070	A3SS	3	-	22185786	22186012	22185786	22186001	22186200	22186657	23,0,6	6,1,3	40,20,21	4,5,6	139	135	1.02146e-06	3.14044e-05	0.788,0.0,0.66	0.907,0.795,0.773	-0.342
AT3G23640	A3SS	3	+	8502306	8502597	8502326	8502597	8501555	8501989	67,7,54	29,1,22	121,57,48	61,54,25	148	135	1.55895e-06	4.69309e-05	0.678,0.865,0.691	0.644,0.491,0.637	0.154
AT1G02080	A3SS	1	+	375121	375238	375124	375238	374582	374922	2,4,1	25,0,13	2,2,0	34,18,11	110	107	1.75963e-06	5.18913e-05	0.072,1.0,0.07	0.054,0.098,0.0	0.33
AT4G24180	A3SS	4	-	12550359	12551068	12550359	12551053	12551151	12551378	2,3,2	1,1,2	8,1,15	16,6,12	143	135	2.18986e-06	6.12653e-05	0.654,0.739,0.486	0.321,0.136,0.541	0.294
AT5G03500	A3SS	5	-	877525	877898	877525	877666	878116	878549	22,38,50	34,30,28	39,17,23	57,53,47	269	134	2.15696e-06	6.12653e-05	0.244,0.387,0.471	0.254,0.138,0.196	0.171
AT2G23985	A3SS	2	+	10205449	10205474	10205461	10205474	10204801	10205241	1,3,5	4,3,1	2,1,8	3,0,0	18	6	2.2047e-06	6.12653e-05	0.077,0.25,0.625	0.182,1.0,1.0	-0.41
AT1G09980	A3SS	1	-	3258636	3258770	3258636	3258767	3258864	3259104	17,8,20	9,4,1	16,16,19	0,1,5	127	124	2.74825e-06	7.49288e-05	0.648,0.661,0.951	1.0,0.94,0.788	-0.156
AT5G16420	A3SS	5	+	5369777	5370242	5369798	5370242	5367970	5369691	8,7,13	8,16,8	0,1,1	1,2,7	149	135	5.92995e-06	0.000158681	0.475,0.284,0.596	0.0,0.312,0.115	0.309
AT5G44480	A3SS	5	+	17921387	17921575	17921468	17921575	17920455	17920785	65,2,4	12,0,5	169,79,35	20,9,15	174	100	7.40864e-06	0.000194645	0.757,1.0,0.315	0.829,0.835,0.573	-0.055
AT1G01740	A3SS	1	-	272444	272555	272444	272531	272650	272983	4,8,11	3,4,6	6,12,6	0,4,2	104	80	9.12458e-06	0.000235447	0.506,0.606,0.585	1.0,0.698,0.698	-0.233
AT5G52660	A3SS	5	-	21360000	21360108	21360000	21360105	21360219	21360387	13,19,3	14,5,1	22,10,12	17,15,11	101	98	1.28953e-05	0.000326907	0.474,0.787,0.744	0.557,0.393,0.514	0.18
AT1G76040	A3SS	1	+	28538672	28539134	28538990	28539134	28537592	28538541	12,3,5	21,3,17	6,1,5	32,15,23	270	135	3.34902e-05	0.000834368	0.222,0.333,0.128	0.086,0.032,0.098	0.156
AT5G65560	A3SS	5	-	26200013	26200441	26200013	26200436	26200515	26200769	5,5,12	2,7,3	7,3,10	1,3,0	135	135	3.5879e-05	0.000878731	0.714,0.417,0.8	0.875,0.5,1.0	-0.148
AT3G25820	A3SS	3	+	9440464	9441287	9441148	9441287	9439989	9440371	49,130,11	0,0,1	34,20,22	0,6,0	267	132	5.1111e-05	0.00123092	1.0,1.0,0.845	1.0,0.622,1.0	0.074
AT2G24755	A3SS	2	-	10548001	10548370	10548001	10548338	10548446	10548554	10,16,2	23,10,12	38,10,15	31,18,13	126	101	5.80625e-05	0.00137541	0.258,0.562,0.118	0.496,0.308,0.48	-0.115
AT2G32700	A3SS	2	+	13870116	13870261	13870122	13870261	13869710	13869938	69,47,62	103,18,57	122,61,73	160,94,95	135	132	7.53976e-05	0.00175725	0.396,0.719,0.515	0.427,0.388,0.429	0.129
AT2G47850	A3SS	2	+	19596946	19597234	19597024	19597234	19596751	19596871	16,16,13	5,7,1	29,38,26	6,2,7	184	113	8.31629e-05	0.00190747	0.663,0.584,0.889	0.748,0.921,0.695	-0.076
AT5G13590	A3SS	5	-	4376106	4376494	4376106	4376419	4376578	4378550	18,5,8	30,2,23	9,8,8	58,44,26	203	135	9.33948e-05	0.00210868	0.285,0.624,0.188	0.094,0.108,0.17	0.242
AT2G38780	A3SS	2	+	16213255	16213683	16213263	16213683	16212807	16212900	3,4,4	1,0,1	2,3,1	3,5,1	87	86	0.000106085	0.00235835	0.748,1.0,0.798	0.397,0.372,0.497	0.427
AT4G12790	A3SS	4	-	7518847	7519081	7518847	7518955	7519325	7519578	134,15,88	14,1,17	94,70,69	10,16,24	220	101	0.000129882	0.00284362	0.815,0.873,0.704	0.812,0.668,0.569	0.114
AT2G46320	A3SS	2	+	19016766	19016842	19016782	19016842	19016391	19016514	8,5,7	7,1,2	13,6,4	1,3,1	50	34	0.000155442	0.00335243	0.437,0.773,0.704	0.898,0.576,0.731	-0.097
AT1G47230	A3SS	1	+	17307671	17307827	17307674	17307827	17307344	17307577	8,12,17	11,38,57	4,3,4	29,19,58	135	135	0.000193409	0.00410995	0.421,0.24,0.23	0.121,0.136,0.065	0.19
AT5G05310	A3SS	5	+	1573644	1573776	1573663	1573776	1573444	1573558	28,17,22	7,4,6	29,34,16	2,4,4	97	78	0.000219668	0.0046003	0.763,0.774,0.747	0.921,0.872,0.763	-0.091
AT1G05790	A3SS	1	+	1733761	1733997	1733777	1733997	1733477	1733616	4,1,0	12,1,7	3,4,7	39,33,21	141	132	0.000252812	0.00521876	0.238,0.484,0.0	0.067,0.102,0.238	0.105
AT4G00335	A3SS	4	+	146772	146928	146790	146928	145886	146055	5,2,1	55,31,39	0,0,0	87,53,24	142	131	0.00026189	0.00533002	0.077,0.056,0.023	0.0,0.0,0.0	0.052
AT1G14910	A3SS	1	-	5142475	5142603	5142475	5142588	5142720	5142859	27,8,40	2,2,6	55,41,54	3,1,1	118	103	0.000444387	0.0089186	0.922,0.777,0.853	0.941,0.973,0.979	-0.114
AT2G26210	A3SS	2	+	11157615	11157821	11157687	11157821	11157117	11157247	30,18,30	8,2,5	62,59,53	15,23,20	180	115	0.000450809	0.00892355	0.706,0.852,0.793	0.725,0.621,0.629	0.125
AT2G32760	A3SS	2	+	13892577	13892806	13892599	13892806	13891536	13892325	9,7,4	6,6,9	19,7,21	14,7,9	150	135	0.000461522	0.00901215	0.574,0.512,0.286	0.55,0.474,0.677	-0.11
AT4G35560	A3SS	4	+	16884320	16884422	16884323	16884422	16884043	16884241	1,2,0	9,2,3	0,4,2	20,14,17	95	92	0.000560591	0.0108007	0.097,0.492,0.0	0.0,0.217,0.102	0.09
AT4G19440	A3SS	4	-	10601512	10601900	10601512	10601879	10601982	10604624	15,19,22	6,2,13	5,9,6	1,2,10	149	135	0.000600495	0.0114173	0.694,0.896,0.605	0.819,0.803,0.352	0.074
AT1G79500	A3SS	1	+	29906104	29906653	29906287	29906653	29905932	29906013	5,24,15	3,31,5	3,2,4	6,3,8	209	74	0.000899679	0.0168836	0.371,0.215,0.515	0.15,0.191,0.15	0.203
AT4G15010	A3SS	4	-	8574747	8574919	8574747	8574897	8575068	8575340	46,10,38	19,10,7	58,40,54	15,10,8	150	135	0.000970393	0.0179772	0.685,0.474,0.83	0.777,0.783,0.859	-0.143
AT5G53460	A3SS	5	+	21709698	21709736	21709709	21709736	21709368	21709630	44,112,47	39,94,44	29,28,28	42,43,26	31	20	0.00105689	0.0193317	0.421,0.435,0.408	0.308,0.296,0.41	0.083
AT5G37380	A3SS	5	-	14816744	14819062	14816744	14818453	14819191	14819346	0,3,4	7,2,8	1,1,0	14,0,14	270	135	0.00112438	0.020309	0.0,0.429,0.2	0.034,1.0,0.0	-0.135
AT5G52170	A3SS	5	+	21199120	21199491	21199135	21199491	21198877	21199040	2,2,3	0,7,13	1,2,1	1,3,3	143	135	0.00129309	0.023068	1.0,0.212,0.179	0.486,0.386,0.239	0.093
AT3G29575	A3SS	3	-	11383266	11383675	11383266	11383661	11383923	11384145	26,9,13	7,3,6	26,8,41	23,4,30	142	135	0.00137692	0.024264	0.779,0.74,0.673	0.518,0.655,0.565	0.151
AT1G19025	A3SS	1	+	6569379	6569600	6569440	6569600	6569197	6569303	2,1,0	2,0,2	1,1,4	1,1,0	153	99	0.00157504	0.0273007	0.393,1.0,0.0	0.393,0.393,1.0	-0.131
AT1G44125	A3SS	1	-	16783003	16783600	16783003	16783197	16783690	16783921	7,5,8	2,8,0	10,7,10	0,2,1	270	135	0.00158703	0.0273007	0.636,0.238,1.0	1.0,0.636,0.833	-0.198
AT5G26740	A3SS	5	+	9292221	9292352	9292281	9292352	9291838	9292142	37,4,17	10,0,3	220,83,87	68,44,33	124	64	0.00164758	0.0280089	0.656,1.0,0.745	0.625,0.493,0.576	0.236
AT4G00560	A3SS	4	-	241024	241370	241024	241155	241458	241646	14,42,39	7,31,13	48,47,51	18,16,19	259	124	0.00186682	0.0313669	0.489,0.393,0.59	0.561,0.584,0.562	-0.078
AT3G17950	A3SS	3	+	6146602	6147354	6146628	6147354	6146014	6146379	17,37,24	2,9,3	36,31,12	13,7,5	154	135	0.00294064	0.0488416	0.882,0.783,0.875	0.708,0.795,0.678	0.12
AT1G28210	A3SS	1	+	9859856	9860158	9859892	9860158	9859370	9859460	5,11,3	13,24,21	1,0,1	16,11,16	112	83	0.00299997	0.0492608	0.222,0.254,0.096	0.044,0.0,0.044	0.161
GeneID	AS tpye	chr	strand	longExonStart_0base	longExonEnd	shortES	shortEE	flankingES	flankingEE	IJC_SAMPLE_1	SJC_SAMPLE_1	IJC_SAMPLE_2	SJC_SAMPLE_2	IncFormLen	SkipFormLen	PValue	FDR	IncLevel1	IncLevel2	IncLevelDifference
AT1G54310	A5SS	1	+	20274312	20274561	20274312	20274535	20274641	20274828	3,17,19	4,11,25	22,8,18	2,0,2	154	135	5.67968e-110	5.14579e-107	0.397,0.575,0.4	0.906,1.0,0.888	-0.474
AT1G03290	A5SS	1	+	807395	807631	807395	807510	807950	808017	32,4,13	9,0,0	32,15,23	23,10,12	147	33	2.65154e-38	1.20115e-35	0.444,1.0,1.0	0.238,0.252,0.301	0.551
AT5G63120	A5SS	5	-	25319642	25320163	25319936	25320163	25319180	25319414	22,46,12	39,131,77	25,18,19	38,25,18	270	135	6.67953e-37	2.01722e-34	0.22,0.149,0.072	0.248,0.265,0.345	-0.139
AT1G03905	A5SS	1	+	993399	993951	993399	993631	994045	994206	96,17,18	51,18,21	52,35,25	42,50,64	270	135	1.11276e-29	2.5204e-27	0.485,0.321,0.3	0.382,0.259,0.163	0.101
AT2G40820	A5SS	2	-	17039883	17040127	17039953	17040127	17039183	17039488	6,3,13	13,0,6	4,5,16	53,22,18	198	135	7.14799e-25	1.29522e-22	0.239,1.0,0.596	0.049,0.134,0.377	0.425
AT1G27630	A5SS	1	+	9611548	9612429	9611548	9611876	9612589	9612671	90,14,57	23,35,27	110,93,96	34,21,23	210	75	8.60936e-23	1.30001e-20	0.583,0.125,0.43	0.536,0.613,0.599	-0.203
AT3G08720	A5SS	3	-	2650721	2651231	2651084	2651231	2649783	2650613	53,11,19	18,3,4	37,43,45	39,20,20	270	135	7.99936e-22	1.03535e-19	0.596,0.647,0.704	0.322,0.518,0.529	0.193
AT1G44125	A5SS	1	-	16783482	16783921	16783690	16783921	16783003	16783197	2,0,1	2,8,0	1,4,5	0,2,1	270	135	2.59508e-19	2.93892e-17	0.333,0.0,1.0	1.0,0.5,0.714	-0.294
AT1G07700	A5SS	1	+	2379594	2379798	2379594	2379729	2380103	2380231	41,5,0	3,7,10	66,34,49	22,8,7	176	114	1.56664e-18	1.57708e-16	0.899,0.316,0.0	0.66,0.734,0.819	-0.333
AT2G02410	A5SS	2	+	632639	632904	632639	632874	633208	633280	4,1,4	3,2,1	5,3,1	12,6,7	88	65	2.46959e-18	2.23745e-16	0.496,0.27,0.747	0.235,0.27,0.095	0.304
AT4G18070	A5SS	4	+	10030528	10031189	10030528	10030944	10031568	10032155	7,2,1	218,59,68	19,19,36	161138114	270	135	3.21661e-14	2.64932e-12	0.016,0.017,0.007	0.056,0.064,0.136	-0.072
AT4G33240	A5SS	4	-	16037897	16038324	16037943	16038324	16037454	16037639	10,0,4	20,1,7	5,0,5	27,25,10	174	135	9.9947e-14	7.546e-12	0.28,0.0,0.307	0.126,0.0,0.28	0.06
AT1G01020	A5SS	1	-	8570	8737	8593	8737	8416	8464	16,7,10	7,10,6	17,8,19	0,1,2	57	41	1.00125e-12	6.97796e-11	0.622,0.335,0.545	1.0,0.852,0.872	-0.407
AT1G10095	A5SS	1	-	3298112	3298390	3298339	3298390	3297755	3297992	2,2,1	7,6,2	0,0,1	17,3,0	179	44	1.49642e-12	9.68395e-11	0.066,0.076,0.109	0.0,0.0,1.0	-0.25
AT1G07745	A5SS	1	-	2401343	2401446	2401355	2401446	2401187	2401258	3,8,5	4,6,2	3,7,3	1,1,0	25	13	5.2151e-12	3.14992e-10	0.281,0.409,0.565	0.609,0.784,1.0	-0.379
AT4G30820	A5SS	4	+	15006647	15007516	15006647	15007211	15007601	15007675	5,6,18	4,3,4	10,6,12	15,6,11	202	67	1.87572e-11	1.06213e-09	0.293,0.399,0.599	0.181,0.249,0.266	0.198
AT3G13800	A5SS	3	+	4538799	4539069	4538799	4539065	4539312	4539440	33,6,18	11,11,16	40,10,16	37,22,19	121	121	2.23143e-09	1.18922e-07	0.75,0.353,0.529	0.519,0.313,0.457	0.114
AT1G58007	A5SS	1	-	21447220	21447502	21447251	21447502	21446834	21447082	13,12,2	4,15,0	0,1,1	1,2,4	159	135	5.07134e-09	2.55257e-07	0.734,0.404,1.0	0.0,0.298,0.175	0.555
AT1G79190	A5SS	1	+	29791575	29792228	29791575	29792210	29792308	29792467	0,1,1	14,2,10	7,6,1	20,13,3	146	135	9.55489e-09	4.55617e-07	0.0,0.316,0.085	0.245,0.299,0.236	-0.126
AT1G73390	A5SS	1	-	27594494	27594551	27594498	27594551	27593901	27594166	8,1,1	4,0,4	28,8,7	9,2,4	50	46	1.24802e-08	5.65355e-07	0.648,1.0,0.187	0.741,0.786,0.617	-0.103
AT4G39390	A5SS	4	+	18315544	18315860	18315544	18315838	18316262	18316422	29,5,48	14,10,18	45,41,82	14,12,28	150	135	7.5867e-08	3.27312e-06	0.651,0.31,0.706	0.743,0.755,0.725	-0.185
AT1G15410	A5SS	1	+	5298323	5298386	5298323	5298339	5298572	5300293	1,1,4	0,0,1	1,2,4	1,2,2	56	9	1.5787e-07	6.50137e-06	1.0,1.0,0.391	0.138,0.138,0.243	0.624
AT5G38590	A5SS	5	-	15452627	15453505	15453020	15453505	15452410	15452551	6,8,5	1,4,5	4,11,7	2,2,0	269	134	2.30008e-07	9.06032e-06	0.749,0.499,0.333	0.499,0.733,1.0	-0.217
AT1G26130	A5SS	1	+	9033015	9033484	9033015	9033327	9033582	9034004	3,0,8	0,1,0	3,1,1	2,0,2	270	135	2.96404e-07	1.07417e-05	1.0,0.0,1.0	0.429,1.0,0.2	0.124
AT4G16695	A5SS	4	+	9394420	9394573	9394420	9394569	9395060	9395142	2,9,6	7,15,11	5,5,14	4,6,14	75	75	2.85198e-07	1.07417e-05	0.222,0.375,0.353	0.556,0.455,0.5	-0.187
AT1G22870	A5SS	1	+	8090245	8090357	8090245	8090353	8090459	8090642	3,2,0	16,0,2	3,2,1	26,12,12	105	101	9.23691e-07	3.21871e-05	0.153,1.0,0.0	0.1,0.138,0.074	0.28
AT5G27540	A5SS	5	+	9722415	9722622	9722415	9722581	9722809	9723036	24,3,33	46,11,50	16,1,26	45,37,44	169	135	1.27455e-06	4.27684e-05	0.294,0.179,0.345	0.221,0.021,0.321	0.085
AT5G03180	A5SS	5	-	756333	756646	756353	756646	755488	755944	12,3,15	3,5,3	99,34,21	4,1,1	148	135	1.5336e-06	4.96229e-05	0.785,0.354,0.82	0.958,0.969,0.95	-0.306
AT3G07360	A5SS	3	+	2355173	2355412	2355173	2355337	2355521	2356761	7,1,3	23,30,12	4,1,5	6,10,11	203	135	2.27334e-06	7.10224e-05	0.168,0.022,0.143	0.307,0.062,0.232	-0.089
AT1G26440	A5SS	1	-	9145300	9146080	9145412	9146080	9144994	9145195	11,3,8	4,4,3	15,17,16	6,1,5	240	135	2.56121e-06	7.73484e-05	0.607,0.297,0.6	0.584,0.905,0.643	-0.209
AT4G32730	A5SS	4	+	15790132	15790584	15790132	15790569	15790955	15791109	5,2,2	1,0,6	3,0,6	8,5,4	143	135	3.08185e-06	9.00696e-05	0.825,1.0,0.239	0.261,0.0,0.586	0.406
AT1G05870	A5SS	1	-	1772308	1772533	1772355	1772533	1772096	1772141	13,8,10	3,1,0	4,5,7	4,2,0	78	38	4.02973e-06	0.000114092	0.679,0.796,1.0	0.328,0.549,1.0	0.199
AT5G35330	A5SS	5	-	13525620	13525834	13525641	13525834	13524824	13525279	8,6,14	28,10,40	39,36,18	41,23,37	149	135	1.28783e-05	0.000353568	0.206,0.352,0.241	0.463,0.586,0.306	-0.185
AT1G46768	A5SS	1	-	17265961	17266724	17266093	17266724	17265585	17265879	1,3,0	4,2,2	9,2,5	27,13,12	260	135	3.9919e-05	0.00106373	0.115,0.438,0.0	0.148,0.074,0.178	0.051
AT1G04985	A5SS	1	-	1417325	1418046	1417973	1418046	1416868	1416978	29,37,37	6,5,9	57,36,38	6,7,2	169	34	4.76494e-05	0.00123344	0.493,0.598,0.453	0.657,0.509,0.793	-0.138
AT4G12990	A5SS	4	-	7595238	7595999	7595823	7595999	7594775	7594839	12,24,6	0,6,0	8,11,23	12,6,12	192	57	0.00017026	0.00428489	1.0,0.543,1.0	0.165,0.352,0.363	0.554
AT1G78690	A5SS	1	+	29596982	29597210	29596982	29597190	29597315	29597446	14,30,17	2,4,6	15,15,19	11,8,6	137	124	0.000191933	0.00469977	0.864,0.872,0.719	0.552,0.629,0.741	0.178
AT4G32900	A5SS	4	-	15879537	15879623	15879545	15879623	15879345	15879418	1,4,2	2,6,3	4,2,0	1,0,3	10	2	0.000221983	0.00529254	0.091,0.118,0.118	0.444,1.0,0.0	-0.372
AT1G60505	A5SS	1	-	22295633	22297374	22295714	22297374	22294361	22295139	2,14,3	2,0,0	0,4,2	2,0,0	209	135	0.000382742	0.0088914	0.392,1.0,1.0	0.0,1.0,1.0	0.131
AT2G38780	A5SS	2	+	16213255	16213480	16213255	16213322	16213589	16213683	4,8,6	0,6,2	2,4,4	0,2,0	147	12	0.000789742	0.0178877	1.0,0.098,0.197	1.0,0.14,1.0	-0.282
AT4G14520	A5SS	4	+	8341243	8342238	8341243	8341478	8342453	8343258	1,8,1	22,15,27	5,11,5	21,14,23	270	135	0.000984605	0.0217574	0.022,0.211,0.018	0.106,0.282,0.098	-0.078
AT1G05950	A5SS	1	-	1804951	1805106	1804962	1805106	1804815	1804882	1,18,13	2,1,2	1,1,1	1,0,1	64	60	0.00104833	0.022614	0.319,0.944,0.859	0.484,1.0,0.484	0.051
AT4G32010	A5SS	4	+	15481900	15482427	15481900	15482415	15482516	15482613	9,3,6	11,11,18	8,3,6	17,23,24	95	90	0.00114187	0.0240589	0.437,0.205,0.24	0.308,0.11,0.191	0.091
AT2G46020	A5SS	2	+	18922532	18923200	18922532	18923071	18923276	18923477	21,2,9	16,0,16	15,17,7	24,14,26	257	135	0.00142555	0.0293533	0.408,1.0,0.228	0.247,0.389,0.124	0.292
AT4G12560	A5SS	4	+	7443117	7443376	7443117	7443193	7443523	7443775	49,97,72	41,154,66	145,98,105	92,59,50	204	69	0.00160473	0.0323085	0.288,0.176,0.27	0.348,0.36,0.415	-0.13
AT1G03160	A5SS	1	+	764698	764931	764698	764831	765024	765255	2,1,1	2,1,0	3,5,0	0,0,1	219	126	0.00191541	0.0377252	0.365,0.365,1.0	1.0,1.0,0.0	-0.09
AT4G26640	A5SS	4	-	13439180	13439473	13439317	13439473	13438520	13439025	4,12,3	42,36,27	1,0,0	41,31,25	265	135	0.00254708	0.0490991	0.046,0.145,0.054	0.012,0.0,0.0	0.078
GeneID	AS tpye	chr	strand	riExonStart_0base	riExonEnd	upstreamES	upstreamEE	downstreamES	downstreamEE	IJC_SAMPLE_1	SJC_SAMPLE_1	IJC_SAMPLE_2	SJC_SAMPLE_2	IncFormLen	SkipFormLen	PValue	FDR	IncLevel1	IncLevel2	IncLevelDifference
AT1G77590	RI	1	-	29151144	29151831	29151144	29151225	29151329	29151831	80,3,11	83,9,38	0,3,7	33,20,45	133	74	1.7686e-114	7.06908e-111	0.349,0.156,0.139	0.0,0.077,0.08	0.162
AT2G43680	RI	2	+	18108629	18109138	18108629	18108719	18109068	18109138	7,8,8	0,1,0	5,4,2	7,2,7	146	11	5.0031e-81	9.9987e-78	1.0,0.376,1.0	0.051,0.131,0.021	0.724
AT4G38550	RI	4	+	18027007	18027385	18027007	18027127	18027238	18027385	10,9,48	121,9,30	27,20,12	264,193,69	186	113	2.54713e-66	3.39363e-63	0.048,0.378,0.493	0.058,0.059,0.096	0.235
AT1G80780	RI	1	+	30357999	30359555	30357999	30358295	30358378	30359555	223122224	117,65,95	282184214	268174167	152	135	2.11587e-63	2.11428e-60	0.629,0.625,0.677	0.483,0.484,0.532	0.144
AT1G10910	RI	1	+	3643453	3644187	3643453	3643582	3643731	3644187	25,49,46	7,41,20	77,59,44	11,19,8	257	122	2.46775e-55	1.97272e-52	0.629,0.362,0.522	0.769,0.596,0.723	-0.192
AT1G27921	RI	1	-	9729599	9729979	9729599	9729747	9729855	9729979	17,85,13	63,18,67	16,16,13	83,54,80	184	117	1.06136e-54	7.07046e-52	0.146,0.75,0.11	0.109,0.159,0.094	0.215
AT3G01980	RI	3	-	328098	328618	328098	328328	328418	328618	53,12,33	39,66,36	13,8,7	42,47,31	166	135	4.02734e-51	2.29961e-48	0.525,0.129,0.427	0.201,0.122,0.155	0.201
AT1G07480	RI	1	-	2299089	2299470	2299089	2299275	2299369	2299470	11,2,5	33,16,35	4,0,0	91,72,71	133	94	6.6694e-49	3.3322e-46	0.191,0.081,0.092	0.03,0.0,0.0	0.111
AT1G70620	RI	1	+	26630504	26631104	26630504	26630582	26630700	26631104	62,194,92	119337141	182,110,76	132,97,102	158	71	1.10662e-47	4.9146e-45	0.19,0.206,0.227	0.383,0.338,0.251	-0.116
AT1G48500	RI	1	+	17934187	17934662	17934187	17934248	17934327	17934662	21,23,10	19,18,10	22,11,5	41,43,8	72	54	8.25323e-45	3.29882e-42	0.453,0.489,0.429	0.287,0.161,0.319	0.201
AT4G27610	RI	4	-	13787148	13787937	13787148	13787373	13787858	13787937	1,3,2	8,8,11	15,10,9	2,17,5	207	72	1.61968e-43	5.88531e-41	0.042,0.115,0.059	0.723,0.17,0.385	-0.354
AT4G13345	RI	4	+	7769228	7769763	7769228	7769302	7769376	7769763	0,0,0	9,59,7	0,1,0	2,1,1	67	67	2.46685e-42	8.21666e-40	0.0,0.0,0.0	0.0,0.5,0.0	-0.167
AT5G14210	RI	5	-	4579143	4579692	4579143	4579355	4579448	4579692	23,72,32	28,82,50	11,5,15	45,23,35	172	135	3.60754e-41	1.10918e-38	0.392,0.408,0.334	0.161,0.146,0.252	0.192
AT2G16990	RI	2	+	7387364	7387604	7387364	7387443	7387533	7387604	4,4,1	2,10,1	4,3,1	0,1,0	32	1	6.98142e-41	1.9932e-38	0.059,0.012,0.03	1.0,0.086,1.0	-0.662
AT1G03905	RI	1	+	993399	994206	993399	993631	994045	994206	49,8,4	51,18,21	19,12,5	42,50,64	270	135	1.78782e-40	4.76395e-38	0.325,0.182,0.087	0.184,0.107,0.038	0.088
AT3G09830	RI	3	+	3016489	3017576	3016489	3016804	3017163	3017576	13,3,6	14,1,6	11,4,4	32,25,12	270	135	2.1457e-40	5.36023e-38	0.317,0.6,0.333	0.147,0.074,0.143	0.295
AT5G08500	RI	5	+	2748132	2748807	2748132	2748479	2748660	2748807	38,13,17	49,9,37	26,16,19	96,65,52	270	135	4.76988e-40	1.12148e-37	0.279,0.419,0.187	0.119,0.11,0.154	0.167
AT5G25520	RI	5	+	8887835	8888590	8887835	8887956	8888097	8888590	17,25,20	22,17,28	10,14,11	43,21,39	247	114	1.16861e-38	2.59496e-36	0.263,0.404,0.248	0.097,0.235,0.115	0.156
AT1G14685	RI	1	+	5042561	5044294	5042561	5042855	5043076	5044294	18,16,57	2,3,1	26,24,37	8,13,5	270	135	3.73489e-36	7.85702e-34	0.818,0.727,0.966	0.619,0.48,0.787	0.208
AT4G26600	RI	4	+	13422369	13422635	13422369	13422462	13422555	13422635	0,0,0	7,9,11	2,0,2	1,1,6	61	24	9.85263e-36	1.96905e-33	0.0,0.0,0.0	0.44,0.0,0.116	-0.185
AT5G15270	RI	5	+	4960898	4962102	4960898	4960974	4961134	4962102	58,31,47	14,60,47	92,46,65	20,20,31	204	69	2.85353e-34	5.43122e-32	0.584,0.149,0.253	0.609,0.438,0.415	-0.159
AT3G53270	RI	3	-	19752427	19753280	19752427	19752580	19752994	19753280	55,16,23	9,2,2	37,22,26	23,6,7	270	135	1.35945e-33	2.46987e-31	0.753,0.8,0.852	0.446,0.647,0.65	0.221
AT2G13800	RI	2	+	5753497	5753777	5753497	5753639	5753705	5753777	2,0,5	8,1,2	0,0,2	17,16,6	59	65	2.54146e-33	4.41662e-31	0.216,0.0,0.734	0.0,0.0,0.269	0.227
AT4G13100	RI	4	-	7637036	7637726	7637036	7637529	7637662	7637726	2,8,3	22,6,3	5,0,0	63,32,19	174	57	4.9025e-33	8.1647e-31	0.029,0.304,0.247	0.025,0.0,0.0	0.185
AT5G08750	RI	5	+	2851813	2852942	2851813	2852192	2852865	2852942	5,0,2	13,4,20	19,5,12	11,10,18	205	70	1.62028e-31	2.59051e-29	0.116,0.0,0.033	0.371,0.146,0.185	-0.184
AT2G20950	RI	2	+	9003274	9003653	9003274	9003340	9003429	9003653	0,17,6	52,7,15	2,4,2	65,33,22	88	59	3.8743e-31	5.95599e-29	0.0,0.62,0.211	0.02,0.075,0.057	0.226
AT2G30740	RI	2	+	13095650	13096492	13095650	13095700	13096351	13096492	6,4,5	11,0,0	19,5,4	32,18,19	177	42	3.7276e-30	5.51823e-28	0.115,1.0,1.0	0.123,0.062,0.048	0.627
AT5G47650	RI	5	-	19311913	19312595	19311913	19312109	19312378	19312595	8,6,6	7,11,1	20,8,27	2,8,3	270	135	1.71894e-29	2.45379e-27	0.364,0.214,0.75	0.833,0.333,0.818	-0.219
AT1G24030	RI	1	+	8503233	8503789	8503233	8503460	8503601	8503789	5,8,11	3,3,5	3,8,3	17,4,4	268	135	1.11768e-27	1.54048e-25	0.456,0.573,0.526	0.082,0.502,0.274	0.232
AT3G48070	RI	3	+	17750711	17751091	17750711	17750952	17751024	17751091	5,4,1	8,5,15	1,1,2	28,22,18	65	60	2.61375e-27	3.48238e-25	0.366,0.425,0.058	0.032,0.04,0.093	0.228
AT3G05920	RI	3	-	1769361	1769806	1769361	1769437	1769510	1769806	1,2,3	4,1,3	3,1,3	14,11,25	66	69	9.84729e-27	1.26966e-24	0.207,0.676,0.511	0.183,0.087,0.111	0.338
AT2G44090	RI	2	-	18239564	18241376	18239564	18239997	18240325	18241376	47,16,28	44,24,36	42,14,27	71,59,63	270	135	1.38912e-26	1.7351e-24	0.348,0.25,0.28	0.228,0.106,0.176	0.123
AT1G55810	RI	1	+	20860506	20861414	20860506	20860831	20861270	20861414	24,2,14	12,2,15	59,28,11	69,55,32	270	135	5.20821e-26	6.12271e-24	0.5,0.333,0.318	0.299,0.203,0.147	0.167
AT1G34844	RI	1	+	12751757	12752280	12751757	12752025	12752117	12752280	6,13,12	10,18,11	1,3,8	17,22,9	170	135	5.11515e-26	6.12271e-24	0.323,0.364,0.464	0.045,0.098,0.414	0.198
AT1G28960	RI	1	-	10109499	10110022	10109499	10109811	10109925	10110022	34,54,32	30,61,34	38,13,27	55,54,48	169	90	2.19911e-25	2.51138e-23	0.376,0.32,0.334	0.269,0.114,0.231	0.139
AT4G01440	RI	4	+	598105	598752	598105	598257	598331	598752	25,60,15	113,290,63	4,13,4	91,88,84	134	135	2.43143e-23	2.69956e-21	0.182,0.172,0.193	0.042,0.13,0.046	0.11
AT5G05550	RI	5	-	1639453	1640960	1639453	1639551	1639823	1640960	16,57,50	6,15,8	38,33,33	23,16,13	226	91	7.61884e-23	8.2304e-21	0.518,0.605,0.716	0.399,0.454,0.505	0.16
AT4G33130	RI	4	-	15980116	15980443	15980116	15980197	15980346	15980443	3,2,1	3,6,8	0,1,6	1,1,0	164	29	2.57796e-22	2.71161e-20	0.15,0.056,0.022	0.0,0.15,1.0	-0.307
AT4G36050	RI	4	-	17054738	17055059	17054738	17054850	17054936	17055059	3,1,9	14,3,16	4,2,2	40,23,14	109	86	8.32591e-22	8.53299e-20	0.145,0.208,0.307	0.073,0.064,0.101	0.141
AT1G63530	RI	1	+	23563314	23564575	23563314	23563401	23563634	23564575	6,2,0	4,0,1	0,3,1	5,6,7	215	80	2.55093e-21	2.54901e-19	0.358,1.0,0.0	0.0,0.157,0.05	0.384
AT5G18310	RI	5	+	6061297	6062404	6061297	6061767	6062149	6062404	184,38,131	292,58,112	387266134	305211117	270	135	2.88076e-21	2.80839e-19	0.24,0.247,0.369	0.388,0.387,0.364	-0.094
AT5G65740	RI	5	-	26302829	26303246	26302829	26303051	26303175	26303246	9,6,11	4,2,7	11,7,12	0,0,3	163	64	5.88592e-21	5.60143e-19	0.469,0.541,0.382	1.0,1.0,0.611	-0.406
AT5G19030	RI	5	-	6357382	6357877	6357382	6357584	6357770	6357877	5,10,7	7,15,8	2,1,2	8,18,6	235	100	3.23663e-20	3.00856e-18	0.233,0.221,0.271	0.096,0.023,0.124	0.161
AT5G13660	RI	5	+	4405093	4406813	4405093	4406365	4406443	4406813	5,2,1	5,5,0	8,4,3	1,1,0	142	135	5.3325e-20	4.84409e-18	0.487,0.276,1.0	0.884,0.792,1.0	-0.304
AT1G73410	RI	1	+	27602083	27603317	27602083	27602515	27602859	27603317	20,1,9	65,9,15	19,8,13	21,8,21	270	135	6.35317e-20	5.64303e-18	0.133,0.053,0.231	0.311,0.333,0.236	-0.154
AT2G30840	RI	2	-	13135313	13136231	13135313	13135832	13135909	13136231	43,28,24	53,3,22	35,29,31	49,58,39	140	135	1.34343e-18	1.16733e-16	0.439,0.9,0.513	0.408,0.325,0.434	0.228
AT4G38670	RI	4	-	18069463	18069946	18069463	18069740	18069814	18069946	15,60,37	4,21,8	9,9,13	5,3,13	124	125	1.73357e-18	1.47427e-16	0.791,0.742,0.823	0.645,0.752,0.502	0.152
AT3G46440	RI	3	-	17091533	17092065	17091533	17091635	17091724	17092065	3,1,7	49,21,30	17,14,25	74,55,40	124	95	1.86694e-18	1.55462e-16	0.045,0.035,0.152	0.15,0.163,0.324	-0.135
AT1G49390	RI	1	+	18279558	18280154	18279558	18279833	18279906	18280154	9,1,5	33,12,24	21,21,13	29,51,25	132	135	2.23683e-18	1.82461e-16	0.218,0.079,0.176	0.425,0.296,0.347	-0.198
AT5G65690	RI	5	+	26268827	26269249	26268827	26268997	26269080	26269249	3,0,8	18,3,34	16,8,5	288,185,62	152	135	2.38126e-18	1.90358e-16	0.129,0.0,0.173	0.047,0.037,0.067	0.05
AT2G46610	RI	2	-	19137568	19138514	19137568	19137681	19138386	19138514	10,17,14	6,9,6	25,14,8	2,1,5	227	92	2.58827e-18	2.01696e-16	0.403,0.434,0.486	0.835,0.85,0.393	-0.252
AT5G05310	RI	5	+	1571143	1571622	1571143	1571372	1571457	1571622	69,18,27	25,11,20	38,37,9	36,40,31	156	135	2.62401e-18	2.01696e-16	0.705,0.586,0.539	0.477,0.445,0.201	0.236
AT3G09830	RI	3	+	3016489	3017576	3016489	3016804	3017142	3017576	13,3,5	12,0,5	6,3,4	12,11,9	270	135	4.51833e-18	3.40751e-16	0.351,1.0,0.333	0.2,0.12,0.182	0.394
AT1G78290	RI	1	-	29458789	29459493	29458789	29458920	29459267	29459493	19,3,15	6,0,5	226,75,22	175,35,19	259	124	5.91976e-18	4.30205e-16	0.603,1.0,0.59	0.382,0.506,0.357	0.316
AT3G52120	RI	3	+	19331152	19331633	19331152	19331347	19331454	19331633	67,72,45	128137122	45,33,38	165122154	200	135	5.85756e-18	4.30205e-16	0.261,0.262,0.199	0.155,0.154,0.143	0.09
AT4G30130	RI	4	+	14736799	14738335	14736799	14737023	14737093	14738335	8,0,0	5,9,15	7,2,5	1,5,8	126	135	6.33909e-18	4.52453e-16	0.632,0.0,0.0	0.882,0.3,0.401	-0.317
AT1G65270	RI	1	+	24244375	24245074	24244375	24244536	24244794	24245074	126431163	52,150,82	128,68,201	64,79,111	270	135	6.50945e-18	4.56461e-16	0.548,0.59,0.498	0.5,0.301,0.475	0.12
AT4G35030	RI	4	+	16675381	16676552	16675381	16676069	16676180	16676552	23,1,7	6,0,3	52,26,23	3,0,0	208	135	1.21568e-17	8.3294e-16	0.713,1.0,0.602	0.918,1.0,1.0	-0.201
AT4G16920	RI	4	-	9519180	9520888	9519180	9519388	9519518	9520888	21,9,4	10,10,2	16,13,5	19,24,8	246	135	1.22951e-17	8.3294e-16	0.535,0.331,0.523	0.316,0.229,0.255	0.196
AT2G47860	RI	2	+	19600272	19602312	19600272	19601439	19601509	19602312	24,61,17	45,89,48	16,23,15	58,93,29	126	135	2.82512e-17	1.882e-15	0.364,0.423,0.275	0.228,0.209,0.357	0.089
AT3G23560	RI	3	-	8454544	8454976	8454544	8454663	8454737	8454976	65,12,45	170,50,147	40,26,23	238185203	111	112	3.14601e-17	2.06141e-15	0.278,0.195,0.236	0.145,0.124,0.103	0.112
AT2G25350	RI	2	+	10800356	10801058	10800356	10800542	10800675	10801058	10,0,11	7,40,45	25,13,22	19,16,28	252	135	6.3305e-17	4.08113e-15	0.434,0.0,0.116	0.413,0.303,0.296	-0.154
AT5G11330	RI	5	-	3617137	3618119	3617137	3617809	3617908	3618119	25,12,13	46,27,58	5,13,13	108,75,61	184	135	7.82438e-17	4.96414e-15	0.285,0.246,0.141	0.033,0.113,0.135	0.13
AT5G60580	RI	5	+	24353561	24354369	24353561	24354185	24354295	24354369	17,5,13	24,0,17	22,14,7	71,18,21	138	67	8.84113e-17	5.52156e-15	0.256,1.0,0.271	0.131,0.274,0.139	0.328
AT1G03620	RI	1	-	905666	906653	905666	905784	905942	906653	2,4,5	7,9,4	9,5,2	3,0,5	246	111	1.101e-16	6.77028e-15	0.114,0.167,0.361	0.575,1.0,0.153	-0.362
AT5G03500	RI	5	-	877525	878549	877525	877686	878116	878549	30,40,41	1,0,4	35,14,33	6,6,2	270	135	2.4546e-16	1.48652e-14	0.938,1.0,0.837	0.745,0.538,0.892	0.2
AT1G02850	RI	1	+	631602	632043	631602	631858	632008	632043	210,44,136	51,9,54	88,42,55	37,21,34	163	28	2.58308e-16	1.54098e-14	0.414,0.456,0.302	0.29,0.256,0.217	0.136
AT1G79950	RI	1	+	30078127	30079203	30078127	30078608	30078739	30079203	13,16,7	6,8,5	8,7,8	14,13,3	248	135	6.67863e-16	3.92566e-14	0.541,0.521,0.432	0.237,0.227,0.592	0.146
AT4G34610	RI	4	-	16531847	16533362	16531847	16532573	16532785	16533362	2,5,3	5,1,2	2,5,3	8,11,8	270	135	1.09384e-15	6.33635e-14	0.167,0.714,0.429	0.111,0.185,0.158	0.285
AT5G16980	RI	5	-	5580292	5581311	5580292	5580469	5580777	5581311	170,4,22	24,3,7	20,4,4	8,0,0	270	135	1.68067e-15	9.59663e-14	0.78,0.4,0.611	0.556,1.0,1.0	-0.255
AT2G26810	RI	2	-	11435986	11436291	11435986	11436084	11436213	11436291	0,2,5	7,3,3	4,3,7	5,0,1	136	27	5.87688e-15	3.30843e-13	0.0,0.117,0.249	0.137,1.0,0.582	-0.451
AT4G25500	RI	4	+	13025599	13026168	13025599	13025856	13026055	13026168	40,23,38	41,34,30	44,37,14	83,65,29	241	106	6.04011e-15	3.3531e-13	0.3,0.229,0.358	0.189,0.2,0.175	0.108
AT1G45249	RI	1	-	17165710	17167451	17165710	17166069	17166341	17167451	15,14,6	8,13,4	11,6,12	14,12,20	270	135	6.80975e-15	3.72857e-13	0.484,0.35,0.429	0.282,0.2,0.231	0.183
AT3G22190	RI	3	-	7833428	7834135	7833428	7833556	7833722	7834135	12,13,22	3,1,4	19,6,8	5,6,5	256	121	1.02355e-14	5.52857e-13	0.654,0.86,0.722	0.642,0.321,0.431	0.281
AT1G16560	RI	1	+	5668572	5669039	5668572	5668739	5668918	5669039	6,6,8	3,1,3	7,10,11	8,7,12	249	114	1.32373e-14	7.05459e-13	0.478,0.733,0.55	0.286,0.395,0.296	0.261
AT5G26680	RI	5	-	9311445	9312304	9311445	9311956	9312106	9312304	16,20,18	2,23,16	16,15,9	1,6,5	270	135	1.34826e-14	7.09077e-13	0.8,0.303,0.36	0.889,0.556,0.474	-0.152
AT2G47410	RI	2	+	19449671	19450503	19449671	19449829	19450266	19450503	19,0,2	17,1,10	3,1,1	37,14,21	270	135	1.85552e-14	9.63183e-13	0.358,0.0,0.091	0.039,0.034,0.023	0.118
AT3G43540	RI	3	+	15430659	15431298	15430659	15431017	15431094	15431298	12,23,10	5,6,6	22,14,12	20,8,12	140	135	1.99442e-14	1.02201e-12	0.698,0.787,0.616	0.515,0.628,0.491	0.156
AT1G14650	RI	1	+	5030262	5030896	5030262	5030602	5030718	5030896	151896456	12,20,3	189190274	30,10,9	218	135	3.11716e-14	1.57712e-12	0.886,0.965,0.989	0.796,0.922,0.95	0.057
AT1G52370	RI	1	+	19506355	19507175	19506355	19506571	19507017	19507175	9,2,11	3,1,12	4,2,4	7,4,10	270	135	6.56211e-14	3.2786e-12	0.6,0.5,0.314	0.222,0.2,0.167	0.275
AT5G61190	RI	5	+	24615264	24616589	24615264	24615723	24616023	24616589	6,0,9	21,3,10	4,2,4	35,15,20	270	135	9.77943e-14	4.82573e-12	0.125,0.0,0.31	0.054,0.063,0.091	0.076
AT3G04380	RI	3	+	1162043	1162933	1162043	1162292	1162373	1162933	4,0,1	12,1,13	0,6,5	2,9,4	148	135	4.41858e-13	2.15379e-11	0.233,0.0,0.066	0.0,0.378,0.533	-0.204
AT2G18760	RI	2	+	8132869	8134401	8132869	8133581	8133842	8134401	2,2,1	25,41,30	1,2,7	24,7,8	270	135	4.75056e-13	2.28771e-11	0.038,0.024,0.016	0.02,0.125,0.304	-0.124
AT1G49360	RI	1	-	18269101	18269448	18269101	18269170	18269361	18269448	7,2,1	3,0,3	10,11,6	1,1,3	142	7	5.452e-13	2.59424e-11	0.103,1.0,0.016	0.33,0.352,0.09	0.116
AT3G29575	RI	3	-	11383266	11384145	11383266	11383661	11383923	11384145	64,37,69	7,3,6	54,45,113	23,4,30	270	135	7.36821e-13	3.46479e-11	0.821,0.86,0.852	0.54,0.849,0.653	0.164
AT3G23610	RI	3	+	8479253	8479877	8479253	8479399	8479606	8479877	9,29,12	12,28,21	10,8,14	22,38,20	270	135	7.60497e-13	3.53454e-11	0.273,0.341,0.222	0.185,0.095,0.259	0.099
AT5G02620	RI	5	+	590205	591752	590205	590615	590684	591752	17,5,8	39,19,13	11,3,11	46,35,40	124	135	8.48322e-13	3.89741e-11	0.322,0.223,0.401	0.207,0.085,0.23	0.141
AT2G04690	RI	2	+	1645913	1646443	1645913	1646031	1646154	1646443	28,42,50	33,62,47	99,49,34	188,77,87	208	111	1.08203e-12	4.91462e-11	0.312,0.266,0.362	0.219,0.254,0.173	0.098
AT5G58690	RI	5	-	23711703	23712558	23711703	23711986	23712060	23712558	12,11,0	2,1,1	3,2,6	3,2,0	134	135	1.29356e-12	5.80941e-11	0.858,0.917,0.0	0.502,0.502,1.0	-0.076
AT3G46200	RI	3	+	16970400	16970781	16970400	16970544	16970622	16970781	16,5,6	24,38,49	2,2,4	41,17,43	142	135	4.47135e-12	1.98578e-10	0.388,0.111,0.104	0.044,0.101,0.081	0.126
AT2G42365	RI	2	-	17642499	17643175	17642499	17642527	17642634	17643175	4,5,6	0,0,3	0,3,1	1,1,5	100	21	4.70662e-12	2.06729e-10	1.0,1.0,0.296	0.0,0.387,0.04	0.623
AT4G26140	RI	4	-	13242967	13243832	13242967	13243330	13243409	13243832	4,3,9	27,16,37	7,1,9	127,39,63	144	135	4.82094e-12	2.09449e-10	0.122,0.15,0.186	0.049,0.023,0.118	0.089
AT4G30820	RI	4	+	15007106	15007675	15007106	15007211	15007601	15007675	5,11,13	4,3,4	7,4,12	15,6,11	165	30	6.47964e-12	2.78485e-10	0.185,0.4,0.371	0.078,0.108,0.166	0.201
AT1G01650	RI	1	-	236672	237023	236672	236784	236864	237023	2,4,4	35,4,44	0,1,0	59,37,34	116	105	8.49614e-12	3.61267e-10	0.049,0.475,0.076	0.0,0.024,0.0	0.192
AT4G36690	RI	4	-	17294362	17294839	17294362	17294430	17294703	17294839	214242267	19,138,75	334216204	29,42,43	190	55	8.69753e-12	3.65937e-10	0.765,0.337,0.508	0.769,0.598,0.579	-0.112
AT1G22880	RI	1	+	8095448	8096549	8095448	8095964	8096045	8096549	17,83,42	5,0,7	21,30,25	9,17,3	148	135	1.18566e-11	4.93655e-10	0.756,1.0,0.846	0.68,0.617,0.884	0.14
AT1G80000	RI	1	+	30092806	30093661	30092806	30093078	30093160	30093661	5,1,4	14,0,8	21,6,14	18,18,15	150	135	1.28691e-11	5.30287e-10	0.243,1.0,0.31	0.512,0.231,0.457	0.118
AT1G20920	RI	1	+	7285239	7289943	7285239	7288843	7288999	7289943	13,9,20	75,118,68	51,31,19	79,51,52	270	135	1.40189e-11	5.71769e-10	0.08,0.037,0.128	0.244,0.233,0.154	-0.129
AT3G20020	RI	3	-	6983704	6984292	6983704	6984097	6984173	6984292	0,0,1	25,108,68	2,0,5	22,23,37	115	112	1.41871e-11	5.72785e-10	0.0,0.0,0.014	0.081,0.0,0.116	-0.061
AT5G36180	RI	5	+	14239434	14239731	14239434	14239580	14239654	14239731	52,2,17	60,1,6	46,34,16	104,40,16	69	70	1.44141e-11	5.76132e-10	0.468,0.67,0.742	0.31,0.463,0.504	0.201
AT3G24929	RI	3	+	9105605	9106883	9105605	9105713	9106323	9106883	33,25,23	1,0,3	8,5,4	1,2,4	236	101	1.87552e-11	7.42224e-10	0.934,1.0,0.766	0.774,0.517,0.3	0.37
AT1G16250	RI	1	+	5558123	5559520	5558123	5558702	5559078	5559520	21,54,30	15,35,18	29,17,24	48,21,11	270	135	1.96954e-11	7.71791e-10	0.412,0.435,0.455	0.232,0.288,0.522	0.087
AT2G25290	RI	2	-	10765705	10766355	10765705	10766059	10766143	10766355	2,7,6	1,0,3	1,0,2	6,3,6	154	135	2.49252e-11	9.67245e-10	0.637,1.0,0.637	0.127,0.0,0.226	0.64
AT1G56612	RI	1	-	21214719	21215407	21214719	21214789	21215106	21215407	48,52,52	6,11,3	70,49,30	16,9,12	198	63	3.5991e-11	1.38323e-09	0.718,0.601,0.847	0.582,0.634,0.443	0.169
AT3G13080	RI	3	-	4195769	4196520	4195769	4196128	4196216	4196520	142,96,59	164212180	0,4,0	42,29,61	162	135	3.91476e-11	1.49022e-09	0.419,0.274,0.215	0.0,0.103,0.0	0.268
AT1G13450	RI	1	-	4613285	4613889	4613285	4613516	4613754	4613889	58,21,55	30,36,54	75,41,32	153,88,73	263	128	5.3366e-11	2.0123e-09	0.485,0.221,0.331	0.193,0.185,0.176	0.161
AT1G05630	RI	1	+	1685318	1685627	1685318	1685484	1685586	1685627	3,22,9	4,0,1	5,7,5	6,2,1	95	34	9.43359e-11	3.52393e-09	0.212,1.0,0.763	0.23,0.556,0.642	0.182
AT4G20310	RI	4	+	10962020	10962385	10962020	10962112	10962215	10962385	1,1,6	0,1,0	1,0,1	2,2,0	142	85	1.00044e-10	3.70254e-09	1.0,0.374,1.0	0.23,0.0,1.0	0.381
AT4G30630	RI	4	+	14951514	14952446	14951514	14951875	14951964	14952446	36,46,29	82,79,80	27,33,16	101,95,83	164	135	1.16973e-10	4.28937e-09	0.265,0.324,0.23	0.18,0.222,0.137	0.093
AT1G16560	RI	1	+	5668392	5668709	5668392	5668464	5668572	5668709	4,1,3	4,1,0	2,2,10	7,9,11	127	60	1.40842e-10	5.11323e-09	0.321,0.321,1.0	0.119,0.095,0.3	0.376
AT5G04090	RI	5	-	1106878	1107381	1106878	1107061	1107275	1107381	31,10,28	57,28,39	20,26,7	78,55,57	234	99	1.41999e-10	5.11323e-09	0.187,0.131,0.233	0.098,0.167,0.049	0.079
AT5G14020	RI	5	-	4523908	4524236	4523908	4524013	4524081	4524236	3,2,1	4,8,16	0,1,9	39,16,63	85	98	1.58487e-10	5.65602e-09	0.464,0.224,0.067	0.0,0.067,0.141	0.182
AT3G44400	RI	3	-	16046171	16047353	16046171	16046201	16046288	16047353	3,7,4	7,3,9	1,4,2	10,5,17	80	23	1.8477e-10	6.53563e-09	0.11,0.401,0.113	0.028,0.187,0.033	0.125
AT2G36720	RI	2	+	15393046	15394301	15393046	15393287	15393404	15394301	15,4,27	8,0,6	52,36,33	4,4,3	220	135	2.01067e-10	7.0497e-09	0.535,1.0,0.734	0.889,0.847,0.871	-0.113
AT3G24740	RI	3	+	9031846	9033475	9031846	9032064	9032376	9033475	78,18,63	36,3,10	70,46,56	73,57,38	270	135	2.29955e-10	7.99245e-09	0.52,0.75,0.759	0.324,0.288,0.424	0.331
AT4G16857	RI	4	-	9482988	9483913	9482988	9483183	9483313	9483913	5,5,2	13,15,6	0,1,0	18,6,8	246	135	2.32086e-10	7.99695e-09	0.174,0.155,0.155	0.0,0.084,0.0	0.133
AT3G53920	RI	3	-	19961541	19961980	19961541	19961745	19961839	19961980	12,13,13	11,28,36	9,7,12	42,27,38	173	134	2.77579e-10	9.48277e-09	0.458,0.265,0.219	0.142,0.167,0.197	0.145
AT4G27970	RI	4	-	13918893	13920378	13918893	13919664	13919750	13920378	3,5,3	12,15,10	0,1,1	13,21,18	158	135	3.92699e-10	1.33019e-08	0.176,0.222,0.204	0.0,0.039,0.045	0.173
AT3G22190	RI	3	-	7833428	7834135	7833428	7833556	7833784	7834135	12,12,19	38,9,17	25,11,8	35,59,29	256	121	4.28595e-10	1.43958e-08	0.13,0.387,0.346	0.252,0.081,0.115	0.138
AT4G37432	RI	4	-	17596972	17598929	17596972	17597776	17598187	17598929	23,30,24	25,36,28	6,13,15	49,57,44	270	135	4.40707e-10	1.46792e-08	0.315,0.294,0.3	0.058,0.102,0.146	0.201
AT5G04090	RI	5	-	1107275	1107660	1107275	1107381	1107581	1107660	43,11,21	34,16,27	25,14,14	42,36,38	171	36	4.8913e-10	1.61575e-08	0.21,0.126,0.141	0.111,0.076,0.072	0.073
AT4G03230	RI	4	-	1421540	1422524	1421540	1422335	1422419	1422524	7,1,7	7,0,3	5,0,5	14,1,4	117	98	5.88225e-10	1.92716e-08	0.456,1.0,0.662	0.23,0.0,0.511	0.459
AT3G56160	RI	3	-	20838066	20838394	20838066	20838187	20838308	20838394	7,10,4	21,37,24	2,0,0	30,19,33	151	58	6.04194e-10	1.96339e-08	0.114,0.094,0.06	0.025,0.0,0.0	0.081
AT3G01920	RI	3	+	318598	318848	318598	318668	318749	318848	9,5,6	6,5,5	0,2,4	7,1,7	33	20	6.84025e-10	2.20488e-08	0.476,0.377,0.421	0.0,0.548,0.257	0.156
AT5G06710	RI	5	-	2067940	2069490	2067940	2069042	2069164	2069490	0,10,7	12,19,9	10,1,1	38,20,14	230	135	9.3909e-10	3.00283e-08	0.0,0.236,0.313	0.134,0.029,0.04	0.115
AT3G66654	RI	3	+	2088369	2088845	2088369	2088505	2088648	2088845	7,4,6	17,8,0	3,0,4	24,23,7	264	129	9.62403e-10	3.05296e-08	0.168,0.196,1.0	0.058,0.0,0.218	0.363
AT4G12850	RI	4	+	7536912	7538322	7536912	7537203	7538081	7538322	17,16,26	2,9,2	31,21,33	3,1,3	270	135	1.03492e-09	3.25714e-08	0.81,0.471,0.867	0.838,0.913,0.846	-0.15
AT4G10843	RI	4	+	6662060	6662641	6662060	6662278	6662513	6662641	0,2,1	4,0,0	0,1,0	8,1,3	256	121	1.20621e-09	3.76658e-08	0.0,1.0,1.0	0.0,0.321,0.0	0.56
AT5G04280	RI	5	+	1192450	1195033	1192450	1192571	1192965	1195033	21,6,13	12,0,3	12,15,24	0,3,4	249	114	1.24604e-09	3.86079e-08	0.445,1.0,0.665	1.0,0.696,0.733	-0.106
AT5G40820	RI	5	-	16342727	16344009	16342727	16343699	16343785	16344009	5,22,17	4,5,5	2,3,4	5,1,7	158	135	1.29115e-09	3.96979e-08	0.516,0.79,0.744	0.255,0.719,0.328	0.249
AT5G55040	RI	5	-	22326939	22329187	22326939	22327458	22327537	22329187	81307120	44,61,39	75,59,90	41,33,49	144	135	1.31102e-09	4.0001e-08	0.633,0.825,0.743	0.632,0.626,0.633	0.103
AT1G04280	RI	1	-	1146140	1147091	1146140	1146374	1146522	1147091	7,0,0	130,13,11	15,10,11	78,37,51	270	135	1.62093e-09	4.90823e-08	0.026,0.0,0.0	0.088,0.119,0.097	-0.093
AT1G13570	RI	1	-	4642899	4643930	4642899	4643058	4643129	4643930	7,3,5	36,27,58	0,4,4	87,75,74	128	135	1.9024e-09	5.7172e-08	0.17,0.105,0.083	0.0,0.053,0.054	0.084
AT5G18245	RI	5	+	6028150	6029282	6028150	6028582	6028828	6029282	15,145,34	3,2,3	39,19,42	5,3,6	270	135	2.45543e-09	7.32415e-08	0.714,0.973,0.85	0.796,0.76,0.778	0.068
AT4G30820	RI	4	+	15006493	15007211	15006493	15006702	15007106	15007211	7,5,3	7,13,6	8,4,3	2,7,2	233	98	3.10892e-09	9.2047e-08	0.296,0.139,0.174	0.627,0.194,0.387	-0.2
AT3G58220	RI	3	-	21564387	21565948	21564387	21565081	21565271	21565948	18,48,38	18,54,21	20,7,21	33,15,25	270	135	3.33901e-09	9.81326e-08	0.333,0.308,0.475	0.233,0.189,0.296	0.133
AT5G51180	RI	5	+	20796949	20797496	20796949	20797188	20797304	20797496	28,13,37	12,7,10	62,33,43	39,28,20	218	135	3.51934e-09	1.02677e-07	0.591,0.535,0.696	0.496,0.422,0.571	0.111
AT5G37370	RI	5	-	14815697	14816046	14815697	14815843	14815937	14816046	115,33,65	33,11,12	121,80,89	61,35,27	141	102	5.435e-09	1.57418e-07	0.716,0.685,0.797	0.589,0.623,0.705	0.094
AT2G04845	RI	2	-	1702220	1702824	1702220	1702596	1702691	1702824	4,23,9	10,32,21	4,10,6	7,1,10	167	126	5.72942e-09	1.64752e-07	0.232,0.352,0.244	0.301,0.883,0.312	-0.223
AT1G22430	RI	1	+	7920827	7921386	7920827	7920892	7921032	7921386	7,3,2	7,0,2	8,11,5	5,3,2	189	58	6.16235e-09	1.75935e-07	0.235,1.0,0.235	0.329,0.529,0.434	0.059
AT1G65040	RI	1	-	24162832	24163379	24162832	24162882	24162951	24163379	27,10,21	4,1,7	32,15,43	3,1,3	62	43	6.79497e-09	1.9262e-07	0.824,0.874,0.675	0.881,0.912,0.909	-0.11
AT5G60930	RI	5	-	24515280	24516738	24515280	24515955	24516060	24516738	35,38,11	29,240,71	23,21,24	13,20,46	196	135	7.71641e-09	2.17201e-07	0.454,0.098,0.096	0.549,0.42,0.264	-0.195
AT1G53970	RI	1	+	20148728	20149749	20148728	20149111	20149200	20149749	8,9,5	13,2,3	8,8,2	5,0,0	164	135	8.47471e-09	2.36877e-07	0.336,0.787,0.578	0.568,1.0,1.0	-0.289
AT3G26100	RI	3	+	9538046	9538726	9538046	9538281	9538376	9538726	101,18,45	77,2,10	170,79,71	129,57,49	176	135	1.15453e-08	3.20461e-07	0.502,0.873,0.775	0.503,0.515,0.526	0.202
AT2G38660	RI	2	+	16165951	16166563	16165951	16166033	16166368	16166563	3,0,4	22,7,8	11,7,6	15,8,17	210	75	1.55404e-08	4.2838e-07	0.046,0.0,0.152	0.208,0.238,0.112	-0.12
AT3G45960	RI	3	+	16892701	16893329	16892701	16892946	16893034	16893329	6,4,4	5,2,5	0,0,2	1,4,3	162	135	1.91551e-08	5.24404e-07	0.5,0.625,0.4	0.0,0.0,0.357	0.389
AT4G20310	RI	4	+	10962020	10962385	10962020	10962112	10962237	10962385	1,1,6	1,1,1	2,1,1	1,1,5	186	85	2.01112e-08	5.46832e-07	0.314,0.314,0.733	0.478,0.314,0.084	0.162
AT5G57060	RI	5	+	23090626	23091108	23090626	23090714	23091000	23091108	8,0,0	1,5,3	8,5,3	1,3,2	182	47	2.23251e-08	6.02928e-07	0.674,0.0,0.0	0.674,0.301,0.279	-0.193
AT5G06120	RI	5	+	1844736	1845549	1844736	1844803	1845291	1845549	26,2,23	2,0,2	23,13,16	2,3,10	195	60	2.63685e-08	7.07348e-07	0.8,1.0,0.78	0.78,0.571,0.33	0.3
AT3G55850	RI	3	-	20724648	20725024	20724648	20724721	20724922	20725024	43,11,35	4,0,4	101,57,16	20,5,7	161	26	3.20454e-08	8.53903e-07	0.635,1.0,0.586	0.449,0.648,0.27	0.285
AT4G26640	RI	4	-	13438520	13439473	13438520	13439025	13439317	13439473	13,34,14	42,36,27	5,3,2	41,31,25	270	135	3.27709e-08	8.67453e-07	0.134,0.321,0.206	0.057,0.046,0.038	0.173
AT1G28260	RI	1	-	9878731	9879433	9878731	9878851	9879212	9879433	8,5,5	8,2,3	15,5,3	26,3,5	248	113	3.43353e-08	8.96982e-07	0.313,0.533,0.432	0.208,0.432,0.215	0.141
AT3G60070	RI	3	-	22183242	22183756	22183242	22183467	22183554	22183756	30,64,13	15,34,8	43,30,21	12,7,10	160	135	3.42241e-08	8.96982e-07	0.628,0.614,0.578	0.751,0.783,0.639	-0.118
AT5G04110	RI	5	-	1110425	1111617	1110425	1110761	1110884	1111617	57,118,94	0,8,8	69,54,55	0,0,0	232	135	3.60711e-08	9.3621e-07	1.0,0.896,0.872	1.0,1.0,1.0	-0.077
AT3G45190	RI	3	-	16547144	16547622	16547144	16547231	16547518	16547622	44,9,18	19,2,7	13,16,18	22,23,32	177	42	4.93259e-08	1.27197e-06	0.355,0.516,0.379	0.123,0.142,0.118	0.289
AT3G09800	RI	3	-	3007907	3008610	3007907	3007938	3008263	3008610	1,3,11	1,1,2	16,3,6	0,0,1	159	24	5.33441e-08	1.36152e-06	0.131,0.312,0.454	1.0,1.0,0.475	-0.526
AT2G42010	RI	2	-	17533408	17533858	17533408	17533606	17533681	17533858	16,11,4	81,77,42	9,4,3	97,90,87	136	135	5.34799e-08	1.36152e-06	0.164,0.124,0.086	0.084,0.042,0.033	0.072
AT5G20480	RI	5	+	6921508	6925197	6921508	6921983	6922167	6925197	8,22,12	6,11,7	23,6,29	4,6,5	270	135	1.01813e-07	2.57562e-06	0.4,0.5,0.462	0.742,0.333,0.744	-0.152
AT3G29185	RI	3	-	11156183	11156888	11156183	11156304	11156793	11156888	5,3,7	4,3,7	2,3,7	11,4,11	202	67	1.1704e-07	2.9422e-06	0.293,0.249,0.249	0.057,0.199,0.174	0.12
AT3G15010	RI	3	+	5052724	5056017	5052724	5054062	5054605	5056017	147,35,96	112261138	176,103,71	61,57,104	270	135	1.2248e-07	3.05972e-06	0.396,0.063,0.258	0.591,0.475,0.254	-0.201
AT2G39300	RI	2	-	16410796	16412552	16410796	16412091	16412193	16412552	42,1,46	1,0,2	43,27,37	13,2,1	190	135	1.31564e-07	3.26622e-06	0.968,1.0,0.942	0.702,0.906,0.963	0.113
AT3G20280	RI	3	+	7071192	7071867	7071192	7071301	7071448	7071867	9,8,10	1,1,4	14,14,12	1,1,0	237	102	1.47459e-07	3.63824e-06	0.795,0.775,0.518	0.858,0.858,1.0	-0.209
AT5G57700	RI	5	+	23374872	23375385	23374872	23374983	23375289	23375385	9,2,11	4,1,9	3,3,11	7,11,14	193	58	2.05379e-07	5.0362e-06	0.403,0.375,0.269	0.114,0.076,0.191	0.222
AT5G58660	RI	5	+	23703150	23704122	23703150	23703484	23703562	23704122	4,13,2	15,3,20	6,7,3	34,14,17	142	135	2.07207e-07	5.05004e-06	0.202,0.805,0.087	0.144,0.322,0.144	0.161
AT4G38380	RI	4	-	17974276	17974799	17974276	17974419	17974504	17974799	0,1,3	7,1,8	2,4,1	8,1,0	156	135	2.34133e-07	5.67168e-06	0.0,0.464,0.245	0.178,0.776,1.0	-0.415
AT5G39530	RI	5	-	15826016	15826667	15826016	15826383	15826469	15826667	1,23,5	11,26,13	15,2,5	35,26,13	158	135	2.64302e-07	6.36394e-06	0.072,0.43,0.247	0.268,0.062,0.247	0.057
AT1G67060	RI	1	+	25037052	25038168	25037052	25037198	25038083	25038168	27,2,10	6,2,4	8,7,9	2,0,0	213	78	2.79713e-07	6.69469e-06	0.622,0.268,0.478	0.594,1.0,1.0	-0.409
AT1G67060	RI	1	+	25037052	25038168	25037052	25037148	25038083	25038168	22,1,10	30,14,8	7,6,3	33,34,12	167	32	2.92874e-07	6.96795e-06	0.123,0.014,0.193	0.039,0.033,0.046	0.071
AT4G21310	RI	4	-	11339415	11340085	11339415	11339621	11339688	11340085	13,24,8	10,26,10	3,8,11	15,19,37	120	135	3.10181e-07	7.33605e-06	0.594,0.509,0.474	0.184,0.321,0.251	0.274
AT2G46920	RI	2	-	19278881	19281811	19278881	19281115	19281215	19281811	6,2,9	3,0,2	16,6,11	8,10,10	186	135	3.19788e-07	7.51879e-06	0.592,1.0,0.766	0.592,0.303,0.444	0.34
AT4G33770	RI	4	-	16194666	16195038	16194666	16194787	16195005	16195038	0,1,6	4,0,0	33,4,5	4,0,0	140	5	3.4642e-07	8.0973e-06	0.0,1.0,1.0	0.228,1.0,1.0	-0.076
AT2G02960	RI	2	-	863782	864452	863782	863995	864247	864452	139,57,132	23,6,13	521269178	105,56,47	270	135	3.6369e-07	8.45156e-06	0.751,0.826,0.835	0.713,0.706,0.654	0.113
AT5G64390	RI	5	+	25746564	25748575	25746564	25746676	25747215	25748575	47,11,37	20,41,31	69,24,37	33,28,20	240	105	3.86204e-07	8.92287e-06	0.507,0.105,0.343	0.478,0.273,0.447	-0.081
AT3G27473	RI	3	-	10169241	10171219	10169241	10170412	10170522	10171219	4,4,24	0,0,6	4,2,5	2,1,2	206	135	4.3096e-07	9.84314e-06	1.0,1.0,0.724	0.567,0.567,0.621	0.323
AT4G25500	RI	4	+	13025162	13026168	13025162	13025273	13025599	13026168	53,9,39	34,20,31	97,40,46	128,88,48	239	104	4.2888e-07	9.84314e-06	0.404,0.164,0.354	0.248,0.165,0.294	0.072
AT5G09820	RI	5	-	3055617	3056329	3055617	3056168	3056255	3056329	3,13,4	7,14,2	0,0,2	8,7,3	92	67	4.48639e-07	1.01887e-05	0.238,0.403,0.593	0.0,0.0,0.327	0.302
AT3G55600	RI	3	+	20620409	20620768	20620409	20620550	20620666	20620768	4,0,4	3,2,7	1,2,5	9,3,16	177	94	5.44842e-07	1.23036e-05	0.415,0.0,0.233	0.056,0.261,0.142	0.063
AT2G39630	RI	2	-	16522437	16522768	16522437	16522521	16522636	16522768	11,10,2	28,49,29	3,2,0	46,41,36	148	67	5.70889e-07	1.28193e-05	0.151,0.085,0.03	0.029,0.022,0.0	0.072
AT5G26770	RI	5	-	9409567	9410138	9409567	9409770	9409960	9410138	15,2,21	10,2,29	11,8,16	30,22,15	270	135	6.36847e-07	1.42205e-05	0.429,0.333,0.266	0.155,0.154,0.348	0.124
AT3G06630	RI	3	-	2069375	2070868	2069375	2070242	2070391	2070868	24,25,7	0,5,6	30,64,16	0,0,1	270	135	6.69322e-07	1.48627e-05	1.0,0.714,0.368	1.0,1.0,0.889	-0.269
AT1G44180	RI	1	-	16807827	16808322	16807827	16808095	16808201	16808322	22,16,15	5,5,0	8,5,0	2,4,5	177	114	6.87591e-07	1.5184e-05	0.739,0.673,1.0	0.72,0.446,0.0	0.415
AT2G09795	RI	2	-	3669905	3672766	3669905	3672125	3672205	3672766	32,120,59	5,50,12	31,29,51	14,24,16	146	135	6.9289e-07	1.52169e-05	0.855,0.689,0.82	0.672,0.528,0.747	0.139
AT1G72130	RI	1	+	27137432	27138259	27137432	27137650	27137735	27138259	69,8,22	89,10,36	73,36,33	172,99,52	156	135	7.05096e-07	1.54004e-05	0.402,0.409,0.346	0.269,0.239,0.354	0.098
AT1G07350	RI	1	-	2258538	2259152	2258538	2258845	2259002	2259152	89,48,10	97,30,21	45,32,47	69,38,84	270	135	1.25723e-06	2.70296e-05	0.314,0.444,0.192	0.246,0.296,0.219	0.063
AT5G65685	RI	5	-	26275480	26276606	26275480	26275514	26275685	26276606	2,8,9	6,1,8	4,4,5	13,3,9	162	27	1.25782e-06	2.70296e-05	0.053,0.571,0.158	0.049,0.182,0.085	0.155
AT5G35995	RI	5	-	14137342	14138647	14137342	14138245	14138478	14138647	25,4,18	9,7,7	19,17,19	18,11,18	270	135	1.24783e-06	2.70296e-05	0.581,0.222,0.563	0.345,0.436,0.345	0.08
AT1G67800	RI	1	-	25421195	25421505	25421195	25421258	25421336	25421505	20,2,5	65,22,17	7,8,3	53,77,23	71	56	1.4016e-06	2.99583e-05	0.195,0.067,0.188	0.094,0.076,0.093	0.062
AT1G44125	RI	1	-	16783003	16783921	16783003	16783197	16783482	16783921	9,9,19	2,0,1	12,10,16	1,4,5	270	135	1.45852e-06	3.1009e-05	0.692,1.0,0.905	0.857,0.556,0.615	0.19
AT1G13780	RI	1	+	4724772	4725937	4724772	4725708	4725796	4725937	8,4,3	11,19,19	2,2,3	30,13,16	161	134	1.74173e-06	3.68344e-05	0.377,0.149,0.116	0.053,0.114,0.135	0.113
AT1G67792	RI	1	+	25417377	25420252	25417377	25418000	25418097	25420252	4,8,2	8,0,7	2,1,7	19,20,17	180	135	2.27944e-06	4.79523e-05	0.273,1.0,0.176	0.073,0.036,0.236	0.368
AT4G13330	RI	4	-	7753259	7754912	7753259	7753633	7754228	7754912	41,40,68	23,28,8	41,39,23	22,19,22	270	135	2.37033e-06	4.96033e-05	0.471,0.417,0.81	0.482,0.506,0.343	0.122
AT1G26440	RI	1	-	9144994	9146106	9144994	9145696	9145984	9146106	51,4,20	34,8,11	54,80,17	79,50,34	250	115	2.8092e-06	5.84812e-05	0.408,0.187,0.455	0.239,0.424,0.187	0.067
AT4G23660	RI	4	-	12330916	12331726	12330916	12331378	12331637	12331726	30,3,31	4,0,2	13,5,20	10,9,4	217	82	2.83369e-06	5.86852e-05	0.739,1.0,0.854	0.329,0.174,0.654	0.479
AT3G04443	RI	3	-	1178532	1180171	1178532	1179568	1180061	1180171	2,0,2	0,7,10	8,1,3	1,1,0	238	103	4.20992e-06	8.67373e-05	1.0,0.0,0.08	0.776,0.302,1.0	-0.333
AT1G60640	RI	1	-	22339335	22339736	22339335	22339531	22339636	22339736	6,17,10	5,0,31	2,1,6	3,5,11	154	93	4.99674e-06	0.000101898	0.42,1.0,0.163	0.287,0.108,0.248	0.313
AT1G18415	RI	1	-	6344771	6345787	6344771	6345051	6345239	6345787	5,0,7	8,3,14	17,10,31	4,5,16	270	135	4.98941e-06	0.000101898	0.238,0.0,0.2	0.68,0.5,0.492	-0.411
AT3G02980	RI	3	-	671434	671989	671434	671534	671844	671989	5,0,8	3,13,16	3,4,3	4,4,4	228	93	5.2377e-06	0.00010627	0.405,0.0,0.169	0.234,0.29,0.234	-0.061
AT5G37850	RI	5	+	15065299	15065701	15065299	15065479	15065604	15065701	57,17,100	8,5,12	60,27,35	18,15,31	191	90	6.69329e-06	0.000135117	0.771,0.616,0.797	0.611,0.459,0.347	0.256
AT5G56650	RI	5	+	22931882	22932822	22931882	22932005	22932089	22932822	53,73,43	61,44,49	89,39,58	98,72,69	135	116	8.61076e-06	0.000172951	0.427,0.588,0.43	0.438,0.318,0.419	0.09
AT5G35560	RI	5	-	13745138	13745504	13745138	13745271	13745349	13745504	52,8,28	1,1,1	73,31,22	12,9,10	133	126	9.22484e-06	0.000184359	0.98,0.883,0.964	0.852,0.765,0.676	0.178
AT4G33000	RI	4	+	15925959	15926253	15925959	15926040	15926140	15926253	2,5,3	0,2,1	10,0,6	0,1,1	96	45	1.0076e-05	0.000200367	1.0,0.54,0.584	1.0,0.0,0.738	0.129
AT5G49470	RI	5	+	20064109	20065305	20064109	20064563	20064644	20065305	7,3,13	4,2,5	19,9,11	5,3,1	148	135	1.1475e-05	0.000227057	0.615,0.578,0.703	0.776,0.732,0.909	-0.174
AT5G01780	RI	5	-	303140	304279	303140	303725	304000	304279	14,16,10	18,7,9	15,9,8	18,22,8	270	135	1.20884e-05	0.000237827	0.28,0.533,0.357	0.294,0.17,0.333	0.124
AT2G20950	RI	2	+	9003730	9004021	9003730	9003817	9003898	9004021	6,11,5	40,5,8	1,1,2	50,20,4	74	61	1.21383e-05	0.000237827	0.11,0.645,0.34	0.016,0.04,0.292	0.249
AT4G31200	RI	4	-	15163558	15164936	15163558	15164617	15164831	15164936	11,0,11	8,1,4	17,6,19	6,2,5	233	98	1.33005e-05	0.000259181	0.366,0.0,0.536	0.544,0.558,0.615	-0.272
AT1G70895	RI	1	+	26727554	26729374	26727554	26728572	26728945	26729374	26,41,20	5,7,3	18,20,19	10,5,6	270	135	1.33578e-05	0.000259181	0.722,0.745,0.769	0.474,0.667,0.613	0.161
AT2G36250	RI	2	-	15199299	15200603	15199299	15200016	15200468	15200603	8,10,11	12,3,23	7,8,6	17,10,22	263	128	1.45268e-05	0.0002805	0.245,0.619,0.189	0.167,0.28,0.117	0.163
AT2G38780	RI	2	+	16213263	16213683	16213263	16213322	16213589	16213683	6,11,16	0,6,2	2,7,7	0,2,0	139	4	1.47796e-05	0.000284009	1.0,0.05,0.187	1.0,0.092,1.0	-0.285
AT4G03230	RI	4	-	1421540	1423194	1421540	1422524	1422631	1423194	8,3,13	3,2,1	12,2,5	6,1,5	200	135	1.98702e-05	0.000380006	0.643,0.503,0.898	0.574,0.574,0.403	0.164
AT1G67080	RI	1	-	25045622	25045912	25045622	25045711	25045783	25045912	10,35,13	39,47,35	21,6,13	49,43,42	64	69	2.14649e-05	0.000408548	0.217,0.445,0.286	0.316,0.131,0.25	0.084
AT5G18245	RI	5	+	6028150	6029282	6028150	6028330	6028828	6029282	20,75,27	6,0,8	28,18,25	11,6,9	270	135	2.31265e-05	0.000438088	0.625,1.0,0.628	0.56,0.6,0.581	0.171
AT5G16880	RI	5	+	5548916	5550176	5548916	5549111	5549637	5550176	122,12,46	184,27,111	119,49,75	559338236	270	135	2.40049e-05	0.000452582	0.249,0.182,0.172	0.096,0.068,0.137	0.101
AT5G48560	RI	5	+	19686459	19687187	19686459	19686693	19686772	19687187	25,44,31	108,77,82	29,19,24	105,107,90	144	135	2.57649e-05	0.000483486	0.178,0.349,0.262	0.206,0.143,0.2	0.08
AT5G43730	RI	5	+	17563866	17564434	17563866	17563961	17564095	17564434	11,11,14	2,1,5	28,16,10	3,2,0	207	88	2.60731e-05	0.000486983	0.7,0.824,0.543	0.799,0.773,1.0	-0.168
AT1G53570	RI	1	+	19990314	19991113	19990314	19990400	19990480	19991113	13,16,13	4,5,10	27,10,13	13,6,20	90	79	2.73717e-05	0.000508859	0.74,0.737,0.533	0.646,0.594,0.363	0.136
AT5G01950	RI	5	-	369010	369537	369010	369082	369284	369537	5,0,1	12,1,9	8,5,10	19,5,5	200	65	2.78484e-05	0.000515324	0.119,0.0,0.035	0.12,0.245,0.394	-0.202
AT2G37760	RI	2	+	15831655	15832102	15831655	15831894	15831970	15832102	27,4,14	23,0,8	27,20,36	50,21,30	128	125	2.856e-05	0.000526057	0.534,1.0,0.631	0.345,0.482,0.54	0.266
AT3G24929	RI	3	+	9105605	9106883	9105605	9106239	9106323	9106883	36,12,11	0,0,1	1,2,0	5,0,1	154	135	2.9646e-05	0.000543556	1.0,1.0,0.906	0.149,1.0,0.0	0.586
AT5G01215	RI	5	-	84465	86258	84465	85261	85356	86258	203135265	9,9,8	192206129	39,32,11	176	135	3.33771e-05	0.000609169	0.945,0.92,0.962	0.791,0.832,0.9	0.101
AT4G14740	RI	4	-	8450157	8450775	8450157	8450455	8450536	8450775	39,257,86	0,23,2	36,40,32	5,9,6	148	135	3.65725e-05	0.000664455	1.0,0.911,0.975	0.868,0.802,0.829	0.129
AT5G61540	RI	5	+	24745717	24746276	24745717	24745782	24745880	24746276	1,6,2	4,0,7	2,0,1	11,6,9	105	58	3.82354e-05	0.000691525	0.121,1.0,0.136	0.091,0.0,0.058	0.369
AT1G30545	RI	1	-	10821386	10821829	10821386	10821522	10821594	10821829	1,0,1	5,6,8	4,0,4	5,3,9	124	129	4.00386e-05	0.000718832	0.172,0.0,0.115	0.454,0.0,0.316	-0.161
AT2G45950	RI	2	-	18904323	18904832	18904323	18904624	18904716	18904832	9,39,11	23,121,46	10,3,1	42,22,33	144	109	4.0105e-05	0.000718832	0.229,0.196,0.153	0.153,0.094,0.022	0.103
AT3G03500	RI	3	+	833810	834156	833810	833964	834042	834156	7,0,0	5,1,8	4,2,0	43,16,17	114	107	4.18474e-05	0.000746715	0.568,0.0,0.0	0.08,0.105,0.0	0.128
AT4G08980	RI	4	+	5758019	5759303	5758019	5758484	5758981	5759303	57,17,60	53,7,71	45,28,60	65,43,79	270	135	4.30669e-05	0.000765059	0.35,0.548,0.297	0.257,0.246,0.275	0.139
AT4G28790	RI	4	+	14219648	14220561	14219648	14219714	14219924	14220561	2,5,3	1,0,1	5,10,5	1,8,2	194	59	4.56847e-05	0.000807972	0.378,1.0,0.477	0.603,0.275,0.432	0.182
AT4G29930	RI	4	+	14644859	14645117	14644859	14644982	14645060	14645117	46,20,13	2,2,0	13,8,11	1,2,1	52	31	5.79269e-05	0.00101997	0.932,0.856,1.0	0.886,0.705,0.868	0.11
AT1G05940	RI	1	-	1803197	1804000	1803197	1803607	1803692	1804000	33,4,7	52,11,25	23,13,18	140,106,51	156	135	5.93296e-05	0.00104009	0.354,0.239,0.195	0.124,0.096,0.234	0.111
AT3G26510	RI	3	-	9711709	9712660	9711709	9712331	9712443	9712660	14,2,4	43,10,26	36,12,21	518235149	210	135	6.02069e-05	0.00104629	0.173,0.114,0.09	0.043,0.032,0.083	0.073
AT1G12750	RI	1	-	4347423	4348390	4347423	4347537	4348240	4348390	30,23,16	3,8,1	20,17,11	6,6,3	242	107	6.01436e-05	0.00104629	0.816,0.56,0.876	0.596,0.556,0.618	0.161
AT3G46658	RI	3	+	17189302	17191349	17189302	17189845	17190003	17191349	56,14,18	13,6,4	11,7,5	3,8,7	270	135	6.19388e-05	0.00107173	0.683,0.538,0.692	0.647,0.304,0.263	0.233
AT3G62620	RI	3	+	23159747	23160320	23159747	23160075	23160198	23160320	4,4,4	1,4,3	0,1,2	2,1,4	212	115	6.88712e-05	0.00118654	0.685,0.352,0.42	0.0,0.352,0.213	0.297
AT4G34310	RI	4	+	16418607	16419095	16418607	16418692	16418809	16419095	7,3,1	9,4,4	9,3,7	9,3,2	163	78	8.23529e-05	0.00141272	0.271,0.264,0.107	0.324,0.324,0.626	-0.211
AT4G00680	RI	4	-	280010	281072	280010	280276	280605	281072	2,0,2	12,4,2	6,6,1	72,46,50	270	135	8.8926e-05	0.00151896	0.077,0.0,0.333	0.04,0.061,0.01	0.1
AT3G14660	RI	3	+	4925338	4925900	4925338	4925556	4925652	4925900	97,65,63	280,30,141	237,159,80	754653424	178	135	9.07246e-05	0.00154309	0.208,0.622,0.253	0.193,0.156,0.125	0.203
AT1G60940	RI	1	-	22441776	22442221	22441776	22441934	22442107	22442221	93,7,26	9,0,10	156,73,134	9,3,9	242	107	9.36537e-05	0.00158616	0.82,1.0,0.535	0.885,0.915,0.868	-0.104
AT5G59980	RI	5	+	24148319	24149578	24148319	24149272	24149348	24149578	19,32,19	4,12,14	7,9,8	4,5,8	138	135	9.61637e-05	0.0016218	0.823,0.723,0.57	0.631,0.638,0.495	0.117
AT1G76520	RI	1	+	28714764	28715521	28714764	28715256	28715343	28715521	323,17,112	206,3,45	129,104,53	107,87,49	160	135	9.66488e-05	0.00162313	0.57,0.827,0.677	0.504,0.502,0.477	0.197
AT3G29330	RI	3	-	11257683	11258149	11257683	11257952	11258053	11258149	13,50,20	8,28,19	12,13,7	10,8,16	142	89	0.000105647	0.00176683	0.505,0.528,0.397	0.429,0.505,0.215	0.094
AT4G27960	RI	4	-	13917133	13917500	13917133	13917240	13917342	13917500	95,151,80	105,56,43	109,89,87	133101154	155	100	0.000106206	0.00176878	0.369,0.635,0.546	0.346,0.362,0.267	0.192
AT2G31350	RI	2	+	13370305	13370570	13370305	13370380	13370471	13370570	28,14,9	71,79,55	8,2,4	121,83,70	58	25	0.000107679	0.00178586	0.145,0.071,0.066	0.028,0.01,0.024	0.073
AT3G01980	RI	3	-	327585	328328	327585	328025	328098	328328	44,20,19	25,139,45	3,5,3	30,32,44	132	135	0.000143656	0.0023727	0.643,0.128,0.302	0.093,0.138,0.065	0.259
AT4G33625	RI	4	-	16153264	16153833	16153264	16153345	16153715	16153833	26,56,33	32,92,34	35,20,14	79,67,33	185	50	0.00014452	0.00237714	0.18,0.141,0.208	0.107,0.075,0.103	0.081
AT2G39130	RI	2	-	16326850	16327306	16326850	16326920	16327155	16327306	1,2,6	8,0,3	9,5,6	14,12,15	198	63	0.000147713	0.00241023	0.038,1.0,0.389	0.17,0.117,0.113	0.342
AT2G04800	RI	2	-	1687172	1687939	1687172	1687616	1687721	1687939	88,68,68	41,21,16	101,58,62	39,24,56	196	135	0.000147737	0.00241023	0.597,0.69,0.745	0.641,0.625,0.433	0.111
AT5G26760	RI	5	-	9405127	9406063	9405127	9405754	9405964	9406063	27,3,15	28,0,22	9,13,6	38,21,21	227	92	0.000154391	0.00250853	0.281,1.0,0.217	0.088,0.201,0.104	0.368
AT4G28880	RI	4	+	14253913	14254946	14253913	14254297	14254479	14254946	218539229	25,84,47	580451298	39,48,32	270	135	0.000158698	0.00256808	0.813,0.762,0.709	0.881,0.824,0.823	-0.081
AT1G80360	RI	1	-	30210580	30211097	30210580	30210671	30210761	30211097	11,0,9	25,5,15	23,16,21	26,11,23	115	84	0.000159991	0.00257857	0.243,0.0,0.305	0.393,0.515,0.4	-0.253
AT1G62640	RI	1	+	23192145	23192692	23192145	23192302	23192387	23192692	12,5,21	14,5,6	50,42,45	15,10,11	156	135	0.00017225	0.00276499	0.426,0.464,0.752	0.743,0.784,0.78	-0.222
AT4G26640	RI	4	-	13438520	13439473	13438520	13439025	13439180	13439473	7,23,7	4,12,3	3,3,7	1,0,0	270	135	0.000186445	0.00298089	0.467,0.489,0.538	0.6,1.0,1.0	-0.369
AT5G08130	RI	5	-	2609534	2610123	2609534	2609914	2610094	2610123	4,1,1	1,3,5	0,0,1	9,7,4	157	22	0.00018788	0.00299186	0.359,0.045,0.027	0.0,0.0,0.034	0.132
AT1G60850	RI	1	-	22400020	22400413	22400020	22400178	22400284	22400413	14,22,19	17,18,16	12,2,13	2,4,9	185	122	0.000196153	0.00311121	0.352,0.446,0.439	0.798,0.248,0.488	-0.099
AT5G62950	RI	5	-	25263025	25263905	25263025	25263154	25263370	25263905	11,17,12	15,12,22	43,41,31	20,11,8	257	122	0.000207738	0.00328194	0.258,0.402,0.206	0.505,0.639,0.648	-0.309
AT4G27650	RI	4	-	13807505	13808031	13807505	13807573	13807742	13808031	20,11,11	13,6,15	12,10,10	49,21,21	196	61	0.000208643	0.00328326	0.324,0.363,0.186	0.071,0.129,0.129	0.181
AT1G61430	RI	1	-	22666517	22668213	22666517	22667696	22668016	22668213	7,7,10	3,0,6	13,12,4	8,6,8	270	135	0.000215906	0.00338421	0.538,1.0,0.455	0.448,0.5,0.2	0.282
AT1G31050	RI	1	-	11075982	11076458	11075982	11076198	11076389	11076458	10,2,8	3,3,3	11,14,7	2,4,1	197	62	0.000256509	0.00400495	0.512,0.173,0.456	0.634,0.524,0.688	-0.235
AT1G26440	RI	1	-	9145300	9146080	9145300	9145340	9145412	9146080	37,14,18	74,12,34	49,31,23	268,179,93	65	33	0.000287309	0.00446838	0.202,0.372,0.212	0.085,0.081,0.112	0.169
AT3G14205	RI	3	-	4719070	4720061	4719070	4719293	4719895	4720061	59,15,15	90,6,19	22,23,24	69,33,36	270	135	0.000297846	0.00461431	0.247,0.556,0.283	0.138,0.258,0.25	0.147
AT4G12560	RI	4	+	7443117	7443775	7443117	7443376	7443523	7443775	49,125,93	17,54,29	132,73,86	86,57,62	270	135	0.000372399	0.00574702	0.59,0.536,0.616	0.434,0.39,0.41	0.169
AT1G11070	RI	1	-	3690705	3691133	3690705	3690858	3690968	3691133	2,0,9	1,3,7	18,10,14	35,30,13	206	135	0.000403909	0.00618553	0.567,0.0,0.457	0.252,0.179,0.414	0.06
AT1G77800	RI	1	+	29256137	29256515	29256137	29256234	29256441	29256515	71,12,53	1,0,5	102,52,50	1,0,2	157	22	0.000402746	0.00618553	0.909,1.0,0.598	0.935,1.0,0.778	-0.069
AT3G02740	RI	3	+	590424	591167	590424	590808	591040	591167	103,10,22	142,20,61	23,14,16	119,88,80	255	120	0.000416449	0.00635324	0.254,0.19,0.145	0.083,0.07,0.086	0.117
AT5G27840	RI	5	-	9863412	9863786	9863412	9863506	9863606	9863786	4,12,6	14,4,6	15,7,5	0,0,2	138	87	0.000436462	0.00663323	0.153,0.654,0.387	1.0,1.0,0.612	-0.473
AT4G19670	RI	4	-	10700919	10702174	10700919	10701424	10701833	10702174	20,0,3	31,3,15	31,11,31	50,12,29	270	135	0.000482763	0.0073091	0.244,0.0,0.091	0.237,0.314,0.348	-0.188
AT1G05785	RI	1	+	1730921	1731385	1730921	1731008	1731293	1731385	3,2,0	0,1,1	2,0,3	4,1,2	165	30	0.000497162	0.00749871	1.0,0.267,0.0	0.083,0.0,0.214	0.323
AT2G01350	RI	2	-	166722	167071	166722	166856	166934	167071	40,10,17	138,33,47	21,6,14	178108130	129	122	0.000577766	0.0086817	0.215,0.223,0.255	0.1,0.05,0.092	0.15
AT3G45650	RI	3	+	16760347	16761430	16760347	16760868	16760946	16761430	13,11,8	137,9,32	17,10,6	109,120,61	142	135	0.000627814	0.0093984	0.083,0.537,0.192	0.129,0.073,0.086	0.175
AT5G01780	RI	5	-	303140	304279	303140	303854	304000	304279	11,10,8	0,2,0	4,10,5	2,1,1	270	135	0.000651156	0.00971145	1.0,0.714,1.0	0.5,0.833,0.714	0.222
AT2G26280	RI	2	-	11187725	11188705	11187725	11188437	11188580	11188705	206,95,156	128,67,144	336,233,82	275221128	253	118	0.000706461	0.0104971	0.429,0.398,0.336	0.363,0.33,0.23	0.08
AT3G23610	RI	3	+	8479253	8479877	8479253	8479399	8479492	8479877	3,2,3	2,8,3	3,7,3	3,4,3	172	135	0.000709118	0.0104976	0.541,0.164,0.44	0.44,0.579,0.44	-0.105
AT4G36060	RI	4	+	17055978	17056782	17055978	17056371	17056441	17056782	0,1,2	42,27,35	6,2,3	30,19,43	126	135	0.000740075	0.0109154	0.0,0.038,0.058	0.176,0.101,0.07	-0.084
AT3G21810	RI	3	+	7684732	7686317	7684732	7684984	7686173	7686317	11,5,12	8,2,16	43,15,21	11,6,11	270	135	0.000762522	0.0112051	0.407,0.556,0.273	0.662,0.556,0.488	-0.157
AT1G67792	RI	1	+	25417377	25420252	25417377	25419294	25419490	25420252	27,34,35	2,4,1	27,23,36	13,7,6	270	135	0.000770949	0.0112865	0.871,0.81,0.946	0.509,0.622,0.75	0.249
AT3G49160	RI	3	-	18222328	18223933	18222328	18222491	18222840	18223933	59,35,36	0,0,1	19,18,24	5,0,1	270	135	0.000773706	0.0112865	1.0,1.0,0.947	0.655,1.0,0.923	0.123
AT5G51170	RI	5	-	20794554	20795077	20794554	20794801	20794984	20795077	10,2,4	17,13,11	10,1,5	30,26,32	221	86	0.000786047	0.0114248	0.186,0.056,0.124	0.115,0.015,0.057	0.06
AT5G65560	RI	5	-	26200013	26200769	26200013	26200436	26200515	26200769	3,6,5	2,7,3	2,1,10	1,3,0	144	135	0.000794333	0.0115034	0.584,0.446,0.61	0.652,0.238,1.0	-0.083
AT1G03070	RI	1	+	729829	730415	729829	730023	730139	730415	42,5,5	2,0,1	3,0,1	3,3,0	218	135	0.000862814	0.0124501	0.929,1.0,0.756	0.382,0.0,1.0	0.434
AT5G07100	RI	5	+	2204205	2205165	2204205	2204733	2204812	2205165	33,1,17	34,1,10	65,36,17	83,46,20	144	135	0.00109974	0.0158117	0.476,0.484,0.614	0.423,0.423,0.443	0.095
AT2G04740	RI	2	+	1657984	1658846	1657984	1658720	1658809	1658846	6,4,7	11,6,11	13,12,4	6,2,3	82	30	0.00111053	0.0159097	0.166,0.196,0.189	0.442,0.687,0.328	-0.302
AT1G80980	RI	1	-	30423198	30424152	30423198	30423644	30423724	30424152	6,4,6	5,8,5	17,6,5	2,6,3	146	135	0.00113514	0.0162042	0.526,0.316,0.526	0.887,0.48,0.606	-0.202
AT1G51380	RI	1	+	19049307	19049683	19049307	19049427	19049515	19049683	10,7,8	9,25,31	2,4,3	2,7,6	140	113	0.00126952	0.0180579	0.473,0.184,0.172	0.447,0.316,0.288	-0.074
AT5G48400	RI	5	+	19618389	19619508	19618389	19618763	19618853	19619508	29,0,2	44,6,12	1,7,3	9,13,8	166	135	0.00134024	0.0189963	0.349,0.0,0.119	0.083,0.305,0.234	-0.051
AT3G13430	RI	3	+	4367191	4369029	4367191	4367425	4367724	4369029	13,5,11	25,0,11	34,21,15	101,50,28	270	135	0.00145668	0.0205737	0.206,1.0,0.333	0.144,0.174,0.211	0.337
AT5G54110	RI	5	+	21959239	21960009	21959239	21959361	21959931	21960009	23,12,17	56,18,22	13,2,9	61,42,53	186	51	0.00147419	0.0207477	0.101,0.155,0.175	0.055,0.013,0.044	0.106
AT1G76170	RI	1	-	28585191	28585740	28585191	28585523	28585597	28585740	3,12,7	30,9,18	7,0,3	20,10,27	134	135	0.00161915	0.0227079	0.092,0.573,0.282	0.261,0.0,0.101	0.195
AT3G13190	RI	3	+	4240404	4240840	4240404	4240587	4240734	4240840	7,3,20	6,3,5	6,2,19	5,0,1	234	99	0.00163198	0.0228078	0.33,0.297,0.629	0.337,1.0,0.889	-0.323
AT5G23060	RI	5	-	7736517	7737205	7736517	7736994	7737073	7737205	7,6,8	11,28,21	7,11,1	12,7,7	134	125	0.00168187	0.0234231	0.372,0.167,0.262	0.352,0.594,0.118	-0.088
AT5G08750	RI	5	+	2851813	2853962	2851813	2852942	2853075	2853962	27,2,25	17,4,3	22,12,28	28,9,15	252	135	0.00171024	0.0237355	0.46,0.211,0.817	0.296,0.417,0.5	0.092
AT3G57230	RI	3	+	21177695	21179173	21177695	21177891	21179094	21179173	13,2,16	51,51,33	65,35,24	135,71,56	207	72	0.00171756	0.0237546	0.081,0.013,0.144	0.143,0.146,0.13	-0.06
AT2G01735	RI	2	+	325264	325636	325264	325397	325477	325636	19,15,28	43,30,39	22,19,14	106,68,55	137	126	0.00172728	0.0238066	0.289,0.315,0.398	0.16,0.204,0.19	0.149
AT4G25230	RI	4	+	12923845	12924682	12923845	12924044	12924372	12924682	9,0,2	6,2,0	0,4,0	5,0,4	270	135	0.00174103	0.0239138	0.429,0.0,1.0	0.0,1.0,0.0	0.143
AT5G53220	RI	5	+	21596255	21597734	21596255	21596711	21596812	21597734	9,4,5	5,3,6	6,3,5	9,4,10	188	135	0.00186595	0.0255418	0.564,0.489,0.374	0.324,0.35,0.264	0.163
AT5G63120	RI	5	-	25319180	25320163	25319180	25319414	25319936	25320163	22,26,28	39,131,77	28,20,16	38,25,18	270	135	0.00194009	0.026466	0.22,0.09,0.154	0.269,0.286,0.308	-0.133
AT1G06960	RI	1	+	2137066	2137838	2137066	2137146	2137263	2137838	19,47,29	19,34,10	34,25,23	14,13,6	158	73	0.00195638	0.0265974	0.316,0.39,0.573	0.529,0.47,0.639	-0.12
AT1G27370	RI	1	-	9505114	9505966	9505114	9505608	9505717	9505966	2,1,2	25,65,26	4,0,5	21,25,16	204	135	0.00216601	0.0293477	0.05,0.01,0.048	0.112,0.0,0.171	-0.058
AT4G01540	RI	4	-	670482	670951	670482	670695	670801	670951	17,3,0	54,2,14	6,2,0	73,53,50	198	135	0.00249827	0.0337352	0.177,0.506,0.0	0.053,0.025,0.0	0.202
AT3G16230	RI	3	+	5502602	5503031	5502602	5502867	5502990	5503031	5,11,11	3,4,2	10,6,8	2,1,1	131	34	0.00257235	0.0346184	0.302,0.416,0.588	0.565,0.609,0.675	-0.181
AT2G47020	RI	2	-	19320089	19320458	19320089	19320284	19320362	19320458	88,152,48	18,57,49	23,16,49	21,16,45	96	89	0.00262407	0.035196	0.819,0.712,0.476	0.504,0.481,0.502	0.173
AT1G60525	RI	1	-	22299434	22300999	22299434	22300267	22300661	22300999	11,6,28	7,27,11	23,18,9	7,14,4	270	135	0.00266273	0.0355951	0.44,0.1,0.56	0.622,0.391,0.529	-0.147
AT5G51370	RI	5	+	20872718	20874349	20872718	20873846	20873915	20874349	1,1,5	13,10,19	0,0,5	23,30,17	124	135	0.00275271	0.0366753	0.077,0.098,0.223	0.0,0.0,0.243	0.052
AT3G59690	RI	3	+	22048556	22049472	22048556	22048894	22049375	22049472	2,1,3	28,2,6	4,1,0	55,36,31	225	90	0.00283097	0.0375927	0.028,0.167,0.167	0.028,0.011,0.0	0.108
AT3G45970	RI	3	+	16896165	16896729	16896165	16896358	16896434	16896729	3,0,8	13,3,14	5,3,3	66,71,54	138	135	0.00289442	0.0383079	0.184,0.0,0.359	0.069,0.04,0.052	0.127
AT1G01860	RI	1	-	305784	306310	305784	305934	306044	306310	18,11,19	16,0,1	24,5,4	17,26,0	206	135	0.00291102	0.0384005	0.424,1.0,0.926	0.481,0.112,1.0	0.252
AT4G27900	RI	4	+	13890471	13890965	13890471	13890726	13890818	13890965	13,8,21	1,1,5	11,5,26	4,2,8	170	135	0.00296507	0.0389848	0.912,0.864,0.769	0.686,0.665,0.721	0.158
AT1G10810	RI	1	+	3599165	3599877	3599165	3599590	3599676	3599877	4,15,2	1,3,4	6,3,1	4,6,9	158	135	0.00304028	0.0398426	0.774,0.81,0.299	0.562,0.299,0.087	0.312
AT1G07728	RI	1	+	2394984	2397399	2394984	2396434	2396528	2397399	15,20,27	34,22,18	20,16,28	48,39,33	174	135	0.00307525	0.0401692	0.255,0.414,0.538	0.244,0.241,0.397	0.108
AT5G03500	RI	5	-	877525	878549	877525	877666	878116	878549	24,40,46	34,30,28	35,15,30	57,53,47	269	134	0.00318484	0.0414651	0.26,0.399,0.45	0.234,0.124,0.241	0.17
AT5G17010	RI	5	-	5587350	5587982	5587350	5587757	5587843	5587982	4,7,3	9,4,10	5,5,12	6,10,2	155	132	0.00322472	0.041848	0.275,0.598,0.203	0.415,0.299,0.836	-0.158
AT5G16540	RI	5	+	5403068	5403753	5403068	5403494	5403592	5403753	5,1,5	7,10,9	6,3,4	15,23,15	182	135	0.00333639	0.0431571	0.346,0.069,0.292	0.229,0.088,0.165	0.075
AT3G58900	RI	3	+	21772837	21774195	21772837	21773965	21774054	21774195	9,19,18	12,7,3	12,16,11	10,14,17	163	134	0.00343533	0.0442936	0.381,0.691,0.831	0.497,0.484,0.347	0.192
AT5G37850	RI	5	+	15065299	15065701	15065299	15065512	15065604	15065701	43,12,76	20,7,24	48,22,28	37,20,25	125	90	0.0036614	0.0470566	0.608,0.552,0.695	0.483,0.442,0.446	0.161
AT4G02725	RI	4	+	1206852	1207436	1206852	1206994	1207206	1207436	34,47,25	32,96,53	22,16,29	98,61,67	270	135	0.00367988	0.0471425	0.347,0.197,0.191	0.101,0.116,0.178	0.113
AT3G25440	RI	3	+	9224263	9225739	9224263	9224542	9224611	9225739	3,4,4	15,11,20	3,4,0	27,27,26	124	135	0.00377896	0.0482572	0.179,0.284,0.179	0.108,0.139,0.0	0.132
AT3G59320	RI	3	-	21925940	21926305	21925940	21926135	21926247	21926305	34,11,18	16,26,24	24,20,19	54,37,29	126	51	0.00379587	0.0483188	0.462,0.146,0.233	0.152,0.18,0.21	0.1
AT5G64700	RI	5	-	25865418	25865824	25865418	25865570	25865665	25865824	7,4,6	34,25,4	3,1,0	9,3,18	176	135	0.00385095	0.0488642	0.136,0.109,0.535	0.204,0.204,0.0	0.124
GeneID	AS tpye	chr	strand	exonStart_0base	exonEnd	upstreamES	upstreamEE	downstreamES	downstreamEE	IJC_SAMPLE_1	SJC_SAMPLE_1	IJC_SAMPLE_2	SJC_SAMPLE_2	IncFormLen	SkipFormLen	PValue	FDR	IncLevel1	IncLevel2	IncLevelDifference
AT4G08460	SE	4	-	5378697	5378832	5377063	5378202	5380530	5380882	40,34,73	53,50,87	114,117,95	48,52,73	256	135	2.69351e-98	4.84832e-95	0.285,0.264,0.307	0.556,0.543,0.407	-0.217
AT1G05710	SE	1	+	1716063	1716102	1714949	1715384	1716195	1716308	11,1,0	48,41,26	13,5,8	16,17,33	35	106	2.80153e-47	2.52137e-44	0.41,0.069,0.0	0.711,0.471,0.423	-0.375
AT5G23050	SE	5	-	7732890	7732985	7732406	7732623	7733197	7733418	242132281	26,19,22	627547505	18,8,19	176	135	4.12701e-39	1.90163e-36	0.877,0.842,0.907	0.964,0.981,0.953	-0.091
AT5G63120	SE	5	-	25319642	25319829	25319180	25319414	25319936	25320163	22,48,12	39,131,77	26,19,19	38,25,18	270	135	4.22584e-39	1.90163e-36	0.22,0.155,0.072	0.255,0.275,0.345	-0.143
AT3G16700	SE	3	+	5688438	5688491	5688064	5688230	5688826	5688889	3,18,24	2,8,1	9,4,14	11,7,8	46	56	2.63652e-35	9.49147e-33	0.646,0.733,0.967	0.499,0.41,0.681	0.252
AT3G12977	SE	3	+	4144677	4144963	4143725	4144024	4145488	4145971	39,13,21	19,0,9	295,155,78	39,36,7	270	135	5.68812e-27	1.70644e-24	0.506,1.0,0.538	0.791,0.683,0.848	-0.093
AT4G06701	SE	4	-	3940465	3940510	3940247	3940331	3940614	3940749	28,43,19	15,24,24	13,5,13	28,27,18	31	70	8.19825e-26	2.10812e-23	0.808,0.802,0.641	0.512,0.295,0.62	0.275
AT3G12977	SE	3	+	4144688	4144963	4143523	4144024	4145488	4146037	68,17,25	19,0,9	411212111	39,36,7	270	135	6.07864e-24	1.36769e-21	0.642,1.0,0.581	0.84,0.746,0.888	-0.084
AT3G47675	SE	3	-	17576462	17576755	17576277	17576397	17576834	17576867	46,28,37	0,11,3	65,50,21	3,0,1	139	4	1.20866e-20	2.41732e-18	1.0,0.068,0.262	0.384,1.0,0.377	-0.144
AT3G16565	SE	3	-	5641835	5641934	5641648	5641741	5642141	5642254	7,4,3	8,1,7	2,5,1	13,11,11	106	57	2.0294e-20	3.65293e-18	0.32,0.683,0.187	0.076,0.196,0.047	0.29
AT3G08720	SE	3	-	2650721	2650883	2649783	2650613	2651084	2651203	55,11,19	18,3,4	41,44,47	39,20,20	247	112	1.15134e-19	1.88401e-17	0.581,0.624,0.683	0.323,0.499,0.516	0.183
AT1G19800	SE	1	+	6846542	6846628	6846337	6846470	6846730	6846858	20,10,21	13,4,16	9,17,10	11,22,24	135	112	5.51577e-19	8.27366e-17	0.561,0.675,0.521	0.404,0.391,0.257	0.235
AT5G58300	SE	5	+	23572187	23572427	23572046	23572069	23572802	23574153	13,0,0	4,3,6	28,11,7	4,3,5	151	16	1.9932e-18	2.75981e-16	0.256,0.0,0.0	0.426,0.28,0.129	-0.193
AT5G09410	SE	5	+	2923507	2923572	2923203	2923333	2923708	2923783	15,8,21	6,0,0	28,20,21	0,0,0	46	56	1.00464e-16	1.29168e-14	0.753,1.0,1.0	1.0,1.0,1.0	-0.082
AT1G10095	SE	1	-	3299359	3299450	3299053	3299122	3299632	3299743	6,6,1	0,0,1	4,5,1	4,5,0	64	31	1.5185e-16	1.8222e-14	1.0,1.0,0.326	0.326,0.326,1.0	0.225
AT2G30740	SE	2	+	13095650	13095700	13095308	13095484	13096351	13096492	11,0,0	28,1,19	32,18,20	54,31,46	85	134	2.10375e-15	2.36672e-13	0.382,0.0,0.0	0.483,0.478,0.407	-0.329
AT4G08460	SE	4	-	5378697	5378821	5377117	5378202	5380530	5380645	45,29,76	53,50,87	138139114	48,52,73	207	108	9.82468e-15	1.04026e-12	0.307,0.232,0.313	0.6,0.582,0.449	-0.26
AT1G72050	SE	1	+	27115641	27115816	27115350	27115491	27115914	27116359	115129120	11,1,4	70,85,66	20,17,8	269	134	1.86334e-14	1.86334e-12	0.839,0.985,0.937	0.636,0.714,0.804	0.202
AT1G19080	SE	1	+	6584425	6584556	6584240	6584354	6585036	6585131	13,4,8	7,0,6	15,13,6	2,0,3	173	60	6.68165e-13	6.32998e-11	0.392,1.0,0.316	0.722,1.0,0.41	-0.141
AT4G02075	SE	4	-	915593	915661	915279	915400	916127	916199	8,1,1	1,0,1	59,35,13	4,2,3	40	44	2.93767e-12	2.64391e-10	0.898,1.0,0.524	0.942,0.951,0.827	-0.099
AT2G17970	SE	2	-	7820931	7820985	7820264	7820858	7821125	7821385	2,2,1	14,4,12	5,5,6	10,4,17	94	135	1.30505e-11	1.11861e-09	0.17,0.418,0.107	0.418,0.642,0.336	-0.234
AT3G08720	SE	3	-	2650721	2650896	2649783	2650613	2651084	2651101	54,11,19	18,3,4	39,45,46	39,20,20	145	10	4.45784e-11	3.64733e-09	0.171,0.202,0.247	0.065,0.134,0.137	0.095
AT5G05310	SE	5	+	1574041	1574158	1573853	1573934	1574254	1574323	64,108,72	3,2,1	114,59,43	1,0,0	86	1	6.55586e-11	5.13067e-09	0.199,0.386,0.456	0.57,1.0,1.0	-0.51
AT3G55850	SE	3	-	20724648	20724721	20724352	20724459	20724922	20725024	14,0,6	0,4,4	33,10,10	3,4,2	57	60	6.11707e-10	4.5878e-08	1.0,0.0,0.612	0.921,0.725,0.84	-0.291
AT3G07360	SE	3	+	2355245	2355337	2354686	2355174	2355521	2356884	39,40,20	87,70,45	14,16,15	109,56,63	170	135	7.66304e-10	5.51739e-08	0.263,0.312,0.261	0.093,0.185,0.159	0.133
AT1G22740	SE	1	+	8049392	8049419	8049089	8049299	8049539	8049639	8,3,2	3,2,1	34,27,12	5,3,1	20	93	1.24205e-09	8.59881e-08	0.925,0.875,0.903	0.969,0.977,0.982	-0.075
AT5G25520	SE	5	+	8888097	8888304	8887835	8887956	8888530	8888590	30,17,32	15,1,17	43,21,43	5,12,5	167	32	2.01695e-09	1.34463e-07	0.277,0.765,0.265	0.622,0.251,0.622	-0.063
AT3G27300	SE	3	-	10086411	10086488	10086114	10086332	10086605	10086758	12,1,6	31,0,9	12,6,5	44,27,21	140	135	7.66577e-09	4.92799e-07	0.272,1.0,0.391	0.208,0.176,0.187	0.364
AT2G23985	SE	2	+	10205461	10205474	10204801	10205241	10205622	10205710	4,3,1	3,0,0	3,0,0	4,2,3	6	81	1.3534e-08	8.40044e-07	0.947,1.0,1.0	0.91,0.0,0.0	0.679
AT4G28760	SE	4	+	14208169	14208243	14207459	14207760	14208631	14208778	2,0,7	10,5,13	18,10,12	20,13,12	134	135	2.02879e-07	1.17801e-05	0.168,0.0,0.352	0.476,0.437,0.502	-0.298
AT5G10630	SE	5	+	3361138	3361363	3360756	3360921	3361498	3361576	1,0,4	8,3,12	3,0,13	9,7,4	206	71	1.9986e-07	1.17801e-05	0.041,0.0,0.103	0.103,0.0,0.528	-0.162
AT5G52070	SE	5	+	21163578	21163648	21162095	21162208	21163726	21163968	26,6,11	15,11,30	22,5,6	27,17,29	97	106	4.46116e-07	2.5094e-05	0.654,0.373,0.286	0.471,0.243,0.184	0.138
AT1G16560	SE	1	+	5668572	5668739	5668392	5668464	5668918	5669039	7,2,3	14,3,16	15,16,23	21,19,18	179	44	4.87744e-07	2.66042e-05	0.109,0.141,0.044	0.149,0.171,0.239	-0.088
AT3G29644	SE	3	-	11500666	11500727	11499624	11499687	11501158	11501419	3,0,4	3,2,5	2,1,3	8,3,11	54	56	5.79774e-07	3.06939e-05	0.509,0.0,0.453	0.206,0.257,0.22	0.093
AT3G02600	SE	3	+	551704	552529	551190	551584	552930	553152	22,32,33	11,6,12	27,35,31	16,16,19	270	135	9.68666e-07	4.98171e-05	0.5,0.727,0.579	0.458,0.522,0.449	0.126
AT5G58140	SE	5	+	23524210	23524545	23523824	23524093	23524722	23525279	3,0,5	5,1,1	4,3,1	11,6,1	270	135	1.3862e-06	6.93098e-05	0.231,0.0,0.714	0.154,0.2,0.333	0.086
AT2G20840	SE	2	-	8974061	8974225	8973742	8973844	8974346	8974526	6,2,8	13,6,19	0,0,1	31,24,29	230	95	1.76635e-06	8.59304e-05	0.16,0.121,0.148	0.0,0.0,0.014	0.138
AT2G30740	SE	2	+	13095636	13095700	13095355	13095484	13096351	13096492	12,0,0	28,1,19	36,23,20	54,31,46	100	121	2.0701e-06	9.80573e-05	0.341,0.0,0.0	0.446,0.473,0.345	-0.308
AT2G30740	SE	2	+	13095593	13095700	13095354	13095484	13096351	13096492	11,0,0	28,1,19	32,19,20	54,31,46	187	122	1.33802e-05	0.000617547	0.204,0.0,0.0	0.279,0.286,0.221	-0.194
AT5G53180	SE	5	-	21570833	21570891	21570165	21570228	21571043	21571253	0,0,6	20,10,26	6,5,3	15,13,24	51	56	1.39547e-05	0.000627961	0.0,0.0,0.202	0.305,0.297,0.121	-0.174
AT3G02600	SE	3	+	552436	552529	551202	551847	552930	553152	18,31,32	0,0,0	26,38,29	1,3,3	172	135	1.72349e-05	0.000756652	1.0,1.0,1.0	0.953,0.909,0.884	0.085
AT1G55310	SE	1	+	20631686	20631722	20631041	20631119	20631884	20632055	54,46,57	54,72,78	73,39,40	98,89,118	29	71	2.11127e-05	0.000904832	0.71,0.61,0.641	0.646,0.518,0.454	0.114
AT4G27610	SE	4	-	13787858	13787937	13787148	13787373	13788083	13788515	12,9,20	7,8,21	14,22,13	35,27,14	144	135	2.21876e-05	0.000928784	0.616,0.513,0.472	0.273,0.433,0.465	0.143
AT1G61010	SE	1	-	22474629	22474669	22474266	22474547	22474929	22476597	7,38,20	16,70,26	7,2,3	25,13,21	66	135	4.84644e-05	0.00198263	0.472,0.526,0.611	0.364,0.239,0.226	0.26
AT4G08460	SE	4	-	5378697	5378821	5377063	5378205	5380530	5380645	19,10,22	8,14,16	59,56,46	9,12,14	207	108	5.82071e-05	0.00232829	0.553,0.271,0.418	0.774,0.709,0.632	-0.291
AT3G17920	SE	3	+	6137792	6137888	6137057	6137695	6137982	6138240	13,1,3	5,1,4	7,1,4	28,8,12	178	135	8.73743e-05	0.00341899	0.664,0.431,0.363	0.159,0.087,0.202	0.337
AT5G19900	SE	5	-	6727976	6728095	6727379	6727652	6728276	6730397	27,30,24	5,18,1	30,14,33	1,0,3	224	135	9.68115e-05	0.00370768	0.765,0.501,0.935	0.948,1.0,0.869	-0.205
AT4G12990	SE	4	-	7595238	7595429	7594775	7594839	7595823	7596008	16,25,9	0,6,0	15,11,23	12,6,12	192	57	0.000192355	0.00721333	1.0,0.553,1.0	0.271,0.352,0.363	0.522
AT5G53220	SE	5	+	21596235	21596711	21595993	21596154	21596812	21597734	5,3,6	10,0,3	9,4,10	9,1,6	270	135	0.000202483	0.00728939	0.2,1.0,0.5	0.333,0.667,0.455	0.082
AT5G53220	SE	5	+	21596255	21596711	21595993	21596154	21596812	21597734	5,3,6	10,0,3	9,4,10	9,1,6	270	135	0.000202483	0.00728939	0.2,1.0,0.5	0.333,0.667,0.455	0.082
AT2G18440	SE	2	-	7995891	7995974	7994940	7995217	7996356	7996853	44,34,48	5,0,0	53,43,27	12,8,0	152	135	0.000226091	0.0079797	0.887,1.0,1.0	0.797,0.827,1.0	0.088
AT5G22700	SE	5	-	7549055	7549137	7548651	7548921	7549289	7549393	8,3,3	17,11,20	4,0,7	52,25,24	112	97	0.000358386	0.0124057	0.29,0.191,0.115	0.062,0.0,0.202	0.111
AT3G02600	SE	3	+	552436	552529	550988	551200	552930	553152	17,31,28	16,0,15	22,33,23	21,6,22	172	135	0.000529208	0.0179731	0.455,1.0,0.594	0.451,0.812,0.451	0.112
AT5G47455	SE	5	+	19251934	19251979	19251657	19251704	19252203	19252491	3,29,10	3,21,2	1,6,8	2,3,12	38	40	0.00061625	0.0205417	0.513,0.592,0.84	0.345,0.678,0.412	0.17
AT3G25820	SE	3	+	9440464	9440683	9439989	9440371	9441148	9441287	66,135,13	0,0,1	38,24,29	0,6,0	267	132	0.000723397	0.0236748	1.0,1.0,0.865	1.0,0.664,1.0	0.067
AT1G03960	SE	1	+	1014620	1014676	1013642	1014543	1014766	1014872	11,0,0	3,3,5	8,6,3	8,1,1	62	99	0.000803678	0.0258325	0.854,0.0,0.0	0.615,0.905,0.827	-0.498
AT4G17483	SE	4	-	9748597	9748679	9748262	9748503	9748786	9749113	16,3,5	6,3,5	17,3,4	3,2,1	150	135	0.0011382	0.035943	0.706,0.474,0.474	0.836,0.574,0.783	-0.18
AT3G08840	SE	3	-	2680517	2680563	2680056	2680165	2680664	2680908	6,36,15	0,15,8	7,8,13	8,6,5	45	102	0.0013458	0.0417663	1.0,0.845,0.81	0.665,0.751,0.855	0.128
