# Supplementary material for: Global Profiling of Dynamic Alternative Splicing Modulation in Arabidopsis Root upon Ralstonia solanacearum Infection
Source: Genes (Basel). 2020 Sep 15;11(9):1078. doi: 10.3390/genes11091078 (PMC7563316; doi:10.3390/genes11091078)
Supplement: Supplementary file 1 [file genes-11-01078-s001.zip › Table S5.xlsx]

## Sheet: Sheet1
Global profiling of dynamic alternative splicing modulation in Arabidopsis root upon Ralstonia solanacearum infection
Ning Qin, Ruize Zhang, Mancang Zhang, Niu Yang, Shouyang, Fu, Yisa Wang, Dongdong Wang, Yue Chen, Cuizhu Zhao, Qin Chen and Haibin Lu
Table S5. List of differentially expressed genes identified upon Ralstonia solanacearum infection
GeneID	FPKM value
	G0	G6	G12	G24	G48	G72
AT1G18870	2.13713	11.1048	42.9933	154.172	109.386	56.6943
AT1G01070	21.5571	12.2649	7.85226	8.36583	13.9348	11.728
AT1G13420	7.09042	19.4436	77.8814	220.118	136.345	32.4977
AT1G14960	29.2803	63.6394	138.365	289.376	201.709	79.627
AT1G33100	2.12151	3.69914	8.10523	23.6087	18.8209	8.71634
AT1G34510	0.63104	3.3491	5.04003	13.7357	16.9187	3.95982
AT1G54970	1.39752	6.85022	16.9925	31.8092	31.7081	5.30478
AT1G67110	5.31166	15.5299	21.5476	19.6845	10.0093	10.2123
AT1G79860	0.255264	1.05116	1.91911	2.08316	2.48275	0.428509
AT2G20520	0.609522	3.29317	6.31812	18.3991	15.5674	2.44751
AT2G24980	3.09812	14.1879	22.9718	40.8565	28.8903	6.60985
AT2G25150	0.781112	1.64374	8.4789	55.6454	39.2057	5.42704
AT3G02850	17.9145	8.58486	3.62818	2.4884	3.00062	1.52701
AT3G44990	28.2874	143.157	182.18	117.392	71.2736	124.56
AT3G45070	14.7885	42.4145	93.7573	158.019	101.362	39.4071
AT4G02270	19.1409	58.415	70.5971	85.8925	66.8222	10.1432
AT4G08410	5.47375	16.4619	23.5518	36.5404	19.6486	2.99134
AT4G11020	4.30266	2.34118	0.809865	0.343993	0.160826	0.0354259
AT4G11190	26.8201	69.0199	201.468	367.296	163.143	87.1486
AT4G13390	4.7718	28.1039	37.831	48.2475	41.031	7.69149
AT4G22080	1.41959	4.53567	5.79464	9.3555	8.73713	1.67274
AT4G23280	0.126725	0.407582	1.08707	1.54538	0.957776	0.411715
AT4G25220	0.460347	2.54802	2.54481	7.20345	11.2719	2.08341
AT4G25790	1.29319	5.03354	7.8374	16.4845	14.2373	4.08582
AT4G28850	0.113282	0.608547	3.09629	10.6389	8.84942	1.40304
AT4G39940	26.1528	58.6005	107.13	230.97	143.547	118.089
AT5G02780	22.2831	57.5957	99.383	125.11	91.4329	43.9525
AT5G06630	1.8343	10.0365	14.6003	21.7602	19.4919	3.53833
AT5G06640	2.55252	14.338	19.2343	32.5625	23.5548	4.53692
AT5G37690	48.2138	133.444	175.797	279.257	185.746	94.78
AT5G37980	0.376977	1.62189	4.04402	7.54383	6.92723	6.77026
AT5G38020	25.5623	74.9162	129.222	462.193	451.707	298.96
AT5G47980	13.9767	32.5246	84.9288	212.512	90.5025	41.5238
AT5G47990	95.2386	183.134	347.209	639.674	486.02	297.935
AT5G48000	79.08	207.394	377.324	593.143	429.442	317.211
AT5G48010	62.7685	187.961	360.965	603.14	444.768	363.865
AT5G57530	2.12944	6.64729	12.1121	26.2248	19.5892	3.27313
AT5G61290	0.654105	2.45662	2.87202	4.23521	3.25457	1.90587
AT5G67400	12.638	38.0547	45.2693	73.3757	49.6369	10.9047
AT1G01120	37.6362	47.9219	58.9485	100.431	103.639	63.1624
AT1G01190	4.98998	7.05699	9.15851	21.6782	27.456	21.5144
AT1G01453	0.319429	0.868216	1.54186	3.97843	3.97896	0.661389
AT1G01600	2.71484	4.65961	7.30162	15.5868	10.3095	13.1407
AT1G01610	49.9464	90.8431	98.3883	140.636	91.4923	67.0895
AT1G02310	1.65139	1.98576	2.84716	6.67706	7.01492	5.72134
AT1G02920	252.15	303.702	428.876	1127.25	964.701	510.623
AT1G03700	14.7502	37.0352	37.1977	40.5303	20.57	7.81181
AT1G03820	3.42075	9.94737	11.6772	10.8242	19.031	32.9026
AT1G04220	7.84286	16.5868	17.0218	31.6827	12.6511	10.8042
AT1G04330	1.76485	3.61434	10.915	13.7237	12.1629	32.1938
AT1G04360	12.1669	21.1361	22.6876	31.1679	21.0825	9.1015
AT1G04770	10.0288	14.704	24.6145	27.605	26.1956	16.8373
AT1G05450	1.22755	3.32045	5.7447	6.16318	16.3094	5.53288
AT1G06120	18.1988	13.7777	9.50149	5.64506	1.7549	0.344449
AT1G06550	51.4679	85.1724	136.615	125.837	106.898	78.7918
AT1G06983	9.37666	14.6064	16.835	29.7945	16.34	8.36946
AT1G08173	2.80267	6.93912	8.38257	12.8528	8.46881	4.7073
AT1G09350	0.888024	2.1566	1.86465	11.5268	16.2495	6.85845
AT1G09460	39.5529	37.6613	22.2172	15.1053	18.6235	30.7672
AT1G10460	0.960509	1.68685	2.61814	4.77096	6.68591	4.21606
AT1G10470	105.776	147.586	189.342	251.786	189.661	137.47
AT1G10480	6.88785	7.49398	12.3613	22.4093	17.3962	12.4248
AT1G10790	0.975759	2.79804	3.10038	4.14821	3.35024	1.51985
AT1G11300	3.15053	3.88771	6.00098	13.4797	13.4689	6.21823
AT1G11700	4.30385	5.88042	7.91688	13.8868	15.2322	13.406
AT1G11920	0.0341727	0.434157	0.73577	1.19964	1.21032	0.151325
AT1G12420	5.22264	6.5061	8.52699	16.6203	11.6039	7.59604
AT1G13310	0.631438	0.906202	1.51581	4.54296	5.87274	1.59166
AT1G14120	31.51	68.1466	112.574	273.979	269.466	246.816
AT1G14240	7.01915	8.22006	11.9681	38.2726	62.408	29.1777
AT1G14260	1.13637	2.1791	2.59904	4.72605	4.05764	3.01951
AT1G14630	1.0033	1.80725	3.09472	5.01241	6.31272	10.401
AT1G15010	1.03122	1.29495	2.26118	9.39885	4.24108	2.20285
AT1G15380	493.394	313.33	193.648	147.755	115.176	119.211
AT1G16500	1.53285	3.25515	3.05563	5.25966	4.48094	5.37044
AT1G16530	2.19824	5.36926	11.2246	31.192	31.5811	23.7011
AT1G17090	9.1123	13.7838	15.8107	27.087	17.6674	9.96284
AT1G17180	63.9523	84.9763	142.986	260.387	1696.14	1030.19
AT1G17830	1.3792	1.61792	2.48239	4.40163	3.28309	4.60076
AT1G17950	6.59536	9.52241	11.3474	18.3393	14.1706	12.1543
AT1G18140	6.79019	9.67624	18.3226	24.6049	17.774	11.8261
AT1G18590	5.75747	9.99158	17.8422	34.9664	25.3972	23.7235
AT1G19050	12.1215	26.3334	34.0607	63.7534	63.8424	50.3497
AT1G19180	23.2074	32.4845	41.3458	70.2293	72.0144	74.2383
AT1G19190	5.29641	7.42053	10.0568	18.7878	11.9408	8.99591
AT1G19450	24.6437	42.7686	50.9678	77.9831	51.8551	31.8737
AT1G21550	1.54785	2.6006	5.25083	12.2596	11.7113	3.13287
AT1G22150	0.121969	0.87652	0.96952	1.17398	1.13752	3.44767
AT1G22290	0.207773	0.149459	0.335637	2.72355	1.57768	0.760854
AT1G22410	97.2874	136.477	184.291	248.639	229.115	159.775
AT1G22500	41.8248	28.8834	23.3743	6.28955	5.36873	4.78788
AT1G23010	2.86784	4.81346	8.91394	7.46069	6.43523	6.24158
AT1G23330	19.9445	30.5065	39.7045	61.5008	43.1902	28.6026
AT1G24100	27.6971	41.6584	56.4417	88.5988	68.1059	67.8503
AT1G24150	11.218	15.1043	21.4118	30.5967	26.9476	16.1217
AT1G25220	18.8037	34.2277	43	77.5596	51.3296	48.3592
AT1G25450	7.13281	5.23322	3.95122	2.33255	2.59083	6.16883
AT1G26390	20.62	16.4988	54.7938	141.233	192.943	70.2055
AT1G26680	1.98829	5.03335	4.60051	6.22161	5.07822	3.89241
AT1G27030	46.7811	70.266	100.882	140.255	128.205	95.4609
AT1G27670	18.0783	14.7658	9.51137	5.95141	5.56076	4.61263
AT1G28680	3.95464	8.40817	8.23229	14.3269	8.46932	7.59071
AT1G29000	7.59817	11.2808	12.5446	22.049	13.0978	12.6353
AT1G30190	0.0719378	0.218723	0.310229	1.58086	1.04081	0.327008
AT1G31710	42.7594	51.4484	57.2238	103.612	124.804	111.151
AT1G33260	1.5963	4.03017	5.25495	6.9047	8.08157	7.62629
AT1G34540	0.0680223	0.153388	0.385164	0.927867	1.06098	0.199413
AT1G35180	0.71356	2.08637	2.85544	4.99742	1.56859	0.801557
AT1G35250	16.0397	24.1681	30.9418	49.6936	66.0413	48.0392
AT1G36370	21.8242	30.9727	48.0542	52.7466	60.8214	44.4452
AT1G36622	6.94195	12.4817	16.6843	41.3067	37.0082	22.9671
AT1G43800	4.48553	8.65358	9.85235	15.1496	11.2778	9.15408
AT1G44020	1.22851	0.801247	0.568734	0.136061	0.0938394	0.093006
AT1G44050	5.59947	5.0628	3.26801	0.649513	0.327841	0.295942
AT1G45201	45.9144	74.9864	114.736	150.671	220.176	151.336
AT1G47610	0.500099	0.695699	1.66248	2.65946	1.75948	0.375998
AT1G49030	4.81612	3.01777	1.55633	0.422954	0.220224	0.0927684
AT1G49430	21.875	42.6754	60.3268	88.8893	43.8946	30.305
AT1G51680	65.0002	87.0824	121.677	264.532	304.866	183.962
AT1G51913	0.423002	1.95917	3.7114	9.4928	14.1604	5.86551
AT1G51915	0	0.272168	0.614672	1.76239	2.19516	2.32729
AT1G51920	1.28243	2.79116	6.3496	18.1849	17.0802	5.37436
AT1G52245	23.7498	28.5254	15.0307	6.93113	7.63578	10.9426
AT1G52410	1.81966	1.82577	4.23765	15.5214	11.006	3.64894
AT1G53070	5.69095	8.37865	12.9966	15.3636	19.8027	15.0427
AT1G53270	5.65424	9.92947	11.4667	15.0919	16.7984	11.0595
AT1G53620	4.02788	6.06877	9.55225	21.9352	16.8441	3.24658
AT1G53625	17.7425	19.2658	45.9423	97.8471	133.911	45.3187
AT1G54540	18.4141	29.2601	36.6537	62.0985	37.8155	15.832
AT1G54890	15.6944	16.6244	15.7896	5.49987	6.33611	8.31364
AT1G55020	66.4765	82.7825	139.305	196.745	214.391	159.954
AT1G55240	7.51554	9.25469	15.5523	25.8101	44.9727	21.6687
AT1G55430	2.5995	1.68023	1.59292	0.769838	0.687522	0.78482
AT1G55775	2.48332	3.02249	5.44007	17.404	9.30604	2.63645
AT1G55990	212.683	391.706	444.139	731.731	238.934	83.474
AT1G56320	40.3561	84.0801	97.4174	144.554	88.845	65.8228
AT1G57560	6.63084	7.82837	11.3291	20.2647	16.3796	4.63892
AT1G58170	3.2302	5.92289	13.601	28.87	16.4021	13.7569
AT1G58420	0.251177	0.827299	1.86001	3.80681	2.41885	1.6797
AT1G59940	6.37653	10.6977	15.8673	17.7008	28.4907	13.3039
AT1G60270	4.36829	8.50257	12.1182	13.7524	10.9896	11.7164
AT1G60470	2.68303	2.82536	4.25354	11.1776	32.2053	48.0757
AT1G61340	1.76643	3.28214	3.41019	9.08069	11.5079	13.4867
AT1G61840	1.31569	1.06338	0.655389	0.304415	0.318463	0.512657
AT1G62180	4.83952	6.49991	12.5281	12.721	18.6554	10.7067
AT1G62280	17.1681	14.7299	7.41845	4.8931	5.81689	6.93517
AT1G62975	17.9917	25.5661	49.5328	69.7226	35.9952	21.9609
AT1G64000	8.94535	21.0756	23.6724	35.3586	23.1426	16.2929
AT1G64390	15.5684	40.8982	55.9568	55.773	76.9567	88.6277
AT1G64590	76.4619	109.745	157.573	266.43	201.936	55.8084
AT1G65330	0.984946	0.161898	0.119119	0.0195361	0.0209534	0.0186314
AT1G65484	3.77765	9.58644	8.0877	18.9249	15.8228	10.7751
AT1G65800	0.169409	0.239501	0.38019	1.56455	1.97615	0.71873
AT1G66400	2.68391	3.89961	4.93867	9.32398	9.7551	5.95473
AT1G67000	0.245622	0.351689	1.01729	2.34035	2.61865	2.08481
AT1G67900	3.22847	3.78835	4.61577	8.63737	9.90286	4.91598
AT1G68360	2.81897	3.25426	5.08276	15.0606	16.5652	16.9099
AT1G68470	1.92228	5.17794	4.75376	5.68319	9.14962	12.0545
AT1G68845	1.08467	3.38503	3.65148	13.3024	5.17056	2.37556
AT1G68850	30.0996	47.109	66.9679	109.91	126.117	82.0723
AT1G69560	0.136084	0.575505	1.03587	1.69417	0.609632	0.435627
AT1G69870	0.818494	2.36825	3.55714	3.55012	3.24212	2.50527
AT1G70720	0.157813	0.414016	3.23031	3.44302	0.502241	0.150965
AT1G72140	7.79681	14.1238	21.87	52.6429	57.071	33.0925
AT1G73290	4.59589	7.14889	10.0117	17.0468	26.6849	15.7053
AT1G73410	6.89877	12.5549	12.4829	22.3999	12.0423	8.8074
AT1G73810	1.3882	1.91469	4.23258	6.66889	10.1139	7.46715
AT1G74100	52.7216	79.1129	109.318	194.566	110.681	85.7467
AT1G74460	62.5666	137.421	176.664	277.733	122.402	62.4398
AT1G75450	1.64378	2.18567	3.75075	11.1546	16.4132	9.62942
AT1G76470	1.20695	4.07285	4.38254	5.87661	7.38766	3.93783
AT1G76790	81.8345	146.925	217.868	357.689	303.449	215.556
AT1G76952	4.24312	15.5991	17.2968	24.8972	20.0399	20.4195
AT1G77520	7.03076	15.8354	30.6069	56.2469	99.201	95.0308
AT1G77530	13.5663	30.6678	34.5152	37.0312	60.885	75.2507
AT1G77590	24.9478	39.2987	48.4136	63.3145	69.1862	53.9529
AT1G78410	0.442636	0.486713	2.3705	3.92944	3.29416	1.20203
AT1G78990	28.453	51.4371	62.9891	133.486	60.3963	30.9728
AT1G79160	10.9104	18.0113	19.6157	30.7141	25.1736	20.8874
AT1G79470	8.83338	14.6047	21.7293	30.1583	25.9989	31.4066
AT1G79680	0.399252	0.476402	1.76823	3.65618	4.82029	2.16077
AT1G80340	3.98762	6.83127	10.6843	11.3448	8.27545	3.3574
AT2G03090	15.6129	41.2608	71.2121	64.5749	76.1496	202.248
AT2G04050	0.142772	0.185516	0.057944	1.21961	123.05	113.874
AT2G04400	25.6055	33.6497	52.0781	76.8586	56.4396	52.402
AT2G14750	42.445	66.5162	83.5846	150.35	112.443	106.726
AT2G15220	75.6207	100.088	134.086	391.042	622.435	312.062
AT2G16005	87.7218	177.398	257.01	1010.4	1268.72	630.394
AT2G16760	13.6479	24.0508	32.4383	49.6003	34.5809	20.1475
AT2G16890	3.34568	6.15802	12.4914	17.7466	17.9045	16.2241
AT2G17040	0.0660022	0.21256	0.14606	1.23447	0.749261	0.56945
AT2G18370	94.4866	152.926	193.736	244.813	340.227	181.327
AT2G18680	0.791029	1.69911	2.68314	3.95975	3.82452	1.68044
AT2G19150	5.94415	12.7284	13.5415	18.5781	8.47013	3.74812
AT2G20610	31.093	41.9499	50.4145	76.9018	55.882	71.4867
AT2G21100	19.5341	46.1863	69.5433	97.6717	39.0706	18.9142
AT2G22122	104.757	86.1939	47.4728	14.5218	41.4172	70.8413
AT2G22330	86.2446	155.559	171.842	238.116	163.028	119.642
AT2G22500	7.72104	8.91132	12.6843	22.4664	13.9292	9.64366
AT2G22510	154.507	304.656	345.365	639.592	372.309	302.332
AT2G22770	52.4191	80.1302	121.861	186.632	133.197	98.2216
AT2G22920	14.7099	25.6819	35.6967	38.8015	38.2629	30.9337
AT2G23000	1.51662	3.07284	4.36616	8.11107	5.72998	3.41795
AT2G23270	2.87193	7.74654	27.2812	63.3092	48.611	10.4895
AT2G23540	133.122	251.25	291.529	446.639	237.573	142.477
AT2G23830	1.05906	1.22609	1.89605	4.60801	5.9576	2.06062
AT2G23910	11.9811	31.988	148.23	39.106	19.2362	7.96302
AT2G25160	17.8441	22.8147	50.2168	89.9249	49.2404	13.0472
AT2G25440	0.295289	0.466223	0.871514	3.09383	4.37315	2.74577
AT2G25460	3.73064	4.36774	6.11926	10.3601	15.1371	8.03713
AT2G26480	4.47169	6.0573	8.84267	26.5336	25.0877	10.2972
AT2G28400	6.59396	6.89879	10.41	18.2851	13.1063	8.98439
AT2G28780	46.2016	36.2298	22.2402	9.6428	5.96762	4.29674
AT2G29250	0.0541347	0.0350012	0.191103	1.05816	1.03471	0.150895
AT2G29440	7.39323	11.0654	16.5275	24.1789	31.293	27.3932
AT2G30750	34.2089	47.0086	213.042	524.291	590.513	244.06
AT2G31810	142.884	105.821	71.9895	46.3937	55.1669	58.3958
AT2G31985	0.411857	1.0904	1.00841	2.6676	2.11472	0.816211
AT2G32190	2.52104	3.35455	5.61634	14.8086	33.8569	27.006
AT2G32510	9.80963	12.5806	19.0532	35.0504	22.0882	8.49897
AT2G32720	27.0729	44.4792	56.6682	72.6543	59.2277	47.269
AT2G33205	8.30767	14.422	16.5794	26.5017	30.2546	15.0754
AT2G34180	3.13003	3.34242	2.6195	0.864089	0.71856	0.420776
AT2G34355	2.85893	4.35734	5.34665	7.87368	8.60403	4.89098
AT2G34490	1.96385	4.40904	10.2267	14.0231	12.3083	12.4966
AT2G34610	7.5451	6.93506	23.0119	49.7154	17.5861	9.15625
AT2G34810	3.02717	4.56215	9.70477	9.98046	2.20278	0.419224
AT2G35380	67.2198	123.577	133.636	188.859	87.7003	40.8296
AT2G35930	12.89	21.2972	24.7241	33.4419	25.5153	15.0022
AT2G35980	17.6847	22.6912	49.5493	115.017	88.9013	40.544
AT2G35990	0.259896	0.684999	1.14719	4.17043	4.52353	1.12567
AT2G36190	0.0281192	0.00818589	0.129811	1.18539	0.739697	0.0320461
AT2G36295	5.5851	10.4585	19.3462	30.8301	13.4181	6.78942
AT2G36590	0.134146	0.528383	0.909582	1.56814	1.29023	0.903866
AT2G36880	272.037	438.869	542.691	823.651	666.506	491.347
AT2G37040	164.355	260.09	450.129	449.601	428.443	204.558
AT2G37170	1580.63	932.388	743.116	561.172	311.988	131.094
AT2G38060	3.84473	6.11384	8.4212	12.2016	9.28745	5.79404
AT2G38860	84.8329	136.539	198.283	364.593	247.704	158.65
AT2G38870	182.752	312.437	300.398	591.751	589.89	312.611
AT2G39050	40.4964	47.1772	53.3319	118.822	116.613	72.555
AT2G39310	228.736	335.629	578.605	638.275	1114.17	806.551
AT2G39530	46.3832	44.4115	32.6214	18.0287	5.83367	4.23415
AT2G39700	27.7427	75.9732	98.4276	89.2744	115.318	189.883
AT2G39980	0.282697	1.06205	1.20958	2.67967	2.42243	1.77485
AT2G40170	1.12876	2.32001	2.62749	6.12128	3.44196	1.48879
AT2G40370	15.8029	24.8182	27.6729	39.4254	35.9414	32.4916
AT2G40670	1.82191	2.73229	2.17273	9.11643	6.43596	2.50436
AT2G40740	0.173176	0.449892	1.71366	4.21471	1.78847	0.507581
AT2G41170	6.38449	12.1138	18.6761	31.2923	28.9716	13.3609
AT2G41312	3.06778	9.1575	14.6386	28.1162	15.3036	10.5045
AT2G41380	45.9295	66.1702	108.895	150.83	143.181	99.7239
AT2G43000	7.24974	10.4006	26.9998	59.029	68.7	33.228
AT2G43290	19.5423	25.2108	30.2094	63.4907	51.3648	41.5353
AT2G43390	9.75537	26.6661	34.7302	52.1544	30.2313	22.8834
AT2G43500	1.87466	3.08951	4.23913	6.55996	10.1981	7.31606
AT2G43570	83.4094	97.1643	117.411	285.313	230.719	91.467
AT2G43670	27.153	57.6274	54.03	80.8009	56.1623	52.9676
AT2G43820	77.2219	59.3054	43.3777	23.6886	56.1844	22.6531
AT2G44230	13.6893	25.2026	25.3541	34.9649	19.4871	10.6317
AT2G44290	2.27577	4.28988	4.84889	14.0971	6.78245	2.69545
AT2G44940	16.9402	24.8201	38.3852	60.9748	59.4901	62.0626
AT2G45970	18.1314	32.4698	36.4178	45.5567	36.4077	28.9002
AT2G46130	1.99617	5.03612	7.26747	15.6013	15.3746	9.52749
AT2G46600	32.0235	58.9381	53.2042	104.832	88.9151	56.4942
AT2G46650	10.4389	15.3265	28.8494	49.476	42.7475	64.5123
AT2G47800	14.1167	23.0601	36.7076	55.6841	54.9426	23.8184
AT3G01190	393.114	274.991	197.039	82.2354	20.0872	10.7563
AT3G01730	0.67238	2.59137	3.65564	5.9703	6.65133	0.702784
AT3G01990	0.541444	0.695557	1.97099	3.09859	4.32328	2.8824
AT3G03530	2.13075	5.86232	7.89503	16.701	19.0855	8.7941
AT3G03910	0.133377	0.48793	0.692434	1.96506	5.29221	3.46975
AT3G04370	8.63979	21.3052	23.9097	36.8074	24.7718	14.6604
AT3G05937	7.29915	9.50226	11.5506	19.9566	23.8139	24.3336
AT3G07390	21.667	42.7238	51.9342	67.3957	34.8741	38.7135
AT3G07490	0.0575614	1.01872	1.38373	2.96384	2.29839	0.453158
AT3G09270	258.597	389.042	453.549	648.146	454.353	261.351
AT3G09520	0.158732	0.338119	0.918778	1.62398	2.37726	1.21507
AT3G09940	48.4461	39.9468	32.6874	16.7734	14.1859	21.0832
AT3G10020	506.459	342.481	181.997	109.779	170.235	159.961
AT3G10340	48.445	58.4849	62.9723	146.18	173.365	84.0072
AT3G10930	2.71805	6.10838	8.07567	23.2722	29.7692	26.0985
AT3G10986	0.292305	0.453685	1.19632	2.38305	2.4655	1.23642
AT3G11385	1.63678	1.17618	0.630116	0.406626	0.364176	1.00493
AT3G11430	22.1117	30.7749	38.4566	63.903	53.3417	35.1661
AT3G12500	71.0221	63.0308	68.9558	167.035	162.016	85.1279
AT3G13433	0.47652	0.778287	2.06851	7.41951	5.53013	1.6617
AT3G14280	121.144	91.7475	53.3624	49.6689	30.8128	18.6728
AT3G15830	0.480803	2.23589	2.35592	4.5713	2.23968	1.1798
AT3G16470	143.824	182.697	232.548	431.089	467.389	324.991
AT3G17690	0.176329	0.18597	0.59138	1.00964	1.34125	1.30653
AT3G18950	3.06205	4.02056	4.93441	9.46291	7.96112	4.29554
AT3G20370	192.883	339.486	438.911	561.871	392.17	272.027
AT3G20460	1.18965	1.79893	1.75339	4.32748	5.85401	2.60964
AT3G20860	21.0575	33.7951	45.7825	58.4647	45.2837	21.9284
AT3G21230	8.28282	10.032	11.1696	24.6776	33.3294	20.9898
AT3G21670	3.4248	4.87564	6.53066	11.1095	11.2074	1.64827
AT3G21800	0.186998	0.306636	0.387285	1.45161	4.46371	3.20325
AT3G23570	17.1979	28.9272	36.8625	68.7195	74.7707	76.0299
AT3G23810	68.4549	157.419	278.702	281.774	161.274	128.654
AT3G24770	4.53167	7.41158	10.5823	13.4119	13.5367	27.9241
AT3G25030	2.38835	5.28051	5.89858	9.15935	5.44086	4.64884
AT3G25110	31.6215	49.7419	56.5501	76.1412	44.8964	39.2684
AT3G25795	0.937315	1.74041	3.57806	5.96022	11.1961	3.56065
AT3G26460	53.6048	113.368	142.124	372.883	299.004	157.461
AT3G27270	7.00179	12.1351	12.4925	22.2618	11.2506	8.82203
AT3G27884	22.8789	31.3772	38.4296	99.9118	58.3772	34.1841
AT3G28210	6.86389	7.33708	18.677	25.0276	74.6343	57.3332
AT3G28290	0	0.392419	2.52007	0.920645	0.625715	0.11536
AT3G28570	0	0	0.0548248	0.695714	1.93769	0.603917
AT3G29000	0.991624	1.52448	3.74709	4.85421	8.90813	7.51987
AT3G29250	214.111	264.715	400.958	647.892	427.451	238.252
AT3G29630	6.89036	10.0587	13.8535	22.1397	14.0957	7.86793
AT3G32030	3.17781	4.30326	7.24263	21.2882	14.3668	7.35726
AT3G44310	228.039	293.037	453.807	755.52	671.774	361.792
AT3G44320	73.0969	91.3769	155.229	198.074	190.296	103.982
AT3G44326	42.7958	40.7418	56.0693	111.266	72.6712	29.9047
AT3G44540	17.2996	27.2226	38.3373	66.2128	69.1505	53.1649
AT3G44550	19.5785	36.9468	48.1451	102.527	93.7606	57.542
AT3G44720	16.866	29.1736	48.6577	101.226	93.8976	71.7619
AT3G44730	4.16196	7.67173	10.0513	13.9425	10.4288	9.17275
AT3G45080	1.42368	2.78267	4.41619	9.86739	5.90344	1.54104
AT3G45970	22.2016	15.9106	11.687	8.48723	13.0516	8.56133
AT3G46170	1.35923	3.08083	4.12983	6.72127	7.59654	3.81959
AT3G46280	66.0227	58.5617	44.9692	21.8419	14.2555	8.42265
AT3G46400	2.41877	1.43419	1.16623	0.235585	0.0241249	0.035382
AT3G46700	63.9265	77.1716	98.9901	182.181	145.48	90.2697
AT3G47420	11.5641	18.0491	21.6128	58.95	62.3521	37.2184
AT3G47540	8.93773	17.5581	21.1742	30.5524	38.2255	41.1612
AT3G47800	30.7332	23.1979	17.1657	10.5506	21.0541	32.9998
AT3G48100	25.3887	23.5216	42.3683	77.9	55.9065	33.8074
AT3G48350	10.4565	21.2065	29.208	29.679	26.161	17.2463
AT3G48450	31.2006	70.9387	67.0792	102.436	73.0471	61.0993
AT3G48850	2.95402	3.35411	7.79954	16.4452	24.8187	10.5475
AT3G49580	23.3116	57.5594	149.048	288.027	285.884	145.83
AT3G50300	13.0872	16.4066	26.4453	41.7837	27.4428	15.4705
AT3G50400	15.9456	35.583	44.9309	79.7483	36.1039	24.6322
AT3G50610	0	0.0549702	0.874607	1.11529	0.95094	2.28864
AT3G50800	1.74303	2.0823	2.84985	6.52066	5.43327	4.23222
AT3G50930	1.84064	2.32417	3.95754	5.87543	28.8026	18.4273
AT3G52360	35.2431	69.7963	84.4695	97.7409	98.0097	86.2458
AT3G52748	18.0967	45.655	60.5256	120.984	87.8205	53.2242
AT3G53260	86.3865	126.89	200.548	220.206	220.801	131.659
AT3G53510	17.4836	33.4939	43.56	45.2515	40.8927	29.2786
AT3G54640	69.5749	114.038	167.057	272.886	191.025	141.402
AT3G55090	3.09228	4.43098	6.41055	11.3888	22.473	13.9412
AT3G55120	20.9441	70.1935	200.807	111.273	44.0085	24.9671
AT3G55790	9.68955	9.14651	23.632	65.72	75.9421	9.54591
AT3G56080	8.69334	7.11199	12.5538	26.7319	17.1505	7.34782
AT3G56290	15.8322	16.9225	20.3643	45.8509	25.4203	13.2698
AT3G57010	37.3265	54.2057	87.5096	158.122	90.1791	69.086
AT3G57157	14.5653	44.4025	43.9868	45.6279	38.9124	34.9174
AT3G58550	102.395	173.867	208.408	256.029	442.569	256.605
AT3G59340	8.05165	19.3688	26.984	40.2648	29.6497	28.9515
AT3G59750	0.917657	1.67562	2.16003	3.1529	2.16095	3.44009
AT3G60120	0	0.033608	0.292879	0.878327	0.751858	0.779773
AT3G61680	7.2951	13.0655	15.5032	21.9484	15.3399	8.57708
AT3G62590	3.23254	4.80399	6.41143	15.0505	9.11286	5.44098
AT4G00130	0.0790175	0.140312	0.651163	2.2524	2.0154	0.335639
AT4G00910	14.0547	10.471	5.78573	3.53042	4.82282	3.90696
AT4G02850	2.09022	5.82889	8.58776	10.9815	14.1823	17.115
AT4G03540	4.21147	13.2113	16.2937	37.1593	10.7228	11.3188
AT4G04610	15.5016	37.468	70.2915	116.985	121.02	120.023
AT4G04840	27.7247	56.8481	148.581	132.783	51.9465	20.4291
AT4G05020	27.7778	34.6926	42.887	70.6128	83.0812	60.7838
AT4G08400	6.30471	16.3021	22.859	35.701	20.231	3.7091
AT4G11211	23.756	33.8027	39.5035	95.5267	110.267	112.822
AT4G11280	5.81185	9.89294	15.0389	28.8148	40.6867	40.698
AT4G12170	0.560628	1.15496	2.49546	10.7074	15.2676	16.7286
AT4G12440	1.57723	3.08019	4.62541	5.82931	2.82505	2.21195
AT4G13310	20.2183	8.81338	5.18107	3.5557	3.57983	6.39932
AT4G13680	1.93724	5.99826	5.68821	8.56381	2.36729	0.603311
AT4G13840	2.04526	4.08566	3.60375	7.87263	4.41897	1.86147
AT4G14440	35.4806	87.017	79.191	114.545	63.3849	55.1834
AT4G14630	45.0006	98.2833	184.254	516.41	340.727	131.6
AT4G15230	14.7633	15.1546	27.2734	39.0233	43.1118	18.5102
AT4G15300	1.0763	0.96749	0.598139	0.0963368	0.0727819	0.0321614
AT4G15480	1.91899	10.7749	47.2737	13.9823	7.2017	1.2156
AT4G15490	0.599161	1.17709	2.0598	4.94143	10.0212	5.47667
AT4G15500	11.9937	22.3672	27.9872	42.3656	23.3574	12.4959
AT4G17280	17.0813	29.9408	36.1287	49.5821	26.2728	14.1803
AT4G17340	693.622	346.913	234.729	109.332	68.0573	34.3753
AT4G17480	2.79108	6.41923	6.66166	9.24972	5.63055	2.50337
AT4G17615	6.71648	9.68571	17.3475	21.434	22.8357	18.6237
AT4G17670	2.79822	4.79905	6.58406	11.9165	10.2931	9.75158
AT4G18630	2.29164	4.36707	7.12633	7.05485	8.15276	10.0346
AT4G18890	5.91365	9.0998	11.4802	15.584	17.5552	16.3924
AT4G18990	0.0737456	0.215382	0.562902	1.79126	4.902	3.49786
AT4G19810	7.55802	16.1682	31.3574	50.585	86.489	51.1037
AT4G19975	0.662107	1.85533	3.00017	4.60242	4.21271	2.72577
AT4G20000	6.90454	9.44464	14.6925	37.4243	33.0612	16.213
AT4G20362	4.15845	3.21479	1.82178	1.26994	1.02085	3.20848
AT4G20390	200.965	374.605	373.801	609.882	309.555	168.643
AT4G21570	39.8628	57.9161	72.7753	103.918	66.6798	62.9482
AT4G21680	2.72673	2.02229	1.36507	0.792514	6.81343	5.84726
AT4G21760	0.0515554	0.426291	0.751132	0.771856	0.95765	0.794136
AT4G21990	70.5064	131.199	192.229	211.168	226.198	184.751
AT4G23190	10.6017	11.1531	16.5205	34.9739	60.1022	30.4157
AT4G23250	0.137848	0.353971	0.786756	2.30107	2.7168	2.35396
AT4G23420	28.3209	43.1678	53.2281	78.0266	50.6679	37.81
AT4G23670	605.005	1038.45	1814.46	3329.97	3950.28	2463.17
AT4G23680	199.8	337.975	472.509	902.009	949.833	494.133
AT4G24130	99.2755	161.646	180.757	340.293	244.936	152.025
AT4G24140	33.5951	60.6937	70.3085	100.433	80.3874	41.9421
AT4G25410	4.89057	6.56732	11.4655	28.063	22.3846	10.3811
AT4G25640	82.9439	174.746	305.679	306.182	159.334	87.441
AT4G26270	4.45251	5.36992	7.40873	12.1825	19.7752	14.9792
AT4G26790	0.431695	2.07325	2.51217	3.73079	1.68503	1.03927
AT4G27070	7.38682	9.15035	13.0631	23.2896	19.5428	20.4182
AT4G27280	10.9817	13.6978	15.9173	30.2192	30.4145	21.3441
AT4G27520	7.38521	13.9733	18.5821	41.5812	38.0278	53.4352
AT4G27560	4.69844	11.0609	22.0399	21.7533	22.4655	27.9101
AT4G28110	4.74186	4.68223	6.69395	13.7049	10.44	5.91733
AT4G28250	22.0789	104.176	133.229	123.018	188.317	356.925
AT4G28410	25.8235	22.9155	13.6627	7.77267	5.41387	6.31163
AT4G28460	2.77861	4.49113	13.101	35.6905	41.1911	21.1624
AT4G28840	6.4667	6.65184	10.6547	18.0806	12.0614	6.95719
AT4G29270	60.2198	97.8613	146.978	208.287	258.409	240.997
AT4G29700	21.6614	39.8562	55.1835	105.284	114.112	96.5345
AT4G30110	2.60075	2.23095	1.92487	0.777399	0.938676	0.711118
AT4G30170	344.784	250.756	196.173	109.536	60.7045	54.3168
AT4G30270	146.923	53.4222	43.4417	30.8852	86.6605	124.285
AT4G30530	94.8479	133.233	188.277	278.294	254.102	212.81
AT4G31500	136.296	202.682	224.561	342.636	211.846	163.04
AT4G32870	85.9024	60.5373	45.624	31.6215	23.7918	21.5478
AT4G33610	159.771	254.935	291.384	434.829	204.019	77.558
AT4G34230	78.4022	83.0917	94.8041	196.187	163.189	87.6903
AT4G34510	0.871758	1.95907	4.07448	3.84848	2.05531	1.01329
AT4G34710	84.3993	98.9269	184.378	313.973	387.442	333.894
AT4G35160	25.8763	42.8617	62.8777	113.741	105.759	73.779
AT4G35420	11.128	25.1388	39.5945	45.0982	20.7973	12.9474
AT4G36610	27.0114	60.4115	78.4207	103.174	63.2525	25.1624
AT4G36830	2.43835	4.70408	4.69051	8.21991	8.72096	8.23632
AT4G36870	0.567957	1.01768	1.29142	2.31361	3.1339	1.46253
AT4G37310	14.3321	15.923	25.7094	34.6627	31.4621	14.2656
AT4G37370	3.79388	4.0049	8.73716	21.5227	291.092	148.835
AT4G37410	5.8979	8.93518	12.3473	17.7841	15.6799	11.1759
AT4G37750	1.55418	3.46985	5.0341	5.69413	9.43554	14.1008
AT4G38080	417.525	736.749	821.476	1202.61	689.519	420.997
AT4G38950	6.52898	9.72093	9.73497	16.6714	18.7632	11.8914
AT4G39000	1.51244	0.670792	0.218159	0.17288	0.0684943	0.0309767
AT4G39030	9.35324	14.9491	23.6419	30.4755	23.4013	13.7704
AT4G39320	2.4009	3.6307	4.59921	8.6514	7.33501	5.07393
AT4G39460	16.3828	22.6852	24.1908	45.7558	47.3022	42.2277
AT4G39660	122.417	85.1568	47.7466	30.3927	27.2608	35.2725
AT4G39675	345.877	122.493	53.5175	20.2593	55.8107	107.936
AT4G39720	7.28804	13.4838	17.6761	21.0833	10.484	7.37057
AT4G39770	4.37928	7.82746	10.6028	19.1542	24.2387	19.0209
AT4G39950	42.832	76.4496	126.024	273.944	218.507	143.655
AT4G40020	2.35205	1.82132	3.2242	6.56476	9.20647	5.30336
AT5G01550	3.76024	3.70108	5.56952	14.4331	16.7651	5.52236
AT5G01640	4.08256	5.64938	7.45059	15.549	8.45908	4.06535
AT5G01790	1.6513	3.86487	5.38753	7.57117	6.87601	6.96493
AT5G02170	4.73857	5.88744	9.23704	15.9481	11.7536	9.38982
AT5G02360	10.7261	7.76007	6.91769	2.79326	4.04242	3.95496
AT5G02490	7.19023	10.0727	21.1104	25.2895	15.6261	14.9445
AT5G03860	17.0898	11.4716	7.37386	5.2352	10.3058	14.6938
AT5G04370	1.65607	3.12486	4.35406	14.4023	16.5416	12.7092
AT5G05730	11.0131	14.2924	23.3852	44.7118	38.9283	32.1781
AT5G06090	3.79777	6.48242	8.99275	15.5317	25.5943	17.9147
AT5G06475	0.395193	1.75082	1.43277	3.97737	1.155	1.29123
AT5G06530	2.5329	3.53353	1.99379	7.87772	3.08433	0.73471
AT5G07030	49.882	106.013	122.834	128.615	137.261	215.798
AT5G07130	9.82225	19.394	29.3442	45.3725	18.0211	15.5532
AT5G07475	41.2466	119.498	163.982	236.501	137.046	74.4461
AT5G07800	1.5312	3.0623	3.7624	5.08499	5.55303	3.50594
AT5G08250	3.58932	7.16301	9.32208	13.0489	14.557	5.72981
AT5G08640	57.4676	182.153	520.315	179.527	56.1806	21.925
AT5G09480	129.815	232.434	305.762	471.976	282.169	130.962
AT5G09520	38.6658	86.8229	134.824	246.066	82.9373	20.2689
AT5G09530	295.028	452.515	578.434	912.703	601.798	508.912
AT5G10180	1.13421	3.07913	7.20492	7.96171	25.8053	30.8591
AT5G10540	28.5115	17.6558	14.8282	11.6787	16.9769	20.4283
AT5G11140	0.15291	0.545918	0.879848	1.63282	1.22588	0.538146
AT5G13580	34.7198	60.9779	71.6498	112.143	75.1335	48.7627
AT5G13900	39.7903	75.0108	80.7079	132.837	71.6951	43.6169
AT5G13930	268.566	803.007	1698.14	883.407	386.102	97.1294
AT5G14180	7.66016	4.8343	3.55197	2.07938	1.2519	1.73128
AT5G14650	0.223585	0.469551	0.659336	2.30805	4.93558	16.629
AT5G14760	0.466542	1.47396	1.17545	2.37298	3.56563	3.45583
AT5G16240	4.78893	8.8792	10.3117	15.8127	10.1636	7.40766
AT5G16530	1.59049	4.47418	7.5704	5.97547	4.15313	10.7652
AT5G17040	1.88391	5.0565	15.1945	10.0395	4.38536	1.17634
AT5G17050	22.369	35.3582	72.891	56.55	38.3975	17.5226
AT5G17220	0.159789	1.10264	6.69125	2.19579	0.545546	0.125369
AT5G17350	2.67327	3.95164	6.57477	13.2161	6.73027	3.59653
AT5G17450	2.10612	3.20039	6.52614	8.4859	5.62197	22.5891
AT5G17700	1.90097	3.16097	4.69797	7.77328	9.12895	5.70773
AT5G17990	16.2787	22.3584	35.8769	69.6301	52.1918	31.7966
AT5G19140	51.2911	82.0077	83.5266	143.461	101.323	70.5742
AT5G19240	23.9524	42.2685	61.1487	90.9447	50.6788	23.3055
AT5G19290	19.8875	24.9515	33.4277	63.6746	49.958	39.8284
AT5G19410	7.41957	15.2065	21.0659	33.5088	19.2482	11.9339
AT5G19880	0.0405361	0.127289	1.26886	2.28962	1.41451	0.814847
AT5G20270	11.7893	23.849	29.3516	45.9282	37.8613	22.115
AT5G21100	0.539856	0.957044	1.02483	2.49132	2.00399	1.12328
AT5G22630	51.8862	70.6923	103.443	160.581	149.884	91.7864
AT5G22930	3.08784	5.84602	8.9367	9.38344	9.59874	11.7266
AT5G23190	16.5711	32.0704	51.6763	78.4595	71.6057	44.1411
AT5G23530	27.7024	45.5833	52.6521	76.7238	64.1252	38.944
AT5G23820	117.496	181.135	292.615	639.828	520.817	503.301
AT5G23830	146.096	243.758	307.868	389	271.285	353.665
AT5G24780	8.79932	19.9454	42.046	87.2524	193.074	300.065
AT5G26080	0	0.721333	0.939659	2.08331	1.69797	0.362375
AT5G26220	0.183705	1.45087	5.7182	16.7401	26.5933	40.755
AT5G36130	2.0521	7.39333	13.9266	47.7682	59.6829	33.4163
AT5G36150	0.0859379	0.268007	0.479546	4.17986	4.76816	1.70334
AT5G36180	27.0258	35.1028	61.581	97.8013	54.0293	20.2114
AT5G37550	4.88961	6.96153	11.8078	17.1684	11.9486	4.50553
AT5G37820	1.15023	2.63468	3.55478	6.86088	1.66902	0.432014
AT5G37990	88.0649	271.372	404.838	742.66	1152.39	770.568
AT5G38000	1.54637	6.64518	14.408	41.7326	42.4676	36.2852
AT5G38010	8.44686	10.7847	16.0884	25.7629	17.2918	10.1767
AT5G38030	38.1659	56.3267	79.1154	121.305	98.7044	67.258
AT5G38800	0.576565	2.28781	2.524	3.91854	4.59238	1.74585
AT5G39670	0.241119	0.400088	1.15902	3.41317	2.01212	0.505825
AT5G40390	27.3418	37.4423	51.5589	78.5933	61.5692	33.6425
AT5G41570	8.47528	18.6822	22.4261	39.3784	20.9373	13.4421
AT5G41590	5.04849	8.07893	10.3174	14.7638	10.8936	6.81083
AT5G42380	0.466399	1.14208	3.14503	7.95194	6.91762	6.43779
AT5G42580	6.87378	9.27889	17.4854	64.6134	51.5311	23.2953
AT5G43690	3.43112	5.23848	7.69782	12.0459	23.0525	11.7731
AT5G44020	311.353	206.998	128.468	94.1316	48.1484	15.4182
AT5G44390	3.03932	5.2038	8.29413	15.8304	22.0521	14.7803
AT5G44550	150.394	363.882	365.352	622.702	265.766	112.866
AT5G45490	42.8488	46.2308	28.5582	15.0295	15.5789	25.2242
AT5G45500	60.6641	49.0269	40.1977	25.7405	26.196	27.1339
AT5G45950	0.156385	0.117144	0.241546	1.95968	2.30691	0.248882
AT5G46295	2.49783	4.02328	5.67292	9.94662	7.99451	5.08854
AT5G46890	198.081	152.551	119.193	78.7028	14.7085	3.99097
AT5G47450	394.423	126.316	47.5683	33.8574	21.8771	5.99946
AT5G47635	9.27987	16.4438	18.9959	29.2024	17.4524	16.8167
AT5G47850	0.0560158	0.19183	0.5453	1.42987	1.38511	0.624724
AT5G48850	1.19181	4.23262	16.0306	34.5166	42.3904	39.2237
AT5G48880	9.45829	30.7453	93.6328	30.9257	19.08	9.47225
AT5G49350	32.3097	70.8925	81.9454	145.786	83.2732	61.1
AT5G49480	127.445	186.726	231.066	300.64	219.303	148.419
AT5G50530	0.904926	0.37338	1.37789	4.28539	0.320128	1.18255
AT5G52750	1.36281	2.99383	3.98547	8.17396	8.82392	7.79842
AT5G53590	12.5129	19.1483	22.7186	32.5317	25.5263	26.5929
AT5G53990	5.10755	6.7171	12.3776	26.3142	19.849	13.862
AT5G54490	6.32611	9.25016	11.6967	19.0635	26.6924	9.05804
AT5G55180	31.2691	52.6806	66.959	112.086	85.8554	95.6147
AT5G55590	6.88478	14.3594	14.5802	25.9362	14.8719	8.35525
AT5G56160	1.50441	2.74605	3.60487	4.54574	4.03834	2.73723
AT5G57540	1.38706	3.71549	7.06952	20.0771	16.0988	2.79169
AT5G57780	1.48679	2.8793	4.60696	5.5361	1.12508	0.989252
AT5G58860	145.234	214.146	240.442	351.911	259.049	126.104
AT5G58910	3.92333	9.2955	13.5811	19.9678	16.113	5.69316
AT5G59050	4.92223	8.20205	10.6035	15.7047	9.83574	6.00243
AT5G60060	1.57921	1.01102	0.652908	0.140402	0.108481	0.155417
AT5G60350	0.184775	0.352742	1.00903	1.60005	1.14561	0.195158
AT5G60890	33.7594	45.5793	63.9522	143.113	111.631	129.286
AT5G61430	6.1258	8.54421	10.8457	22.0503	15.4175	9.31588
AT5G61570	3.40547	5.05768	6.88156	9.98965	5.04452	3.76874
AT5G62220	4.29592	5.89086	8.48042	13.339	9.92441	9.95204
AT5G63130	1.44408	1.86316	2.62948	5.1617	3.63688	1.92665
AT5G63590	35.8873	52.4424	62.8469	87.4976	80.0057	51.4053
AT5G63810	15.241	13.7058	11.6965	5.37841	9.59938	14.2674
AT5G63980	25.9205	40.3932	52.0214	92.266	61.4955	79.9001
AT5G64850	9.20858	16.0653	16.5483	29.8721	20.5842	11.264
AT5G65140	1.78719	3.82409	3.65688	6.25003	10.1478	4.24104
AT5G65230	4.55211	5.83903	8.5271	14.3838	8.57552	6.47312
AT5G65300	3.883	5.46607	8.67931	11.6864	11.49	8.39713
AT5G66170	85.7988	99.3027	142.328	271.892	232.221	151.913
AT5G67140	3.77006	2.72437	3.40217	11.4855	8.83239	4.59378
AT5G67620	8.39281	12.679	20.1014	26.4556	19.5359	9.55363
AT1G01480	1.98843	1.91677	1.79837	3.50603	7.12094	8.86064
AT1G01560	0.665094	0.975164	3.15093	9.14848	6.77736	2.05707
AT1G01620	1210.93	776.742	530.444	542.449	400.67	328.901
AT1G01680	0.436031	0.365637	1.74436	7.0842	1.99652	1.52809
AT1G02220	27.1006	28.8587	48.4418	99.6027	113.307	81.6805
AT1G02520	27.5823	23.7762	24.8463	28.1391	105.121	57.544
AT1G02575	1.87247	1.7022	0.941081	0.642293	0.217962	0.0976491
AT1G03070	0.703768	1.21779	1.10487	1.48577	10.3115	9.37342
AT1G03870	179.961	213.714	162.261	115.044	47.3187	40.5352
AT1G04040	42.9327	45.8991	34.8826	19.7644	14.2349	8.46785
AT1G04180	1.90257	2.18397	3.49821	4.11802	7.77352	7.34878
AT1G04517	0.768586	7.99513	7.41644	10.1588	15.1284	6.77345
AT1G05065	0.955806	1.36028	2.68623	4.27236	5.26584	3.90971
AT1G05213	0.527157	0.649459	1.07968	1.6831	2.14703	0.900038
AT1G05260	230.792	192.754	182.86	139.423	85.3476	72.18
AT1G05650	16.2902	12.6169	11.6465	7.26865	1.64273	0.69386
AT1G05660	17.8114	13.5923	11.7064	6.50495	3.04006	0.761796
AT1G05675	0.207777	0.245619	0.494976	0.906662	6.12061	4.1055
AT1G05680	13.8972	10.782	13.2154	15.8475	245.236	111.073
AT1G06330	0.415525	0.407063	0.651567	0.29879	2.45695	0.740882
AT1G06853	2.75632	6.88157	10.3381	8.67233	15.0344	15.0249
AT1G07175	4.48775	4.42176	3.04584	1.32771	0.952008	0.531067
AT1G07180	0.215034	0.24533	0.104506	2.47695	13.5807	8.6895
AT1G07690	1.48921	0.568853	0.505412	0.283162	0.0631736	0.0710364
AT1G08290	0.846421	1.24307	1.74052	2.29586	3.60638	4.27916
AT1G08630	5.98468	1.73361	0.865275	1.47073	0.265736	0.360437
AT1G08670	17.2754	13.4018	9.46194	7.6884	4.21717	1.68522
AT1G08903	47.3482	32.4296	35.825	32.144	18.249	6.11335
AT1G08920	34.0234	35.1532	51.2496	75.4676	108.548	71.0609
AT1G09540	5.55127	4.54283	3.54463	2.89618	1.34939	0.893912
AT1G09932	2.44226	4.28224	7.03399	19.6082	13.7665	7.14046
AT1G10170	27.7147	20.0066	22.102	18.3985	121.403	64.7566
AT1G10220	2.51055	3.35942	3.23246	5.57842	16.0958	9.65134
AT1G11130	11.7029	16.4406	23.8755	21.3764	34.6553	17.2619
AT1G11330	1.47858	2.86368	2.87221	3.24184	4.84032	6.70962
AT1G11540	9.99654	10.4028	10.5262	4.56612	2.68352	2.38585
AT1G11740	4.45316	3.92305	3.62859	3.28756	1.55333	1.17546
AT1G12030	0.0429772	0.232838	0.1678	0.661947	0.842663	1.89743
AT1G12080	348.951	339.39	221.039	179.114	72.1324	52.7291
AT1G12130	0.754798	0.656202	0.473713	2.24294	5.77102	4.04762
AT1G12950	3.17199	5.35391	6.26677	8.30374	11.8715	5.57807
AT1G13340	8.10086	9.64299	9.85904	12.547	23.1087	16.3001
AT1G13520	15.9421	16.9681	35.3907	70.5508	86.989	37.5714
AT1G13609	0.436989	14.0506	15.0211	19.6741	7.78164	13.9382
AT1G13640	38.071	33.8033	28.6576	19.7908	15.1554	13.5642
AT1G14130	15.5498	21.4041	25.143	32.287	40.347	35.9266
AT1G14160	26.4488	27.2091	29.4131	32.0066	8.51402	2.48029
AT1G14220	9.70314	6.37678	7.06648	4.13429	3.6777	1.79838
AT1G14455	0.935422	0.826466	1.16581	1.79154	4.49153	1.27775
AT1G15550	12.8043	12.703	8.9974	5.43534	3.79769	5.61413
AT1G15580	0.0571004	0.100788	0.284693	0.540804	2.3616	0.64975
AT1G15625	4.28487	2.7969	2.2263	2.2569	0.282079	0.198202
AT1G15670	89.5135	68.7875	74.9109	28.0603	23.9107	18.2298
AT1G16390	6.72608	6.75869	4.09852	4.0783	1.17346	0.820551
AT1G16510	2.39339	3.30098	2.45583	4.47278	8.28709	10.2421
AT1G17170	142.262	156.971	173.598	311.232	624.544	368.341
AT1G17300	13.7755	12.2619	9.70183	5.49591	2.8237	1.51126
AT1G17380	0.395177	0.434055	0.930004	1.55204	1.90884	3.32941
AT1G18570	5.79752	7.23269	14.6408	27.1118	15.9281	8.46938
AT1G19380	2.4707	4.24539	3.77263	3.41756	7.78787	5.87671
AT1G19900	14.5862	15.5197	16.9499	9.2561	3.21028	0.732535
AT1G20160	27.587	15.2434	9.72414	9.87507	5.74743	2.47048
AT1G20350	0.0206899	0.142748	0.0423259	0.215407	1.51351	0.933755
AT1G20823	11.3717	10.8251	12.6735	17.9248	29.652	39.3119
AT1G21010	12.5457	15.9993	20.4425	29.1836	41.2697	28.7588
AT1G21520	2.27465	1.45177	1.42912	6.23966	36.1532	48.7487
AT1G21810	0.110554	0.266352	0.301346	0.270578	0.705574	0.736776
AT1G21850	0	0	0.0930265	0.186646	3.07148	0.621494
AT1G22065	26.8126	44.3604	39.6297	57.5586	82.987	102.845
AT1G22330	12.2655	11.0943	7.75627	6.86344	2.83316	2.19173
AT1G23205	4.85624	6.98681	5.42823	4.81072	1.20908	0.767805
AT1G23550	1.20715	1.61221	2.86684	1.90947	9.75237	10.1791
AT1G23720	170.958	151.608	118.75	66.2623	38.1324	14.5445
AT1G24095	4.52842	5.72707	5.57319	6.83384	17.1515	17.0073
AT1G24430	9.42723	10.3418	14.182	17.9905	28.5109	13.0217
AT1G24575	1.6621	2.71838	2.49541	3.03642	15.0293	40.8028
AT1G26380	12.4129	12.7435	47.2627	115.902	94.8446	45.0046
AT1G26410	5.95412	5.76061	12.8957	29.8997	35.3966	17.7874
AT1G26420	9.32339	9.38144	13.9197	24.0918	32.0501	15.4432
AT1G26730	0.292386	0.652403	0.715562	0.749563	2.01639	3.42825
AT1G26770	0.890212	1.53509	2.03435	3.37873	3.55846	2.98647
AT1G27730	6.39904	9.25368	12.8042	20.348	22.7384	20.2292
AT1G27940	0.0478467	0.0591607	0.28746	0.325089	0.421662	0.0316004
AT1G28190	5.9017	6.30216	9.808	16.3965	16.7996	14.4317
AT1G28370	0.440293	0.524745	0.818559	0.854368	1.97693	2.59051
AT1G28470	7.9782	10.2443	12.6369	19.4498	54.4364	37.0178
AT1G28480	8.67309	10.3167	14.4444	19.4583	26.5276	17.7112
AT1G29180	1.62632	2.10567	1.59406	0.503844	0.243347	0.270085
AT1G29500	0.112765	0.121977	0.207146	0.678681	1.38095	0.428111
AT1G29510	0.0790223	0.0963471	0.268708	0.682149	1.66622	0.241125
AT1G30530	1.25821	2.78381	10.1064	8.43821	5.91667	9.09444
AT1G30750	90.594	62.8905	57.0186	47.9379	21.5955	11.6752
AT1G31320	7.703	15.8215	18.4202	17.7441	20.8391	28.183
AT1G32180	0.201786	0.191254	0.28081	0.529665	1.1507	0.421523
AT1G32350	0.741268	0.568842	2.45584	7.35806	71.5813	36.352
AT1G32450	826.9	688.441	521.889	393.433	196.508	110.529
AT1G32870	6.36518	6.10697	7.30592	9.50644	39.783	28.0021
AT1G32880	0	0.0807445	0.132945	0.167752	1.54918	1.70911
AT1G32940	9.37629	8.5327	16.542	32.1069	76.0378	38.662
AT1G32950	1.21699	1.11562	2.3945	4.27065	8.77854	4.5607
AT1G34050	0.200285	0.147516	0.214192	0.280162	2.78317	0.939601
AT1G35240	0.320963	0.474534	0.430979	0.581547	1.55034	2.42312
AT1G35350	3.78437	2.50577	2.10601	1.37601	0.644756	0.435334
AT1G37130	39.4489	54.7598	64.9594	88.6985	341.322	252.255
AT1G43910	4.47359	4.84137	4.44854	4.4197	29.9358	34.0939
AT1G44030	0.564027	0.748527	0.754328	0.0627714	0.00936021	0.0104304
AT1G44090	0	0.0186466	0	0.0352611	0.701786	0.0842646
AT1G44130	0.33688	0.174399	0.915107	2.67298	3.7874	1.48914
AT1G44608	12.6001	14.398	12.6927	11.067	5.01212	2.31901
AT1G47130	3.58756	7.4562	19.1772	23.7648	60.0655	55.826
AT1G47395	3.46468	19.4731	16.3989	24.365	15.318	20.1296
AT1G47400	1.37718	8.09049	7.27056	11.0674	9.2275	11.4468
AT1G48260	1.69756	1.3685	2.42896	3.7482	7.61294	2.66883
AT1G48800	0.0220442	0.0624507	0.163415	0.31378	0.869889	1.28174
AT1G48980	0.224516	0.130422	0.224877	0.362416	1.32857	0.306665
AT1G49240	765.729	664.918	524.966	430.03	333.823	244.252
AT1G50400	0.735211	1.66651	1.98984	1.59027	4.15068	5.59723
AT1G51355	0.751646	2.00479	1.32915	2.30405	3.56911	6.29135
AT1G51850	21.4854	23.8632	24.3381	10.0525	6.4609	4.48813
AT1G52560	1.91647	1.85985	2.83382	6.01109	29.9658	24.1524
AT1G52565	2.17178	3.2265	3.64711	6.56592	6.74245	5.60183
AT1G52827	0.9037	0.974476	0.778263	1.76466	4.16925	4.84157
AT1G53540	1.65029	0.965029	1.91876	4.51576	92.3366	94.9056
AT1G53635	17.3243	22.0958	24.0363	10.1903	3.97667	1.78775
AT1G53830	26.5312	23.6846	16.5559	10.7032	4.4761	1.23021
AT1G54120	6.54231	7.13079	6.1848	11.3723	36.6539	15.9545
AT1G54740	101.775	69.2312	61.6218	37.1785	29.573	14.8014
AT1G55230	0.214952	0.208695	1.50019	2.65604	21.0198	11.1645
AT1G55810	49.3279	40.4574	31.3237	21.4673	19.8856	23.9677
AT1G56220	315.297	274.247	210.551	155.338	129.795	128.118
AT1G56600	0.126424	0.181909	0.117147	1.10037	1.76783	2.74002
AT1G57630	1.72129	2.11485	4.60124	13.7315	11.4628	7.14371
AT1G58007	1.19801	1.25503	2.14857	2.71597	4.13227	4.82527
AT1G58037	2.47756	2.13349	2.09635	1.31322	0.585935	0.779296
AT1G60010	16.0252	15.2258	13.8964	19.6741	51.5494	27.3549
AT1G60050	0.0301524	0.226729	0.220055	0.651911	3.05433	0.155292
AT1G61440	0.12123	0.226398	0.245831	0.494506	0.711811	0.95305
AT1G62420	0.116149	0.141586	0.0725942	0.276259	1.15142	3.42278
AT1G62480	1008.21	820.562	623.156	544.541	248.579	184.577
AT1G62510	4.32591	5.70342	1.99857	3.82643	0.438343	0.0855781
AT1G62540	0.479848	0.959528	0.985469	2.26826	4.93698	9.44458
AT1G62560	0.266151	0.188786	0.360646	1.5929	1.77582	2.65368
AT1G62810	32.508	24.1088	21.758	14.3911	13.6789	13.1016
AT1G63750	0.668875	0.565513	1.03259	2.78234	3.34448	1.98919
AT1G64110	2.25425	2.24998	2.53588	2.74523	6.30611	10.143
AT1G64405	3.27949	5.98625	6.91599	8.70843	10.0493	10.3049
AT1G64900	3.98577	3.40937	2.7855	5.28653	27.8151	14.6877
AT1G64930	1.5122	2.15225	2.23576	2.77103	4.45162	1.01164
AT1G64940	3.15104	2.97156	4.91684	6.87074	13.9706	5.85767
AT1G66020	0.447184	0.495551	0.725142	0.971196	2.51434	2.7696
AT1G66090	0.282349	0.64379	1.61722	1.9412	1.57196	1.10577
AT1G66700	8.26261	12.978	26.9162	101.537	91.9823	51.497
AT1G67195	355.977	469.242	519.726	1078.46	919.753	510.762
AT1G67270	0.360602	0.64601	1.61867	2.26691	3.0542	1.48373
AT1G68150	35.1497	27.8559	27.2295	16.0397	13.3096	5.86078
AT1G68450	12.9736	9.89137	18.3323	25.4845	35.0597	16.0502
AT1G68570	0.998866	1.53772	1.88551	2.59201	3.45566	1.92433
AT1G68765	0.220267	0.176889	0.212044	0.206434	4.27577	3.35654
AT1G69880	0.327688	1.25832	1.45704	1.00673	2.05355	4.78767
AT1G69920	0.707489	0.765933	4.73285	11.1617	7.9941	5.58834
AT1G70410	73.4305	82.7176	73.3261	51.7938	28.5183	13.4095
AT1G70440	1.15286	1.79476	2.13642	3.88578	15.574	17.2128
AT1G71000	0.104356	0.0417606	1.05899	0.23498	7.14258	4.86167
AT1G71050	1.0249	0.48424	0.398764	0.769738	0.110256	0.138332
AT1G71140	1.02058	0.744877	1.70116	4.45541	9.37763	9.37558
AT1G71380	0.544061	0.82343	0.631548	0.979099	2.13817	3.34795
AT1G71520	1.43776	1.59192	1.96783	1.15203	4.79933	2.86742
AT1G71740	63.2119	47.5586	41.1047	36.5082	17.6207	5.76905
AT1G71910	4.52847	4.34671	3.46388	2.09544	0.977322	0.59288
AT1G72520	0.122806	0.325069	0.551678	0.872054	0.810471	0.599104
AT1G73165	5.55968	4.00124	2.83814	2.01825	0.82804	0.275895
AT1G73330	1273.83	1395.45	1859.09	2498.83	3495.83	2502.14
AT1G73885	89.6193	63.392	52.0163	48.6434	27.7548	21.9628
AT1G74110	0.0295122	0.0243852	0	0.0415154	0.999464	0.318618
AT1G74360	7.08525	7.0716	10.3304	17.9369	21.2513	10.9805
AT1G74590	25.9821	24.8043	43.9302	74.1879	104.22	42.245
AT1G74810	0.225065	0.3526	0.424286	0.59457	5.747	6.25477
AT1G74870	0.161112	0.304889	0.173745	0.213627	1.02619	0.590612
AT1G75160	0.118518	0.703555	0.74352	1.86014	2.17278	0.354221
AT1G75280	29.6386	44.593	59.2062	78.5757	110.487	74.3651
AT1G75290	1.23682	1.78	3.25648	3.68371	8.47486	7.30312
AT1G75390	15.9998	22.5633	24.2123	33.5279	52.8433	51.2822
AT1G75750	1228.34	873.75	710.763	565.53	275.754	140.28
AT1G76240	17.7062	14.1486	12.4024	8.27452	4.13822	2.99406
AT1G76890	31.4207	23.9958	21.9339	14.9031	13.1224	8.72634
AT1G77760	6.09544	4.76693	6.39856	6.62581	125.049	101.189
AT1G78050	8.33292	10.9685	13.3237	14.1588	22.0523	17.4529
AT1G78100	39.3303	56.9023	55.4245	73.6327	95.6681	73.1208
AT1G78260	20.2031	15.0658	14.8032	13.2377	5.36007	2.36158
AT1G78370	5.10157	10.75	12.9459	17.9241	22.7857	66.992
AT1G78460	43.5062	27.3907	19.3476	6.63418	2.60157	3.24731
AT1G78780	13.9649	21.3985	22.6214	48.1165	41.5985	38.305
AT1G79180	5.71321	7.13966	8.23114	11.3029	18.9533	20.4444
AT1G79520	2.92038	2.51666	2.42174	8.09157	10.5801	11.0455
AT1G80470	0	0	0	0.0618627	1.32416	1.72781
AT1G80730	1.25113	2.09597	2.55121	2.67113	4.65644	4.25115
AT1G80830	158.345	113.813	106.629	48.4424	50.2327	40.9726
AT1G80920	493.856	306.39	217.637	142.478	139.321	103.137
AT2G01150	13.0833	16.6493	24.6904	40.1211	46.5258	32.9025
AT2G02010	0.0697405	0.0985375	1.96984	1.00065	2.74797	3.16573
AT2G02610	5.45586	4.19585	3.48002	2.494	1.06517	0.551147
AT2G02620	0.658868	0.619937	0.331699	0.0956695	0.0642097	0.0236173
AT2G02630	1.79017	1.51778	1.16347	0.446905	0.290898	0.752042
AT2G03760	18.0041	14.009	13.568	22.4697	143.574	83.7492
AT2G04040	5.2024	5.01094	6.93667	13.7023	26.4165	16.2731
AT2G04070	0.218398	0.424305	1.43139	4.61678	21.9358	11.0077
AT2G05510	210.934	251.793	327.654	413.688	607.261	881.548
AT2G05540	36.9123	39.4539	13.0687	31.4684	6.58782	5.08577
AT2G14100	25.4975	17.8685	16.7711	11.7426	9.6672	8.2784
AT2G14160	3.53092	4.56715	1.57013	0.697509	0.197362	0.258299
AT2G15370	6.3979	6.66837	6.35236	4.79779	2.29102	0.774738
AT2G15760	1.45046	2.07972	3.31375	3.19841	4.8324	5.24254
AT2G15960	49.3922	37.217	23.1191	15.7156	12.6321	9.17135
AT2G16060	4.36469	3.72773	4.19485	3.55921	25.2965	40.988
AT2G17050	0.388002	0.895451	1.14448	1.55881	1.45402	1.08863
AT2G17680	0.0532223	0.0618659	0.137498	0.980304	0.921695	0.0885489
AT2G18190	0	0.0107242	0.00987629	0	0.655257	0.310168
AT2G18193	12.5318	10.0441	8.07118	6.3085	113.932	50.7963
AT2G18210	8.35814	11.7532	15.087	19.414	26.2925	18.3923
AT2G18360	19.4222	23.6352	36.978	45.3901	74.7596	37.3443
AT2G18450	3.63493	2.83243	2.52148	1.25663	1.27596	0.892126
AT2G18470	0.257253	0.456638	0.561676	0.705284	1.09917	1.08806
AT2G18500	2.34302	3.89	5.15449	5.93403	8.60106	7.60094
AT2G18650	2.60507	1.8221	2.12241	1.17368	0.663491	0.82372
AT2G18800	25.4547	20.7556	15.1635	14.3334	3.48218	2.68634
AT2G19050	3.59295	2.58772	2.38258	2.24489	1.08369	0.227997
AT2G20720	0	0	0	0	1.21783	0.300401
AT2G20750	22.1094	15.7311	15.1518	10.8094	3.97338	5.38755
AT2G21540	7.14615	5.86881	4.45179	3.55444	2.34138	1.5687
AT2G21640	2.09827	2.27448	2.31168	5.72688	153.43	100.952
AT2G22190	1.85459	5.08444	4.78732	4.44625	7.13822	8.684
AT2G22240	5.60669	6.46978	5.78516	13.6488	27.6038	24.305
AT2G23060	1.54578	1.94337	2.37362	4.37285	15.3384	9.47687
AT2G23170	14.3373	14.059	12.2892	36.0384	225.394	147.242
AT2G23690	8.10837	7.86037	5.94355	4.45054	2.9743	2.74719
AT2G24150	34.4974	28.9152	25.7277	22.602	14.9735	20.0372
AT2G25297	2.09636	5.59066	11.2194	26.1052	18.1186	5.5815
AT2G25625	1.66878	1.69813	1.94795	4.70281	6.30377	4.81472
AT2G26695	1.51913	1.43202	2.48204	3.4102	6.42629	14.2789
AT2G27370	52.3797	39.1645	32.6324	26.3018	12.2351	5.2632
AT2G28160	59.9796	59.2698	42.9258	20.7201	7.91038	5.13805
AT2G28270	3.90089	3.91911	4.88168	2.29792	0.687927	0.193944
AT2G28700	1.40805	2.11459	3.30238	4.5825	4.46193	4.02364
AT2G28815	1.33741	1.50024	1.39073	1.23396	8.79197	8.19813
AT2G28870	1.55603	2.20425	1.97758	3.46252	5.70168	5.73004
AT2G29350	2.54433	2.83407	6.70919	91.5199	145.787	62.8327
AT2G29460	3.50487	3.17926	8.84536	23.9723	37.4703	25.7365
AT2G29470	0.0394249	0.102342	0.0558408	0.280471	1.56634	1.44702
AT2G30140	16.0738	14.6733	21.7218	38.5843	56.8289	38.6335
AT2G30550	12.824	10.8902	12.5874	26.7686	39.1813	29.7445
AT2G31220	0.0802557	0.126668	0.369509	0.528575	0.800901	0.369418
AT2G31420	0.446447	0.423978	0.403191	1.03825	5.28662	5.07639
AT2G31425	0	0	0.0930112	0.225323	5.16231	7.43423
AT2G31790	2.27916	3.93993	4.04715	4.6729	7.42497	10.2346
AT2G32020	7.81412	7.61408	10.5066	16.7594	57.4989	36.7293
AT2G32140	0.925036	1.36684	2.36784	5.30515	3.77837	1.99051
AT2G32300	87.088	65.2766	55.6408	48.5653	22.483	11.3878
AT2G32487	0.415953	1.30943	2.03803	2.72142	4.22196	10.7633
AT2G32830	0.203929	0.177815	0.136855	0.377965	1.56865	0.932337
AT2G32930	2.7276	3.46414	4.11413	5.75373	8.79908	6.70725
AT2G32990	13.7633	23.84	33.7158	45.8039	36.7067	42.7246
AT2G33530	2.65366	4.4063	6.00904	6.37837	9.00438	8.31219
AT2G33620	7.80051	13.7226	15.7718	15.4704	22.0136	44.519
AT2G34650	0.834994	1.40638	2.00326	2.22486	4.40817	4.72851
AT2G34655	0.0659461	0.190651	0.20208	0.446205	1.29126	1.20511
AT2G34850	0.551746	1.41231	1.63185	2.12311	2.53263	5.44758
AT2G35150	3.05972	6.53663	7.23311	7.06813	9.12874	14.0114
AT2G35480	3.37873	3.91268	3.93736	4.70281	10.1258	9.89074
AT2G35760	1.80604	2.58533	2.64754	6.11343	7.82816	5.89742
AT2G36320	416.777	334.652	209.695	135.727	117.072	92.4274
AT2G36570	4.05037	7.08271	8.10621	7.5904	12.5634	23.4451
AT2G36640	0.108241	0.0748098	0.21493	0.900461	1.13075	1.28768
AT2G36650	2.37301	2.73648	3.78085	5.86722	9.64196	17.9548
AT2G36780	0	0.0291108	0.0268092	0.0682968	0.868441	0.372452
AT2G36800	0.0678576	0.0819624	0.0538475	0.679512	21.1846	14.4695
AT2G36830	1906.53	1288.15	946.765	814.487	370.701	106.405
AT2G36870	3.03495	7.48321	11.24	11.3332	8.80237	7.66957
AT2G37130	983.048	503.196	491.69	324.992	229.038	50.5054
AT2G37180	347.218	188.94	121.602	139.441	60.0136	26.5222
AT2G37580	4.18955	6.55314	8.38154	10.3315	11.3003	11.2721
AT2G37820	5.51311	5.58143	5.07984	3.18435	1.91767	0.57689
AT2G37870	8.77308	10.4074	7.58245	73.5474	92.2235	87.0895
AT2G38340	0.077422	0	0.0353232	0.159272	2.00664	3.41083
AT2G38480	3.10116	3.43414	3.81687	6.37733	9.20519	4.05075
AT2G38823	2.48668	2.80757	2.21882	3.57285	71.7214	47.9349
AT2G39220	0.88066	2.12987	3.31838	2.51836	6.15835	12.0615
AT2G39400	6.13253	5.81693	7.24555	16.0386	35.323	18.8483
AT2G39430	62.3258	45.779	41.1368	33.9942	16.0161	5.90141
AT2G39650	3.42674	5.20235	7.39205	9.09989	9.33004	7.73226
AT2G40130	0.510891	0.937756	1.37541	1.71389	2.0716	2.42734
AT2G40180	0.256489	0.117771	0.517168	0.961461	2.69953	1.4462
AT2G40340	3.20333	3.32298	4.20724	1.13579	26.3186	25.8137
AT2G41070	9.94103	10.708	9.04782	10.2121	25.9341	25.1118
AT2G41290	1.96894	3.05587	3.21069	3.88772	5.81391	2.69122
AT2G41690	1.3318	2.50808	2.87083	4.27012	6.66351	4.54797
AT2G41730	3.16215	2.08517	3.01083	7.55997	155.843	113.74
AT2G42065	0.113649	0.0248785	0.0997197	0.118059	3.5562	2.60841
AT2G43050	20.9433	9.00612	6.71227	5.65525	2.86063	2.27189
AT2G43150	1953.76	2148.46	2013.48	1812.46	872.443	427.964
AT2G43470	0.309083	0.249626	0.50031	1.66286	5.07151	1.41309
AT2G43510	39.2836	53.251	51.8571	132.56	252.842	178.447
AT2G44080	2.5288	3.9113	7.80767	7.21852	7.82997	9.66344
AT2G44340	3.14995	3.61455	2.70592	1.17482	0.788408	0.573143
AT2G44460	0.0136946	0.0661606	0.0745112	0.373952	4.24182	3.02073
AT2G45130	0.170162	0.358342	0.2731	1.36306	3.4763	2.57518
AT2G45570	0.107374	0.0390611	0.0254795	0.171967	1.81595	2.26075
AT2G46630	6.00133	7.03743	9.71821	13.554	20.0848	37.432
AT2G47000	59.8651	67.7535	90.5305	112.296	255.524	161.714
AT2G47010	1.90768	2.38613	3.76667	4.06687	10.2019	7.49415
AT2G47180	46.5355	35.5971	56.9013	91.465	128.15	149.68
AT2G47190	0.16978	0.0636284	0.22727	0.577376	1.38259	1.95086
AT2G47400	166.675	119.32	95.138	90.5344	59.7362	44.8336
AT2G47520	0.445662	0.267641	0.0958423	0.394394	14.4258	11.0411
AT3G01260	10.7235	13.9636	9.19905	5.51621	2.18506	1.95811
AT3G01600	0.320326	0.248413	0.286412	0.666721	5.06885	4.28982
AT3G01970	13.322	12.6825	23.0881	30.3143	48.3754	47.894
AT3G02930	1.7797	2.54402	3.20539	3.54212	4.87457	4.68268
AT3G03660	0.237309	0.393682	0.482355	0.683075	2.41829	3.21003
AT3G03780	39.7402	81.8823	113.344	199.681	207.255	141.233
AT3G04530	12.0375	15.8926	12.9451	5.26266	3.24776	2.10878
AT3G04630	15.423	18.9476	20.8456	26.8833	38.7855	30.6528
AT3G05150	11.2188	11.3479	9.65329	5.34027	3.56557	4.9389
AT3G05400	0.714724	1.30994	3.41901	2.36822	3.7322	4.52935
AT3G06640	0.230806	0.242565	0.726446	0.87836	2.55911	1.33768
AT3G07010	14.636	12.6677	10.9388	8.08681	6.10492	4.76782
AT3G08860	0.79288	1.10759	2.32043	3.44653	6.26176	6.37539
AT3G08970	3.05463	3.76039	6.53335	7.31764	15.6356	12.0274
AT3G12520	4.86831	11.5457	15.7551	13.8558	17.7446	21.4265
AT3G12700	29.4414	34.8689	46.6322	62.8713	91.6488	62.4727
AT3G13080	8.94917	7.64595	9.01871	13.3413	66.634	39.9572
AT3G13450	62.6413	36.034	26.0489	21.0437	18.8914	17.1375
AT3G13600	4.72166	5.03037	6.93262	11.3917	16.8857	6.49118
AT3G13610	65.9324	115.132	146.311	220.722	225.656	122.612
AT3G14185	47.1645	24.4685	14.2537	11.5102	7.30859	3.05426
AT3G14260	26.7081	30.7388	12.1703	3.28287	1.37262	1.82973
AT3G14395	0.717977	0.799059	1.35201	2.92589	4.71521	1.47679
AT3G14850	12.0154	11.1068	8.89538	7.64878	4.45772	1.06512
AT3G15115	6.7707	5.64112	3.19317	3.12761	2.49148	2.80213
AT3G15370	0.453721	0.403794	1.07817	1.40812	11.1353	2.09885
AT3G15540	5.32629	4.06553	5.12547	7.98854	17.3547	11.2331
AT3G15680	4.993	7.14669	10.4011	11.2439	14.6109	28.6686
AT3G16070	0.600031	1.55116	1.16783	1.86266	3.15498	4.54382
AT3G17600	0.739224	1.49521	2.02971	3.60718	3.73117	1.39312
AT3G18450	8.73822	7.96196	3.73598	1.41121	0.153893	0.158657
AT3G18900	0.556866	1.04903	1.88635	1.28967	2.52667	5.45606
AT3G19320	2.36462	1.39038	1.0893	0.75581	0.175368	0.0996811
AT3G20380	15.1735	13.8586	11.1045	4.17116	2.43039	2.43876
AT3G20557	0.155411	0.564396	0.911398	1.52478	1.85013	0.240962
AT3G21240	34.7025	42.3012	46.8824	80.5108	109.859	72.0589
AT3G21420	3.69158	5.47877	6.01071	7.46669	13.6961	13.1394
AT3G21690	39.8343	45.0952	65.9917	101.788	127.665	103.119
AT3G22250	0.774384	0.544932	0.670708	0.200342	0.0570255	0.095107
AT3G22370	38.514	33.3672	46.4645	54.532	180.05	122.538
AT3G22550	1.7296	1.58111	2.3376	4.46537	6.52243	13.7587
AT3G22910	0.208396	0.186791	0.297713	0.664311	1.60721	1.01566
AT3G23250	1.13695	2.25569	3.58369	8.69776	6.90881	11.332
AT3G23430	200.006	149.492	118.236	101.826	69.4026	53.8228
AT3G23730	17.56	14.7793	10.7103	8.35834	2.80442	2.88492
AT3G24750	5.36798	4.00837	4.28402	1.92982	1.50583	1.22345
AT3G25130	0.864222	2.25196	2.69078	2.86761	4.40888	6.57854
AT3G25250	8.94487	11.6369	15.4945	20.8658	32.8264	18.6198
AT3G25620	0.102155	0.190682	0.346273	0.228516	0.590913	1.10026
AT3G25655	3.21123	2.69267	3.83858	6.93555	14.2604	9.40631
AT3G25770	0.268255	1.58967	1.48447	2.73045	1.59407	0.645155
AT3G26820	0.206033	0.345011	0.778339	2.82232	2.52922	3.09676
AT3G28510	0.562173	0.342062	0.569872	6.34641	3.90718	4.97299
AT3G28550	191.41	189.868	136.505	98.7191	60.217	17.5837
AT3G28580	0.259108	0.390101	1.63062	5.10846	8.23627	7.92197
AT3G29780	20.4225	20.4362	28.0709	13.9404	5.61912	3.81986
AT3G32047	2.9854	2.08256	1.37834	1.21696	0.659399	0.561151
AT3G43890	1.07819	1.23869	0.923488	0.254666	0.25756	0.323612
AT3G45390	4.45773	3.24496	2.42142	1.35523	0.695197	0.474803
AT3G45680	3.04009	5.36693	11.6968	36.0286	35.8554	20.7009
AT3G46080	0.797508	1.05767	1.73111	4.31759	20.9966	11.1217
AT3G46130	45.6028	20.5194	19.4125	21.3451	9.44377	7.97647
AT3G46650	0.435696	0.50986	0.960628	2.13342	2.66449	2.10069
AT3G47480	0.847647	1.85295	2.8694	9.24576	7.28079	3.58194
AT3G47780	13.375	20.4125	32.7238	34.0447	51.6511	24.5122
AT3G47790	6.97951	11.0628	11.0704	16.2783	26.1106	26.805
AT3G48530	283.624	189.186	141.034	108.274	107.208	75.2827
AT3G48610	1.45199	2.61117	2.80639	4.22569	6.45881	9.96604
AT3G49570	6.51828	16.2886	42.5745	70.306	59.4109	45.8108
AT3G49700	0	0.0137231	0.0854487	0.238014	4.47527	0.693714
AT3G49780	430.126	243.164	277.585	120.973	90.9776	31.2003
AT3G49930	6.54262	5.68019	4.80177	2.51308	1.58802	1.17251
AT3G50120	1.39079	1.10049	0.94993	0.677019	0.260278	0.0761282
AT3G50140	1.64224	1.35708	1.16322	0.676736	0.162382	0.150855
AT3G50190	5.55761	4.47888	2.99741	1.96922	1.73883	2.582
AT3G50460	6.42775	10.3016	9.8703	2.93117	1.45401	1.3323
AT3G50470	4.08279	2.57124	2.35311	1.35683	0.565196	0.405449
AT3G50980	8.87122	4.24954	2.49712	3.7973	2.23511	0.971312
AT3G51330	118.867	89.4049	91.4649	61.0086	36.1821	17.4543
AT3G51410	0.124983	0.111848	0.187365	0.293987	3.33196	1.4736
AT3G52720	0.184143	0.393511	0.322583	1.27241	2.42338	2.12269
AT3G53160	1.47715	1.52951	2.94723	5.97999	7.63834	6.17003
AT3G53350	4.94059	6.16653	7.87374	9.82387	13.5019	9.46342
AT3G53420	1808.62	1041.74	737.114	760.452	505.316	252.146
AT3G53600	0.803588	0.961255	1.55196	1.77214	3.67907	1.59897
AT3G54150	3.04315	3.45059	8.43162	20.1729	12.0428	8.46708
AT3G54520	0.0391199	0.0955092	0.116722	0.0592198	10.0192	2.90444
AT3G54530	0.441635	0.0684341	0.184881	0.176488	9.55425	2.47935
AT3G55150	15.2434	12.7244	12.8422	11.5714	5.70739	2.6513
AT3G55230	152.528	111.529	98.4488	63.8617	35.0457	13.2572
AT3G55630	0.748855	0.879544	0.923036	1.89715	2.75772	1.47198
AT3G55720	2.46042	2.36988	2.97316	3.647	8.6926	3.43194
AT3G56000	9.32941	8.42541	6.18246	5.22114	3.25631	2.19554
AT3G56620	0.847139	1.8016	3.2071	2.90005	3.13317	4.61556
AT3G56710	0.400803	0.400526	0.663064	1.98949	3.24694	1.88087
AT3G57780	1.52844	2.7808	3.05246	2.91407	4.24468	5.17821
AT3G58150	0.108091	0.0542316	0.227361	0.351501	7.96353	3.58215
AT3G59080	5.31364	6.72661	10.5039	16.6895	17.0147	10.4371
AT3G59370	92.467	104.806	70.0392	47.1337	17.8164	27.8966
AT3G59900	0.74922	1.46281	2.24731	3.40951	5.58425	4.45186
AT3G60700	5.06851	3.9374	2.41702	1.47713	0.858953	0.599108
AT3G61430	1014.34	545.814	349.592	235.885	141.742	85.8454
AT3G61490	8.28847	6.3846	4.88798	5.59843	3.20265	2.99096
AT3G62100	1.06987	0.863972	1.29271	2.04204	9.23109	7.05791
AT3G62730	3.00148	3.84565	4.34035	8.49347	13.6585	4.95815
AT3G62740	9.1706	14.7367	23.3052	36.2339	51.8257	36.4055
AT3G63470	5.06879	5.3491	3.31796	2.75954	1.89709	1.66017
AT4G00400	3.63345	4.89328	5.49634	6.96528	11.7901	11.6701
AT4G01140	9.08425	7.42044	5.55254	4.98466	2.40672	1.30164
AT4G01390	5.41142	9.47967	8.35297	6.56642	22.2616	32.9985
AT4G01630	41.4753	24.0683	21.7282	12.5871	5.18566	3.92524
AT4G02330	1.13524	2.29616	3.05199	3.39607	3.74558	3.00981
AT4G04490	0.13142	0.17188	0.155999	0.287368	3.41914	1.69994
AT4G04570	0.408286	0.643041	1.55781	4.39035	2.73804	1.81766
AT4G05018	0.078895	0.315978	0.396328	0.784619	2.39325	1.29237
AT4G07868	1.04358	0.698519	0.305207	0.271146	0.0765742	0
AT4G08300	20.6541	12.2502	12.052	6.09962	1.07071	0.113824
AT4G08360	9.46629	10.0035	3.41989	2.04918	1.15078	1.17388
AT4G08555	27.0838	31.881	33.9195	43.0694	202.216	93.8165
AT4G08570	3.39324	4.14519	5.41306	7.06262	9.85838	15.7865
AT4G08620	0.254727	0.7717	0.962597	1.32629	1.44347	0.513417
AT4G10250	0.0675657	0.194312	0.0726316	0.843109	27.6294	20.1175
AT4G10500	4.90944	5.81925	5.35283	21.4543	18.8788	15.0757
AT4G11170	1.13475	1.44384	3.48007	7.32063	5.7311	1.77555
AT4G11340	0.0284029	0.101633	0.143846	0.809925	0.712684	0.447736
AT4G11470	0.0612583	0.201376	0.461423	1.43187	0.899337	0.610125
AT4G11480	0.0631135	0.0747102	0.658453	1.56772	0.871111	0.488336
AT4G12350	1.14542	1.38628	1.4349	2.78035	4.23938	2.21973
AT4G12510	45.1631	45.4265	38.4903	33.1277	7.30472	2.47688
AT4G12520	119.777	120.259	109.353	89.2398	25.8641	14.6934
AT4G12690	7.92297	6.87922	4.4836	4.32041	3.14122	2.79908
AT4G12735	0.210321	0	0.265599	1.37803	46.6331	44.2839
AT4G13090	1.77269	0.588118	0.304445	0.0953626	0	0
AT4G13195	2.93033	4.1997	3.86354	8.99051	15.4949	12.6712
AT4G13280	3.11969	4.92224	8.25373	7.42065	15.9916	17.2598
AT4G13290	7.20805	11.1367	15.2355	26.2178	35.441	25.0965
AT4G13440	10.5627	10.4726	7.81276	6.58207	1.60543	0.509595
AT4G13580	21.4542	17.5307	14.7809	12.4987	5.64266	2.61026
AT4G13620	18.6671	14.79	9.76613	8.63518	6.50599	2.67961
AT4G14060	3.91921	9.80099	18.1107	12.3548	47.579	108.573
AT4G14130	75.783	52.3168	45.6363	34.2486	23.4803	10.9129
AT4G14365	0.81753	2.04628	3.15058	9.7522	4.78258	1.74232
AT4G14368	0.302471	0.328499	0.540484	0.930095	2.41207	1.29138
AT4G14560	3.59048	3.15515	4.73644	4.67301	20.9565	8.34884
AT4G14780	3.18039	2.59459	2.6463	0.959989	0.536836	0.314512
AT4G15150	4.76239	5.7172	8.00839	11.4769	21.8604	21.5994
AT4G15290	11.601	12.9835	12.8551	8.37073	1.85249	0.423593
AT4G15390	208.632	228.684	196.476	108.538	61.0335	35.1949
AT4G15396	2.38688	3.96958	6.21783	6.55474	17.0058	6.17186
AT4G16680	2.71831	1.94278	2.36123	3.07785	36.0975	23.1403
AT4G16820	0.0381232	0.0924824	0.192851	0.39216	3.83194	3.769
AT4G17220	11.0584	9.3849	6.74238	5.94233	4.17271	3.41462
AT4G17260	7.2867	8.92531	8.65136	8.45022	21.5412	17.128
AT4G19230	5.48657	5.98539	8.17341	15.9705	32.4913	24.8531
AT4G19645	2.57821	3.52783	4.59763	6.36841	7.85853	4.70291
AT4G20230	2.84885	2.85441	3.95118	4.63299	10.115	15.2711
AT4G21200	1.15004	1.83822	2.00616	1.60547	13.5599	6.3513
AT4G21380	0.480404	0.627304	1.76607	4.07389	5.40559	2.47837
AT4G21840	1.36539	1.17894	1.17109	3.18416	7.90652	4.46571
AT4G22105	0.512104	0.55564	0.762839	1.42934	3.71724	5.94524
AT4G22620	0.0819491	0.321175	0.915437	0.973537	1.5398	0.257552
AT4G22690	0.78823	1.4942	2.7246	7.46954	3.67144	4.72305
AT4G22730	0.0866254	0.206809	0.36216	0.420972	0.756079	1.52283
AT4G22920	2.7853	2.92631	3.79589	6.59188	9.61183	6.78322
AT4G23180	1.54363	1.89399	1.61303	2.57584	5.07466	3.1955
AT4G23870	25.7679	29.4621	13.897	10.6206	4.95282	3.29229
AT4G24180	12.3624	13.3841	8.96854	7.44228	4.76146	5.59469
AT4G24340	15.6925	21.8796	26.0259	37.7363	44.2754	36.2761
AT4G24350	0.349989	0.788165	1.03985	1.78305	2.39917	6.85685
AT4G24380	2.34975	2.89649	4.87765	6.92746	11.1491	5.39684
AT4G24570	2.57954	3.89076	5.10446	8.89901	8.44925	8.70017
AT4G25200	0.239837	0.0613071	0.161259	0.729595	50.3815	35.3209
AT4G25380	1.33725	2.67058	4.02016	4.70524	8.11092	5.90492
AT4G25560	7.41723	4.80441	3.62319	2.43957	0.752727	0.45603
AT4G25830	11.3684	8.64739	7.67714	4.77463	1.1368	1.32531
AT4G26200	2.91327	5.57951	10.2725	10.7954	14.203	9.25607
AT4G26260	2.50274	4.03792	1.89244	0.875383	0.325993	0.332708
AT4G26320	130.565	156.681	117.967	105.031	26.9469	15.8513
AT4G27260	21.9899	17.0754	13.3897	21.1845	59.8895	38.0586
AT4G27580	0.14103	0.0572156	0.232992	0.268576	6.50552	4.36153
AT4G27585	15.3582	22.311	23.0079	22.4627	42.1889	51.1552
AT4G27670	0.0226833	0	0.0193458	0	10.462	4.50066
AT4G27830	19.6065	17.4832	19.7978	31.5009	50.4871	36.8878
AT4G28030	24.6698	23.3903	17.8781	16.3894	7.57469	6.70298
AT4G28040	68.7076	41.1998	33.1431	22.0634	6.47259	2.10327
AT4G29305	0	0	0	0.150058	3.50084	0.883756
AT4G29930	11.3106	12.4358	18.0542	46.3208	31.8309	25.4466
AT4G30450	128.787	125.076	95.2068	105.005	47.0416	39.1369
AT4G31470	20.1234	15.8243	12.7652	8.48585	5.08101	1.73074
AT4G32280	0.622801	0.716965	0.617221	1.19144	3.52923	0.692424
AT4G32480	95.9716	118.669	60.4113	33.7535	19.3975	22.6446
AT4G32810	0.476399	0.349208	0.521047	1.11443	1.88575	1.49611
AT4G33070	10.4826	7.54864	10.3886	14.8307	86.2297	37.1941
AT4G33790	9.68775	10.1967	9.09173	7.39542	1.92649	0.759259
AT4G33880	10.3367	8.9198	8.06211	6.52289	2.87466	0.493687
AT4G34380	0.329838	0.51335	0.631596	1.12036	1.41787	3.20383
AT4G34590	11.0759	18.0003	21.8967	29.4818	33.5812	43.7501
AT4G35100	428.506	299.417	234.696	210.018	146.562	201.62
AT4G35180	0.14427	0.202782	0.253821	0.435957	1.29167	1.01326
AT4G35640	0.526957	0.885867	1.20058	1.63909	2.38149	4.97171
AT4G36010	3.10592	6.88512	7.49896	5.95846	22.0011	19.325
AT4G36070	0.0594563	0.116954	0.279212	0.393514	0.686136	0.33331
AT4G36110	0.363548	0.294877	0.479155	0.665058	2.17934	0.790296
AT4G36220	6.36595	10.9231	14.4043	15.3898	24.3671	20.9852
AT4G36580	1.9835	3.32764	2.91228	2.36852	5.85574	8.48351
AT4G36880	3.32823	6.31863	12.6563	38.2665	51.7358	29.8757
AT4G37030	6.60408	5.46802	7.65114	7.99082	58.5258	35.8131
AT4G37290	0.671608	2.83847	19.7234	34.1986	25.7319	10.299
AT4G37295	1.58565	2.03564	1.67726	3.18165	25.4719	24.1388
AT4G37390	42.1034	36.3506	27.1797	63.8672	184.983	81.897
AT4G37770	0.0408783	0.0110246	0.0411125	0.0118202	0.659259	0.518652
AT4G37950	1.12811	0.761131	0.430235	0.385423	0.136534	0.0217898
AT4G38420	0.371116	0.243664	0.459574	0.611418	5.23817	3.48797
AT4G38860	1.29528	0.367571	0.322607	0.971683	0.176469	0.227751
AT4G39740	2.007	2.25462	2.43328	3.07227	7.47258	5.23257
AT4G39830	1.5828	1.59511	2.59071	7.00769	4.59361	2.24126
AT5G01180	0.0398518	0.128243	0.303938	0.58667	0.872958	0.17892
AT5G01380	1.27226	0.911623	1.04726	2.53257	15.5839	14.1198
AT5G01740	1.83776	3.11937	3.1104	3.95769	15.5599	7.48081
AT5G02760	0.419253	0.698769	0.603439	1.21727	3.58735	3.38613
AT5G03270	0.124505	0.27173	0.276764	0.772585	2.05246	1.78227
AT5G03390	0.641866	1.36478	1.63499	1.31203	2.46833	3.37714
AT5G05220	0	0.0294432	0.0939015	0.0566951	2.40258	0.530355
AT5G05390	0.843186	1.37471	1.65473	7.88945	7.11384	3.85908
AT5G05960	68.2753	88.2493	91.5272	124.6	206.587	243.567
AT5G06200	37.862	31.4439	27.3878	22.2382	8.19208	3.56684
AT5G08790	56.4022	62.3223	82.2767	95.4183	193.074	114.825
AT5G09570	0.182912	0.13018	0.138196	0.463078	13.5543	9.74256
AT5G09800	2.14204	2.76367	3.55033	4.63266	7.06676	5.0508
AT5G09978	57.3032	51.0541	38.9513	27.1355	16.035	8.80712
AT5G09990	0.993491	2.56522	2.40235	4.71045	6.55761	5.40707
AT5G10430	2.13228	1.77381	1.18122	0.985679	0.470472	0.595855
AT5G11060	0.641834	0.724275	0.651496	2.07608	2.83331	1.58927
AT5G11210	1.7309	2.18932	4.64266	12.6324	12.4993	6.52271
AT5G12020	0.283454	0.211858	0.514888	1.48632	51.3548	39.0218
AT5G12030	3.6324	0.863769	5.9642	7.47866	93.6563	105.388
AT5G12280	3.08904	4.96747	5.91936	6.91261	11.9058	13.7306
AT5G12300	1.14183	1.78054	1.95958	3.05318	5.11814	3.71772
AT5G13210	2.1305	1.44924	1.60168	2.23332	20.4244	16.279
AT5G13700	0.733996	1.23878	1.76554	1.85205	2.67319	3.61726
AT5G13750	55.2329	62.0615	83.9586	115.775	210.397	156.787
AT5G15150	14.6192	11.2123	8.86241	5.16853	4.14964	3.09647
AT5G15180	56.6719	19.7741	14.922	9.35778	3.51691	0.707282
AT5G15700	3.22616	4.34216	4.75898	3.7728	8.1512	10.9738
AT5G15950	3.3742	4.9604	2.04313	16.9134	15.2333	17.4058
AT5G16570	3.22709	5.33294	5.84467	7.05197	10.8291	6.64415
AT5G16900	3.18069	3.0483	2.54806	1.72844	1.16231	0.561764
AT5G17760	7.69277	8.52586	8.18009	10.6555	26.2165	30.116
AT5G17820	240.615	202.963	177.588	117.687	93.0624	20.2226
AT5G17860	0.144142	0.195031	0.245498	0.716918	2.18487	1.05819
AT5G18170	166.103	113.867	90.3878	71.0247	75.5274	71.5194
AT5G18270	12.5078	11.3483	15.438	29.81	43.1759	22.0845
AT5G19600	2.90506	2.52446	6.22094	7.60656	30.796	38.1719
AT5G19970	11.2834	10.5884	9.22363	5.553	3.34145	2.51419
AT5G20820	3.62061	5.73549	5.56405	6.53721	18.6072	8.54298
AT5G20830	13.8549	10.7534	10.7952	13.4169	34.1892	39.1306
AT5G21105	20.3119	28.6405	38.2948	39.1266	68.5896	66.6758
AT5G22270	2.5927	3.59649	5.90135	9.49489	14.425	11.0767
AT5G22500	4.17384	4.88182	7.83354	6.83306	18.4584	17.4115
AT5G22540	0.11638	0.159443	0.383552	0.727017	0.853805	0.777874
AT5G23210	22.3806	20.4274	16.2073	9.89828	6.1058	3.07313
AT5G23270	0.0346705	0.00975651	0.0414505	0.198371	0.524656	0.0629441
AT5G24100	8.49203	6.20565	4.87414	3.60633	1.4239	0.841572
AT5G24105	9.88127	8.46579	7.47603	5.85219	2.96824	0.794383
AT5G24110	0.098834	0.118611	0.198973	0.193849	1.2005	0.316128
AT5G24410	23.9861	13.1771	10.6581	7.43753	2.39241	1.8976
AT5G24640	0.76383	0.417085	0.601562	3.68806	136.07	86.8387
AT5G24655	1.55578	2.92099	5.53465	6.55766	9.4708	7.16861
AT5G24660	6.90536	22.0044	57.3535	116.168	94.9755	119.081
AT5G24860	0.027907	0	0	0.0273896	1.06632	1.81755
AT5G24910	7.52391	5.92603	5.56011	2.88089	1.16061	0.618899
AT5G25190	0.33247	0.683636	0.496527	0.995592	3.07516	2.51194
AT5G25240	15.8038	13.8249	7.81281	6.25412	4.14173	3.60519
AT5G26200	0.367999	0.447391	0.391311	0.601374	1.79219	1.56867
AT5G26660	12.5089	12.7534	10.7894	6.81954	3.73949	2.09493
AT5G26740	88.0251	78.7588	55.4237	36.8559	30.579	21.5538
AT5G28646	1.22476	1.54099	1.47984	2.57435	9.55348	12.1401
AT5G35688	0	0.22571	0	0.400719	3.44091	1.99308
AT5G36110	3.38922	4.8512	6.16253	8.70379	13.368	5.98188
AT5G36140	1.91275	4.39445	7.32039	28.1657	51.9591	25.8619
AT5G36907	0.143332	0.676581	1.05187	1.19183	2.12311	2.53033
AT5G36970	0.0924011	0.0631807	0.57725	1.1392	4.46919	5.53707
AT5G37490	0.195221	0.263314	0.643132	0.60138	7.64724	3.21574
AT5G37500	5.33359	4.72149	4.83478	5.92279	15.9556	11.3828
AT5G38100	4.73214	4.31656	4.73647	1.89793	1.41331	2.61463
AT5G38900	14.3881	17.7134	28.3167	63.4706	82.5644	54.2378
AT5G38910	8.91334	10.0414	21.2915	60.4117	107.659	54.9409
AT5G38940	11.7979	11.1736	10.1266	4.7628	1.3642	1.06554
AT5G38970	3.95714	3.29329	2.5431	2.17542	1.24713	0.834061
AT5G39030	0.399168	0.359999	0.712296	1.14285	1.46227	0.599704
AT5G39050	8.21333	7.75969	15.2295	22.2449	38.8738	29.7249
AT5G39610	7.04852	7.12021	9.95772	13.4912	19.4089	14.7161
AT5G40000	0.0663477	0.0116374	0.0883817	0.345658	2.28435	2.50334
AT5G40010	1.83439	1.34135	1.91733	4.73487	9.31291	6.00158
AT5G40990	0.991332	1.34888	7.89137	19.6363	16.509	7.07908
AT5G41290	1.54942	1.37107	0.988267	0.312062	0.30727	0.932852
AT5G41380	0.377848	0.794681	2.49877	2.54801	1.70438	7.93529
AT5G41460	0.606388	1.74177	2.53695	2.14383	2.08456	2.8631
AT5G41750	2.35768	3.18221	6.56254	16.1774	13.1264	4.53207
AT5G42180	112.467	78.9644	69.454	61.1868	30.9456	11.1572
AT5G42655	12.2273	8.6347	8.88389	8.20236	3.99398	2.13926
AT5G42830	14.3133	15.7235	27.7975	57.7923	99.0091	58.8294
AT5G43175	0	0.0242351	0.118359	0.944605	1.40981	0.500683
AT5G43180	88.914	79.9605	52.6673	38.8682	33.4801	25.0149
AT5G43450	8.22034	5.55558	6.91063	13.7183	46.4946	20.3864
AT5G43540	28.3077	22.0629	14.4674	8.74361	3.30521	1.35947
AT5G43980	1.10115	1.85461	2.26563	3.11873	5.43603	5.75518
AT5G44130	30.9907	41.2249	35.2468	22.0028	8.68962	2.64499
AT5G44400	0.423349	0.672479	1.05302	0.805227	3.04105	7.00773
AT5G45650	1.9087	1.90262	2.10807	1.39137	0.479476	0.152929
AT5G46060	6.59729	4.81384	4.0893	2.89355	2.36431	0.959693
AT5G46900	150.675	124.525	93.5904	64.206	14.2705	4.70393
AT5G47910	14.2289	20.9245	26.9111	33.63	35.4948	31.4112
AT5G48070	2.51789	8.59854	9.53087	7.69525	17.4801	23.5545
AT5G48410	5.65233	4.80589	7.57226	12.9605	14.8448	8.36758
AT5G49520	2.22247	2.22935	2.95627	5.77354	8.39703	11.0271
AT5G49690	0.686807	0.530048	0.423609	1.40094	2.41407	1.95484
AT5G50130	1.08465	0.965011	1.65871	2.39848	4.05007	4.15202
AT5G50260	0.254917	0.117889	0.192427	0.417788	1.99813	1.32873
AT5G52930	0.014266	0.0145427	0.0522642	0.0476158	1.22444	0.540395
AT5G52940	0	0	0	0.0306045	1.10941	0.834127
AT5G53250	177.818	187.739	117.841	114.04	37.0389	18.3634
AT5G53680	0.0212968	0.0651295	0.105564	0.136581	1.25855	0.386205
AT5G53820	0.120155	0.597801	1.34392	0.856633	1.78652	12.8053
AT5G53830	0.869914	1.62751	2.54056	2.67231	4.04152	10.7092
AT5G53980	1.18909	1.73773	3.33319	5.73998	5.98998	7.01251
AT5G54100	12.0675	14.0378	15.9246	13.2547	55.9039	37.3476
AT5G54165	2.79101	2.50907	5.58369	10.2562	21.9387	11.2742
AT5G54510	15.4431	11.1098	15.5692	35.4855	85.9172	27.0377
AT5G55150	0	0	0	0.147692	12.2314	2.5329
AT5G55200	11.0563	14.0637	16.733	18.521	31.2284	27.2824
AT5G55620	0.227795	0.230382	0.09888	1.42275	2.82096	2.53144
AT5G56100	103.094	69.1181	30.8755	13.6791	9.5251	10.1575
AT5G56540	423.692	468.245	375.796	402.737	128.588	61.2382
AT5G56550	71.4808	97.649	47.2963	30.3182	19.2488	18.4328
AT5G56970	0.804448	0.828197	1.02704	1.3347	3.86641	1.82802
AT5G57010	6.79084	7.26763	11.378	27.4634	62.8718	27.5769
AT5G57050	6.00835	4.55767	5.20734	10.0779	15.6294	9.73957
AT5G57123	0.529144	0.790485	1.6339	2.17355	6.85134	4.0871
AT5G57510	1.28458	1.06841	2.06709	5.77614	9.21845	5.65216
AT5G57520	0	0.0174923	0	0.214619	4.92736	0.88714
AT5G58670	4.75253	8.13059	7.77858	9.99129	13.9961	16.5793
AT5G60450	6.68683	7.69319	10.5864	14.0632	19.3358	16.5666
AT5G60660	171.226	101.051	71.1418	59.8234	37.9014	10.0372
AT5G60900	0.25264	0.581425	0.992977	2.20361	1.53746	0.50691
AT5G61420	3.18294	7.8039	10.6484	7.39857	19.4143	27.7496
AT5G62280	5.66123	8.89732	9.68175	7.99837	22.7904	16.9861
AT5G62480	54.0221	59.3513	64.2253	86.9409	192.858	109.92
AT5G62520	0.537193	0.817378	0.802583	0.976481	2.97462	2.27193
AT5G63560	44.3193	52.5319	73.7015	98.8803	143.923	73.6984
AT5G63850	14.1948	17.5278	32.6481	36.7419	52.1783	123.03
AT5G64230	4.0652	3.5814	3.65327	5.18342	15.5871	11.4112
AT5G64510	3.07669	2.77068	4.33003	7.46501	12.3129	8.99152
AT5G64900	7.07557	7.63578	9.10196	14.9817	25.6579	15.9229
AT5G65390	86.5572	85.4468	78.381	70.8757	35.6217	29.1557
AT5G65600	2.47224	2.302	5.3006	8.90106	10.527	5.12791
AT5G66580	4.18737	6.60506	8.07126	5.55253	11.6978	8.72249
AT5G66640	0.324711	0.353978	0.52011	0.844226	1.65493	1.69251
AT5G66780	3.34156	2.15046	2.36229	8.34333	24.909	10.297
AT5G67310	0.0142092	0	0.104651	0.0477741	0.635965	0.364037
AT1G01180	24.5824	21.509	21.0003	22.7808	15.7624	6.91894
AT1G02360	119.97	106.11	163.665	165.606	77.7805	21.4219
AT1G02460	2.47007	1.82456	1.39122	1.32608	0.938913	0.248831
AT1G02640	55.7458	56.8352	27.1832	18.04	21.6523	15.9834
AT1G05730	1.71013	2.54454	2.85831	1.88851	3.19129	7.66443
AT1G08430	4.1912	3.09906	5.46331	5.03039	17.0138	29.1149
AT1G09090	21.8297	15.0014	11.652	5.78699	4.55764	2.73373
AT1G09155	5.49317	5.55436	6.11725	5.48249	2.73146	1.05291
AT1G09170	2.50772	2.98908	3.06859	2.83661	2.04508	0.480945
AT1G12040	8.96918	17.1885	15.5496	18.2798	12.1889	2.37355
AT1G12090	154.455	159.16	124.257	93.3614	61.5022	36.8884
AT1G12320	1.38005	1.71889	1.62945	1.44168	4.82577	7.90217
AT1G12560	29.6273	39.8423	35.9857	37.0913	38.4016	6.17545
AT1G13080	87.3787	50.675	47.8032	48.2727	30.2299	10.5013
AT1G13590	41.6572	39.2283	36.1963	18.105	21.3266	10.0743
AT1G14280	2.22069	2.12544	1.25752	2.14761	0.597141	0.233695
AT1G14580	5.89904	4.63943	3.79551	3.99761	1.67729	0.979006
AT1G15040	61.9746	56.5363	23.6631	9.79177	5.05068	2.69283
AT1G16150	4.69839	4.89607	5.05236	4.74644	3.78922	1.06616
AT1G18200	38.5009	33.4077	29.1379	21.958	19.9137	9.48735
AT1G19968	3.02152	2.79926	1.76907	2.35719	1.20088	0.278466
AT1G20440	698.039	534.126	575.4	489.203	389.84	187.82
AT1G21310	2094.86	2267.52	2263.7	2041.25	1598.22	674.884
AT1G21360	20.1623	13.634	10.3359	6.51147	3.6481	0.902334
AT1G21670	11.1987	8.01917	9.02394	7.72098	5.98202	3.08591
AT1G22110	0.574258	0.461403	0.470111	0.170973	0.164074	0.0411514
AT1G22530	74.0633	64.4373	52.7804	58.4337	41.449	21.6588
AT1G23760	21.9759	18.3232	13.3382	12.3983	8.9741	3.79337
AT1G26800	34.0155	35.2561	27.6596	22.2967	17.9457	10.2332
AT1G29025	20.778	17.7136	12.4356	8.60388	8.77875	4.31475
AT1G30870	42.9236	66.4011	61.4912	57.3526	53.8046	8.83068
AT1G30900	23.6625	19.3588	18.0676	14.923	10.1168	4.81347
AT1G31885	18.4221	15.8799	13.7168	10.4953	7.68292	3.35398
AT1G32170	146.71	110.897	97.734	80.1748	54.5012	28.3505
AT1G32960	0.0486154	0.119143	0.15267	0.349161	0.441814	0.720005
AT1G33055	28.5362	21.9347	9.59607	4.49357	4.70485	3.43587
AT1G33320	1.29503	1.16977	1.22914	1.48595	0.824997	0.0994834
AT1G34760	8.94018	11.9209	10.7501	10.0529	4.07567	1.01672
AT1G36675	0.871811	0.498926	0.570336	0.33169	0.198658	0
AT1G43020	10.8468	7.88071	6.19095	6.50234	4.27357	1.80844
AT1G43160	24.8759	25.6976	31.0009	28.1484	22.2895	6.22724
AT1G44970	16.2424	12.9557	11.144	11.8587	8.76804	4.79025
AT1G48640	2.16679	2.07727	2.11063	2.20336	1.08007	0.459556
AT1G51460	0.145796	0.158307	0.189351	0.153204	0.376466	1.07573
AT1G51470	11.4992	7.8174	5.39686	4.5384	8.26685	0.196091
AT1G51860	35.041	27.3852	31.0104	28.3027	16.983	5.06721
AT1G51880	1.40436	1.29689	1.30667	1.08244	0.790326	0.151456
AT1G52050	10.4555	9.90003	8.84511	2.70408	5.78059	0.536342
AT1G52060	15.5399	22.012	16.7748	5.69775	8.08457	0.632614
AT1G52070	40.8343	49.5218	39.7998	16.3009	36.3067	5.24118
AT1G52240	1.45532	1.2143	1.19239	0.684074	0.799014	0.121259
AT1G52342	23.7914	13.3633	15.2702	13.6775	10.7035	5.38289
AT1G52660	2.33755	3.18776	2.73559	2.70327	1.93783	0.419635
AT1G53610	44.9706	42.2176	45.7937	64.534	48.1844	10.7398
AT1G53680	14.9407	15.6585	12.7856	8.77535	7.07773	3.22049
AT1G53940	20.4436	15.8737	13.5192	5.7705	3.38974	0.791551
AT1G54010	20.1363	34.8672	36.9718	36.4822	45.1243	97.9589
AT1G55525	0	0	0.0679987	0	0.359988	3.13361
AT1G56250	0.146217	0	0.222152	0.414612	1.14638	2.94913
AT1G57570	1.61041	1.50655	1.65973	1.80353	1.16561	0.291076
AT1G58070	8.1986	7.92584	5.92721	7.34115	7.72447	2.09217
AT1G60110	0.447132	0.37608	0.214112	0.162004	0.289278	0.0126568
AT1G61610	0.0083339	0.00747703	0.0599983	0.11124	0.297633	0.361462
AT1G61795	14.6698	17.3255	17.4847	19.0227	9.7177	3.85499
AT1G62660	298.391	266.998	284.904	319.829	216.118	88.2887
AT1G62750	41.959	27.2948	28.2119	30.7644	21.3271	12.3713
AT1G62980	13.526	24.9939	27.5625	37.9606	27.3855	4.09768
AT1G63450	2.28436	2.67965	2.1644	1.65048	1.10617	0.410608
AT1G64380	11.6157	9.7371	9.56071	9.1738	3.99026	1.66875
AT1G65610	24.4473	23.7588	22.353	21.103	17.4552	6.26753
AT1G66725	107.545	91.8373	149.567	210.713	100.46	26.8675
AT1G66950	0.323211	0.238384	0.1851	0.229663	0.719137	2.45317
AT1G66960	0.0405856	0.0437696	0.0615214	0.102478	0.343167	1.87313
AT1G69530	5.74559	8.68569	11.4421	12.5371	21.7553	52.3314
AT1G72200	58.0506	38.7161	33.5443	23.5288	13.1238	6.5554
AT1G72430	25.9495	22.2564	22.03	23.202	15.105	7.43788
AT1G72870	5.67888	3.76658	4.49304	2.94515	2.59614	1.31482
AT1G73600	2.32967	4.72764	5.64465	6.30482	16.1042	42.9414
AT1G73860	2.00172	1.97615	2.02304	1.95112	1.37918	0.396971
AT1G75030	30.3713	34.2717	19.5738	36.9022	21.4298	5.6871
AT1G75380	78.8969	58.7977	50.4939	40.5728	42.6711	22.146
AT1G75620	2.32795	2.31861	1.83398	1.80045	1.30427	0.340342
AT1G75900	0.790994	0.773479	0.980601	1.10776	2.3267	5.30024
AT1G76180	1150.56	718.529	605.581	611.906	592.703	348.14
AT1G76990	218	192.836	160.717	122.527	91.9735	61.8475
AT1G77145	8.27004	8.81487	7.07571	6.15929	4.86927	1.67687
AT1G78830	89.3987	61.4488	59.4458	66.8038	62.8043	25.2621
AT1G79040	223.498	255.15	159.347	372.082	148.141	64.9493
AT1G79130	1.05914	0.848639	0.457573	0.12948	0.171728	0
AT2G01340	0.982198	1.89281	1.83646	2.23468	6.48615	12.3342
AT2G02950	3.03704	2.69295	2.84297	2.83521	2.38455	0.66153
AT2G03370	1.30179	1.50673	1.33585	1.26375	0.636534	0.0482734
AT2G15970	686.768	490.393	440.855	717.466	379.643	207.685
AT2G18480	0.304338	0.637227	0.956355	1.08597	2.00646	2.75274
AT2G19060	17.5066	13.5058	10.964	8.85986	4.24688	1.85032
AT2G20670	119.329	108.977	86.822	60.516	29.5755	14.0115
AT2G20800	0.0407163	0.0787735	0.0284044	0.0119498	2.37832	2.97197
AT2G21880	8.32318	8.60364	8.34196	10.3953	4.61682	0.832268
AT2G23410	2.6455	2.27938	2.20741	0.792051	1.45528	0.188616
AT2G25810	44.2847	48.6998	48.1221	34.3772	27.7006	10.0168
AT2G26410	2.09132	2.12956	2.10603	2.79765	1.95133	0.49967
AT2G28470	39.7592	37.722	36.5721	30.9472	15.2345	2.90129
AT2G30210	73.1349	72.9463	67.1919	55.846	20.9026	7.63511
AT2G31083	21.9046	21.0675	11.5228	13.3281	4.35343	2.10183
AT2G31180	1.1948	1.52273	2.12657	3.80625	3.24172	5.99236
AT2G32530	2.52897	2.78969	4.28505	3.08885	1.32065	0.353472
AT2G32800	10.6733	9.36124	9.37515	10.0385	5.75233	2.45652
AT2G34000	11.1144	11.2991	7.60183	5.09723	2.54709	0.929783
AT2G34910	4.71986	5.21592	3.7668	2.85509	2.93379	0.723573
AT2G36100	305.865	195.594	188.603	153.418	88.706	28.5044
AT2G36310	63.5193	55.434	48.4238	39.5277	31.9672	19.3134
AT2G38380	365.989	456.055	478.998	426.572	204.937	110.409
AT2G38500	2.47475	2.87056	2.01635	2.84249	2.4525	0.514889
AT2G39518	29.8392	28.8892	27.3166	28.3349	13.9451	5.96282
AT2G39570	215.682	206.596	159.14	85.705	58.5786	42.0575
AT2G41190	6.91256	4.2784	3.04347	3.97795	2.37023	1.77822
AT2G41660	76.5495	91.4764	128.321	84.237	54.9058	24.1873
AT2G41970	10.2161	10.446	10.2519	9.01612	7.4196	1.50961
AT2G43910	559.83	533.958	566.544	405.947	310.065	165.787
AT2G44110	12.3086	12.7215	12.8799	12.521	9.33053	1.83663
AT2G45750	18.3816	19.7552	20.0096	17.0746	16.7484	5.59376
AT2G45890	6.67809	7.44074	5.75656	5.73768	4.81797	1.52992
AT2G45960	1990.21	913.848	671.794	885.025	647.595	359.175
AT2G47260	2.21124	2.20572	2.97784	3.41832	6.28903	10.8103
AT2G47360	16.4605	17.3145	17.3954	16.8106	9.8977	3.65999
AT2G47530	6.25511	7.43414	6.34971	8.41238	6.69991	1.06214
AT2G47540	40.8153	41.5003	40.3607	28.1693	28.5695	6.0343
AT3G01290	455.083	345.942	383.926	366.652	268.338	84.5735
AT3G02240	35.6657	29.8008	25.3209	12.9265	15.1672	8.17103
AT3G05920	31.8374	29.2496	25.6565	25.0037	13.8874	7.56381
AT3G06070	4.84748	4.64527	3.53188	4.00338	1.89539	0.722472
AT3G06460	1.98816	2.84911	1.89936	1.02594	0.985901	0.0917571
AT3G06490	0.280527	0.260069	0.2306	0.233358	3.23132	5.13513
AT3G07900	4.99756	4.69676	4.47091	3.33009	2.60339	0.983501
AT3G09925	39.2306	48.9907	46.0302	47.0602	40.8027	6.17305
AT3G11370	1.80833	1.32716	0.831018	0.359045	0.503601	0.374539
AT3G11550	85.7223	54.9264	52.399	45.7452	25.7128	8.52096
AT3G12540	2.75123	3.35762	3.08987	3.22781	2.34005	0.556085
AT3G13435	96.6625	99.8314	67.8593	69.828	66.8577	30.1679
AT3G15352	2.03815	4.61947	4.93583	5.5378	5.98877	10.03
AT3G16240	97.8869	81.0909	55.2695	80.6278	40.5761	15.8199
AT3G18170	21.5384	23.1899	23.7107	21.4805	10.378	3.45442
AT3G18200	14.1819	17.5149	16.3642	15.6759	18.0898	3.75195
AT3G19430	2.88082	4.44617	2.44483	1.54634	3.10666	0.431789
AT3G19710	3.63891	4.55265	6.27568	3.46151	9.43637	20.2526
AT3G21180	3.39488	3.47875	2.92311	2.56846	2.61679	0.531998
AT3G21340	2.06676	2.99972	2.04152	1.39263	0.6836	0.179641
AT3G22240	340.217	232.518	554.761	320.937	190.638	100.906
AT3G22565	2.66624	2.64019	2.75614	2.25216	1.77819	0.511939
AT3G23190	35.781	35.0965	29.9186	21.4872	14.909	8.97493
AT3G24670	37.6912	31.8274	27.4463	14.9174	19.2238	9.29595
AT3G25190	505.553	290.587	357.465	242.374	193.107	140.766
AT3G26520	2385.92	1183.92	961.186	953.158	567.318	258.971
AT3G26720	86.9346	50.5685	39.6649	32.3828	36.321	25.7777
AT3G29240	112.802	82.1797	62.3295	76.5916	63.5732	32.6157
AT3G43630	0.036978	0	0.0315371	0.0761307	1.33993	3.1067
AT3G44290	1.06978	1.00253	1.06811	1.489	3.27848	5.7563
AT3G45700	19.4719	20.0724	29.5189	43.979	19.1686	4.69614
AT3G46110	0.110723	0.279582	0.362129	0.496481	0.826865	1.69212
AT3G46900	59.2008	62.8842	72.3199	49.3263	20.9126	7.12405
AT3G47040	9.07964	7.15255	6.92879	7.5129	4.58919	1.8544
AT3G47348	38.1355	64.3045	80.3901	70.4087	69.8061	162.454
AT3G48740	1.01557	1.4581	0.391287	2.47657	0.578347	0.0181685
AT3G48940	6.90509	5.21699	4.34131	5.55874	2.89113	0.387542
AT3G49330	18.067	25.8796	31.4072	41.7613	12.8826	3.95417
AT3G50130	2.16709	2.33624	1.96492	1.27277	0.744722	0.368102
AT3G50170	0.0122179	0.010783	0.0119603	0.0255848	0.164473	0.594965
AT3G50480	7.09129	9.53701	8.25372	17.2585	4.56743	1.44428
AT3G50820	31.4846	26.2066	17.2885	36.8336	9.25073	3.78777
AT3G50950	14.603	11.0212	11.2376	12.0635	8.76089	4.37851
AT3G52060	265.719	206.167	170.59	128.314	93.8177	63.1188
AT3G52180	2.32014	3.23389	2.67589	3.34489	5.70024	9.47665
AT3G53940	2.91516	4.93299	5.89111	4.56141	6.62787	13.2624
AT3G54450	0.0365536	0.107535	0.153035	0.115616	1.00847	1.37485
AT3G54580	84.9211	103.101	93.2966	114.91	96.2935	18.1128
AT3G56230	11.6051	9.79575	9.32383	9.89969	5.21403	1.34049
AT3G56400	12.5016	10.5492	15.9233	34.2971	16.1893	3.43266
AT3G56770	0.645087	1.49357	1.31249	1.33004	3.88299	7.60861
AT3G61060	77.8961	72.5441	57.2147	26.0221	16.0311	11.3286
AT3G61820	6.79462	10.1035	12.9807	9.56815	16.7318	28.3094
AT3G62950	1.61683	2.45692	1.00657	1.12036	0.664401	0.0524555
AT4G00680	10.4444	16.0148	17.6241	19.6599	14.4709	2.65151
AT4G01670	9.24549	7.83541	7.01172	7.30881	6.78527	2.64705
AT4G02075	25.5592	29.174	30.5792	32.2138	16.2604	5.28492
AT4G02090	52.6022	34.4913	33.4101	34.0843	21.0672	8.95405
AT4G03110	50.0369	36.9692	28.308	22.4997	22.4065	14.2995
AT4G05170	6.73818	5.97084	5.1222	4.86223	3.72375	1.47466
AT4G05380	0.0416005	0.036406	0.0107811	0.0863404	1.94934	4.83237
AT4G06536	13.3021	12.302	11.0962	8.18268	5.96904	3.09622
AT4G07820	95.7944	52.1673	41.1158	30.7549	21.3226	13.8525
AT4G08290	116.156	69.9326	52.3358	37.3889	23.849	5.73331
AT4G08450	1.24635	1.11676	1.08593	0.805681	0.668954	0.287532
AT4G08780	1.9298	2.3142	4.12284	2.56631	10.2401	20.0273
AT4G09110	5.53137	5.69502	5.71614	3.88623	3.38923	1.1458
AT4G09990	15.496	17.8559	15.0744	13.69	10.6133	4.28871
AT4G12330	20.0635	14.352	15.2187	13.874	10.1613	4.13548
AT4G13190	0.772798	0.741045	0.741279	0.988259	4.28662	4.92517
AT4G14380	3.88684	3.47518	3.01559	2.49547	1.65678	0.725012
AT4G15400	27.2538	17.86	15.2247	12.5351	9.72528	5.484
AT4G15740	9.89472	7.39036	6.24335	4.4897	3.55715	1.2259
AT4G18780	8.41788	5.90997	5.96073	7.38481	7.60949	2.41722
AT4G19460	0.596433	0.655809	0.818072	1.36229	2.29457	4.64676
AT4G20460	19.9348	20.9	19.8943	17.5535	9.8264	4.5861
AT4G21340	9.06019	6.9156	5.74216	5.18913	3.71372	1.77731
AT4G22666	76.5619	81.0685	76.248	81.1265	33.1215	8.70882
AT4G23340	0.431572	1.05835	0.875775	0.918561	1.64428	2.69287
AT4G23400	459.256	296.937	257.794	211.116	145.109	59.8023
AT4G24310	18.7286	13.8887	11.3975	9.66036	8.64325	2.85268
AT4G25010	0.0743681	0.104382	0.475051	0.821793	0.321416	1.22761
AT4G25070	19.7236	16.7774	18.5017	16.7495	10.8585	4.94006
AT4G25350	2.48355	1.61718	1.59089	0.861637	0.963223	0.400945
AT4G25850	0.469108	0.435689	0.653488	0.599077	1.684	4.73795
AT4G26010	54.4447	78.6898	77.462	71.2007	53.2628	7.19734
AT4G27410	70.5565	62.8883	75.2433	104.776	58.8519	20.7124
AT4G27740	52.9987	43.1532	37.7271	26.0258	24.3696	13.9156
AT4G28890	14.0789	11.5908	12.3963	11.2012	6.76348	3.46049
AT4G29180	2.93457	4.23386	3.7439	4.17451	2.77357	0.562522
AT4G29800	22.8464	32.7822	35.4082	41.4293	18.7215	6.24006
AT4G31380	0.772105	0.417181	0.77397	1.10863	0.865207	10.4871
AT4G34810	8.22112	7.51612	7.22713	7.3315	3.6373	1.63737
AT4G34881	40.9741	30.1546	29.8623	24.9269	15.1973	6.61346
AT4G35380	13.9824	9.91442	11.9261	9.43881	6.81096	3.19044
AT4G37990	0	0.0115133	0.0100247	0.0464443	2.49236	5.62118
AT4G38410	0.816167	1.70023	1.50486	1.72789	5.69036	13.4321
AT4G38690	3.9639	3.2969	2.23153	2.83323	1.52828	0.607318
AT4G38830	4.01752	4.35363	4.83739	3.1716	1.8762	0.948174
AT4G39070	25.3412	57.1518	64.1746	37.7996	20.3494	5.05968
AT4G39780	40.344	25.4934	20.9026	14.3616	13.4808	6.37484
AT4G40010	20.75	15.754	11.1452	13.0182	8.09589	4.74502
AT5G02090	92.3153	87.3635	70.4256	72.7275	52.751	23.1892
AT5G02400	14.9499	11.1917	10.5132	8.59553	6.73733	3.45961
AT5G03570	15.088	11.7098	10.6622	6.25745	4.00492	2.40307
AT5G03680	0.217525	0.300117	0.580453	0.553272	0.736722	1.5464
AT5G05530	2.63285	1.02197	1.53353	1.7107	1.49956	0.405041
AT5G06250	0.0174747	0.0973166	0.14074	0.0926271	0.288898	0.901929
AT5G06570	53.2405	39.4422	34.8455	18.8425	15.1876	6.98497
AT5G06720	0.437215	0.415943	0.656487	0.48937	1.41373	3.99213
AT5G07650	5.33122	4.24553	5.77381	4.1119	2.75485	1.28881
AT5G09440	86.069	43.9644	29.9914	34.0202	35.6754	19.3524
AT5G10570	1.39427	1.11085	0.486232	0.236601	0.12355	0.0192805
AT5G12330	4.55306	5.04294	5.30548	6.19592	17.8221	37.9527
AT5G13220	0.311674	0.576503	0.398987	0.92926	1.87094	3.22057
AT5G13990	6.25045	6.19206	5.52333	4.80242	4.40872	0.966707
AT5G14330	156.091	213.327	187.772	193.712	95.366	25.3386
AT5G15190	15.6516	10.0573	7.57479	10.2216	8.021	4.49993
AT5G15290	46.06	18.8553	14.3215	13.6759	2.61892	0.920084
AT5G15890	4.05756	4.37881	3.19745	1.87276	2.16231	0.708403
AT5G18820	1.42412	2.65119	2.69541	2.16815	3.55426	7.24467
AT5G22530	0.0599909	0.0286274	0.247876	1.32964	2.10277	3.16333
AT5G23660	39.3029	5.50128	2.97851	1.41668	0.523532	0.216977
AT5G23980	15.605	16.1737	13.9657	8.95175	7.79404	1.99232
AT5G23990	16.6989	13.6503	11.6928	8.83982	4.3901	0.676828
AT5G24070	1.72367	1.54764	1.19453	0.450374	0.804219	0.15597
AT5G24770	0.930809	2.00397	4.15962	14.4046	46.1999	77.6432
AT5G25810	53.9185	73.8623	67.6802	34.4357	16.0207	11.3754
AT5G27660	2.08495	3.17547	3.61296	2.51082	6.19613	9.29375
AT5G33355	158.241	125.25	76.2926	50.2839	8.71059	1.76108
AT5G34940	26.8574	26.6413	25.9583	20.3014	13.2766	7.88856
AT5G36925	0.153808	0.174071	0.213296	0.184901	1.07783	2.21363
AT5G37260	82.496	90.0277	107.823	227.659	120.901	23.4148
AT5G37540	27.8493	18.0463	14.7166	17.0651	16.4028	6.10218
AT5G38550	8.55621	8.0832	8.41064	5.79395	4.95337	2.45179
AT5G40730	289.32	276.939	244.378	272.338	172.606	57.9649
AT5G42500	27.172	36.3274	46.9446	46.8764	17.905	7.81787
AT5G42785	15.7054	15.6733	15.4318	18.5418	9.8654	3.2602
AT5G43520	111.81	90.836	65.9274	58.6563	41.4811	12.2496
AT5G43580	1020.45	536.727	516.93	610.227	433.306	187.525
AT5G44582	9.17994	7.84932	3.08756	4.00009	2.6739	1.48104
AT5G44610	490.564	307.988	292.196	308.807	279.906	111.805
AT5G47040	68.3986	40.5247	30.1257	34.3169	32.3825	21.4888
AT5G47220	0.372373	0.569994	0.513375	0.967103	1.42051	2.72607
AT5G49270	9.4673	10.4575	8.15644	7.42572	5.90351	1.2397
AT5G49630	1.07364	1.34158	1.84791	1.66738	5.44504	12.4178
AT5G50160	0.00988492	0.118545	0.0666859	0.351815	0.152367	0.510303
AT5G51970	218.5	121.366	104.566	82.2026	85.079	52.826
AT5G52050	0.202085	0.162656	0.180298	0.166241	2.28385	3.16421
AT5G52250	10.5296	11.0383	13.484	7.29187	5.46414	1.62927
AT5G53880	4.37703	7.30023	8.13786	11.6278	14.8375	27.3134
AT5G54230	30.6163	17.7846	14.2198	18.2157	10.1878	3.68704
AT5G54370	22.5901	27.4642	20.9237	14.0415	31.1626	5.45649
AT5G54400	0.138594	0.30186	0.520313	0.276861	1.4424	5.05003
AT5G54790	2.52332	4.04628	4.70767	2.50638	1.07373	0.129425
AT5G57655	240.247	128.921	111.451	95.3445	80.9985	54.0474
AT5G58010	15.9499	17.7044	17.4325	17.8371	13.9192	1.87552
AT5G58610	0.118262	0.109817	0.17525	0.179761	0.988574	1.02486
AT5G59260	9.14056	5.75578	5.83664	3.35451	2.78863	0.744654
AT5G59680	28.3085	28.4166	25.987	19.0265	11.2317	3.43144
AT5G60530	19.9926	21.6859	12.9093	6.73361	19.5256	5.02762
AT5G61350	2.47982	3.17262	2.88157	2.73175	2.77285	0.412415
AT5G61550	2.66801	3.03299	2.59775	2.33589	2.02177	0.481142
AT5G61890	0.0779563	0	0.0173097	0	0.860638	3.10653
AT5G63580	0.229122	0.345154	0.392776	0.605127	1.18878	2.78849
AT5G63600	1070.78	908.941	771.648	449.272	276.075	191.337
AT5G64040	33.0294	47.385	16.4885	58.2654	15.6237	8.15374
AT5G64100	1145.96	841.856	869.261	460.94	230.894	76.3473
AT5G64310	22.3123	30.1207	32.199	29.243	43.5326	82.5659
AT5G65690	34.1658	27.9256	16.4877	7.40058	5.23955	3.85053
AT5G65800	1.44296	1.30628	1.07654	0.985012	0.267671	0.0681504
AT5G66390	180.978	150.876	137.935	96.744	68.7706	42.4041
AT5G66490	114.521	90.1974	68.4311	46.77	31.5992	22.6427
