# Supplementary material for: Global Profiling of Dynamic Alternative Splicing Modulation in Arabidopsis Root upon Ralstonia solanacearum Infection
Source: Genes (Basel). 2020 Sep 15;11(9):1078. doi: 10.3390/genes11091078 (PMC7563316; doi:10.3390/genes11091078)
Supplement: Supplementary file 1 [file genes-11-01078-s001.zip › Table S6.xlsx]

## Sheet: sheet1
Global profiling of dynamic alternative splicing modulation in Arabidopsis root upon Ralstonia solanacearum infection
Ning Qin, Ruize Zhang, Mancang Zhang, Niu Yang, Shouyang, Fu, Yisa Wang, Dongdong Wang, Yue Chen, Cuizhu Zhao, Qin Chen and Haibin Lu
Table S6. Differential alternative splicing and expressed genes upon Ralstonia solanacearum infection
Gene ID
AT1G35250
AT2G43500
AT4G24180
AT4G29930
AT4G35380
AT5G26740
AT5G36180
AT1G55810
AT1G58007
AT3G50190
AT4G12440
AT4G39830
AT1G03070
AT1G34760
AT1G62660
AT1G69530
AT1G73410
AT1G77590
AT1G79520
AT2G20750
AT2G28470
AT2G33620
AT2G41170
AT3G05920
AT3G13080
AT3G21230
AT3G45970
AT3G46130
AT3G47790
AT4G00680
AT4G04570
AT4G28110
AT4G32810
AT5G11210
AT5G26660
AT5G38970
AT5G50130
AT5G60450
AT5G62480
AT5G65690
AT1G60270
AT2G22920
AT3G59340
AT3G61680
AT4G02075
