# Supplementary material for: Global Profiling of Dynamic Alternative Splicing Modulation in Arabidopsis Root upon Ralstonia solanacearum Infection
Source: Genes (Basel). 2020 Sep 15;11(9):1078. doi: 10.3390/genes11091078 (PMC7563316; doi:10.3390/genes11091078)
Supplement: Supplementary file 1 [file genes-11-01078-s001.zip › Table S7.xlsx]

## Sheet: Sheet1
Global profiling of dynamic alternative splicing modulation in Arabidopsis root upon Ralstonia solanacearum infection
Ning Qin, Ruize Zhang, Mancang Zhang, Niu Yang, Shouyang, Fu, Yisa Wang, Dongdong Wang, Yue Chen, Cuizhu Zhao, Qin Chen and Haibin Lu
Table S7. Distribution of IncLevel change among RI events under Ralstonia solanacearum infection
AS type_Gene ID	IncLevel
	G0	G6	G12	G24	G48	G72
RI_AT1G01220	0.572333	0.326333	0.135333	0.111	0.188	0.277
RI_AT1G01220.1	0.212667	0.1305	0.231	0.301	0.0733333	0.261
RI_AT1G01650	0.008	0.0253333	0.005	0.028	0.0666667	0.2
RI_AT1G01860	0.531	0.746	0.483667	0.779333	0.652333	0.783333
RI_AT1G02090	0.336333	0.329333	0.357	0.341333	0.522667	0.398
RI_AT1G02090.1	0.110667	0.0936667	0.131	0.0896667	0.221	0.167333
RI_AT1G02850	0.254333	0.234667	0.282	0.282333	0.353667	0.390667
RI_AT1G02880	0.583	0.636333	0.699333	0.632667	0.599667	0.645
RI_AT1G02960	0.236333	0.338333	0.378667	0.534333	0.407667	0.373
RI_AT1G02960.1	0.341	0.572333	0.52	0.383667	0.341	0.553333
RI_AT1G03060	0.834333	0.855333	0.720333	0.908667	0.91	0.969
RI_AT1G03070	0.460667	0	0	0.608	0.643	0.895
RI_AT1G03610	0.0283333	0.0463333	0.038	0.0356667	0.091	0.0883333
RI_AT1G03620	0.576	0.394667	0.442	0.268667	0.51	0.214
RI_AT1G03905	0.109667	0.186667	0.244667	0.142	0.274667	0.198
RI_AT1G03920	0.449	0.295	0.401667	0.239	0.154667	0.249667
RI_AT1G03920.1	0.319	0.115333	0.512667	0.104333	0.128	0.383667
RI_AT1G03960	0.114	0.243333	0.164333	0.211333	0.226	0.195667
RI_AT1G04200	0.133667	0.096	0.0646667	0.0736667	0.0596667	0.107
RI_AT1G04280	0.101333	0.0886667	0.093	0.0423333	0.05	0.00866667
RI_AT1G04945	0.870667	0.809667	0.781	0.837	0.733333	0.744667
RI_AT1G04950	0.584667	0.894667	0.756	0.875333	1	0.758667
RI_AT1G04990	0.252667	0.224667	0.279333	0.399	0.306333	0.297667
RI_AT1G05590	0.123667	0.175667	0.559667	0.459333	0.078	0.413667
RI_AT1G05630	0.0486667	0.0213333	0.0666667	0.201	0.0356667	0.227333
RI_AT1G05630.1	0.476	0.472	0.348667	0.181	0.394333	0.658333
RI_AT1G05700	0.0266667	0.0406667	0.0833333	0.275	0.0296667	0.333333
RI_AT1G05710	0.409667	0.65	1	0.732333	0.837	0.775667
RI_AT1G05710.1	0.28	0.549333	0.377333	0.491667	0.319333	0.696667
RI_AT1G05785	0.099	0.361	0.372667	0.422333	0.135333	0.422333
RI_AT1G05880	0.836667	0.263667	0.246	0.179	0.575	0.629
RI_AT1G05940	0.151333	0.174333	0.182	0.183333	0.202	0.262667
RI_AT1G06710	0.564	0.506667	0.561333	0.149667	0.704667	0.557
RI_AT1G06710.1	0.492667	0.107333	0.440667	0.158	0.297667	0.451
RI_AT1G06820	0.0516667	0.111333	0.077	0.187667	0.0793333	0.048
RI_AT1G06960	0.546	0.465667	0.618	0.484667	0.532667	0.426333
RI_AT1G07119	0.727667	0.164333	1	0.77	0.77	0.655
RI_AT1G07350	0.253667	0.247	0.351333	0.33	0.387667	0.316667
RI_AT1G07350.1	0.462667	0.480333	0.498667	0.629333	0.335333	0.366667
RI_AT1G07480	0.01	0.025	0.028	0.0403333	0.064	0.121333
RI_AT1G07728	0.294	0.339	0.302333	0.350333	0.306333	0.402333
RI_AT1G07880	0.316333	0.138	0.294667	0.294	0.38	0.448333
RI_AT1G07940	0.183	0.289667	0.233333	0.258667	0.390333	0.364667
RI_AT1G08043	0.881667	0.906333	0.964	0.964333	0.926667	0.854333
RI_AT1G08230	0.0123333	0.051	0.0763333	0.0793333	0.081	0.066
RI_AT1G09160	0.746	0.783667	0.792667	0.641333	0.799	0.796333
RI_AT1G09195	0.144667	0.279667	0.288	0.122333	0.243333	0.141333
RI_AT1G09195.1	0.717	0.723	0.690333	0.849667	0.921667	1
RI_AT1G09710	0.208333	0.136667	0.113333	0.34	0.291	0.292333
RI_AT1G10810	0.613667	0.315333	0.415667	0.158	0.470667	0.616333
RI_AT1G10810.1	0.316	0.476667	0.112	0.210333	0.591333	0.627667
RI_AT1G10890	0.73	0.655	0.719333	0.684333	0.633	0.631
RI_AT1G10910	0.696	0.553667	0.471333	0.546333	0.504	0.504333
RI_AT1G10920	0.233333	0.289	0.833333	0.532	0.676	0.2145
RI_AT1G11070	0.281667	0.318	0.111333	0.406667	0.211667	0.341333
RI_AT1G11280	0.570667	0.791	0.698667	0.575667	0.794667	0.683667
RI_AT1G11450	0.140333	0.113	0.103667	0.0903333	0.0716667	0.095
RI_AT1G12260	0.530667	0.64	0.641667	0.834	0.786667	0.581667
RI_AT1G12740	0.355667	0.398333	0.561333	0.687	0.359667	0.244333
RI_AT1G12750	0.59	0.781333	0.726	0.665667	0.780667	0.750667
RI_AT1G13000	0.125	0.091	0.0843333	0.0336667	0.102	0.048
RI_AT1G13450	0.184667	0.235333	0.318667	0.324333	0.297	0.345667
RI_AT1G13570	0.0356667	0.0553333	0.077	0.044	0.137	0.119333
RI_AT1G13770	0.0543333	0.314667	0.214333	0.146	0.132333	0.0816667
RI_AT1G13780	0.100667	0.0806667	0.158	0.178	0.295	0.214
RI_AT1G14270	0.218333	0.154667	0.432667	0.0436667	0.195667	0
RI_AT1G14650	0.889333	0.929333	0.936	0.913667	0.886667	0.946667
RI_AT1G14685	0.628667	0.603	0.652667	0.633667	0.653	0.837
RI_AT1G15790	0.188	0.0843333	0.185667	0.168667	0.156667	0.190333
RI_AT1G16250	0.347333	0.528667	0.415667	0.370667	0.258667	0.434
RI_AT1G16489	0.405333	0.378333	0.601333	0.458667	0.836667	0.493667
RI_AT1G16560	0.325667	0.635333	0.515667	0.425333	0.416	0.587
RI_AT1G16560.1	0.171333	0.432	0.210667	0.303667	0.208667	0.547333
RI_AT1G16930	0.609	0.825333	0.683667	0.759333	0.412	0.669
RI_AT1G16930.1	0.522667	0.663333	0.658	0.387333	0.431333	0.873
RI_AT1G17970	0.0866667	0.164667	0.113333	0.131	0.251	0.17
RI_AT1G18415	0.683	0.782	0.829333	0.766	0.875667	0.775
RI_AT1G18415.1	0.557333	0.484333	0.497667	0.633333	0.403667	0.146
RI_AT1G18620	0.447	0.427	0.387	0.305333	0.297	0.65
RI_AT1G18660	0.552	0.424	0.485333	0.376667	0.306333	0.488333
RI_AT1G19800	0.377667	0.629667	0.492667	0.374333	0.644667	0.619333
RI_AT1G20380	0.0783333	0.146	0.198333	0.0626667	0.291667	0.053
RI_AT1G20920	0.210333	0.118667	0.165667	0.103667	0.134333	0.0816667
RI_AT1G20920.1	0.488	0.477333	0.539667	0.564333	0.648333	0.596
RI_AT1G21400	0.041	0.0666667	0.172333	0.0476667	0.0333333	0.0373333
RI_AT1G21560	0.0363333	0.0283333	0.106333	0.172	0.064	0.0636667
RI_AT1G22310	0.876	0.954667	0.647	0.650333	0.713667	0.767667
RI_AT1G22370	0.333333	0.6	1	0.476333	0.6665	1
RI_AT1G22430	0.122333	0.206333	0.128	0.176667	0.201667	0.186667
RI_AT1G22430.1	0.430667	0.551333	0.36	0.411667	0.23	0.49
RI_AT1G22880	0.727	0.648667	0.713	0.831667	0.47	0.867333
RI_AT1G23360	0.666667	0.244	0.572	0.303	0.589667	0.302
RI_AT1G24030	0.286	0.145667	0.311667	0.184667	0.221667	0.518333
RI_AT1G24706	0.069	0.137667	0.140333	0.095	0.200667	0.153
RI_AT1G25230	0.121333	0.148	0.191667	0.12	0.123	0.183667
RI_AT1G26440	0.283333	0.361	0.338	0.444333	0.373667	0.35
RI_AT1G26440.1	0.0926667	0.120333	0.125333	0.128333	0.161667	0.262
RI_AT1G26890	0.554	0.210333	0.494667	0.8155	0.591333	0.8155
RI_AT1G27180	0.748667	0.725	0.743	0.429667	0.509667	0.767
RI_AT1G27370	0.0943333	0.077	0.0326667	0.035	0.0686667	0.036
RI_AT1G27921	0.120667	0.450667	0.271667	0.331667	0.223	0.335333
RI_AT1G28210	0.015	0.028	0.0466667	0.0236667	0.0993333	0.07
RI_AT1G28260	0.285	0.238667	0.158333	0.256333	0.325	0.426
RI_AT1G28960	0.204667	0.229667	0.347333	0.309333	0.308	0.343333
RI_AT1G30475	0.313	0.406	0.394	0.524667	0.486667	0.465667
RI_AT1G30520	0.052	0.0543333	0.162667	0	0.208	0
RI_AT1G30545	0.256667	0.274333	0.331333	0.2145	0.199667	0.0956667
RI_AT1G31050	0.615333	0.357333	0.398	0.420333	0.247667	0.380333
RI_AT1G31175	0.501667	0.7	0.612333	0.520333	0.637667	0.804333
RI_AT1G31500	0.287	0.154333	0.154333	0.175333	0.29	0.167
RI_AT1G31850	0.119333	0.708333	0.454333	0.415333	0.364	0.463667
RI_AT1G32127	0.307333	0.321333	0.334667	0.449667	0.437	0.319667
RI_AT1G33030	0.0496667	0.188333	0.115667	0.140667	0.130333	0.25
RI_AT1G33270	0.128	0.193333	0.15	0.204333	0.207	0.176
RI_AT1G33400	0.0476667	0.0876667	0.069	0.162667	0.102667	0.1605
RI_AT1G34630	0.0976667	0.134333	0.179	0.183333	0.167	0.225667
RI_AT1G34760	0.553	0.81	0.716667	0.878	0.674667	1
RI_AT1G34844	0.185667	0.336	0.407333	0.248667	0.267	0.383667
RI_AT1G34844.1	0.179333	0.374	0.393	0.230333	0.381	0.331
RI_AT1G35340	0.127	0.013	0.167333	0.231333	0.137	0.135
RI_AT1G35340.1	0.187667	0.245667	0.245667	0.317667	0.316333	0.174333
RI_AT1G36070	0.062	0.286667	0.343667	0.343667	0.182667	0.5795
RI_AT1G36070.1	0.0493333	0.147	0.125	0.216333	0.177	0.3025
RI_AT1G37150	0.666667	0.108	0.139333	0.0643333	0.666667	0.406667
RI_AT1G37150.1	0.666667	0.381	0.666667	1	1	1
RI_AT1G42540	0.783	0.1815	0.564333	0.6745	0.6315	1
RI_AT1G43620	0.558	0.864667	0.363	0.648333	0.468333	0.361333
RI_AT1G43770	0.390667	0.271333	0.294333	0.126	0.242667	0.321333
RI_AT1G44125	0.782	0.830667	0.52	0.436333	0.445	0.688333
RI_AT1G44125.1	0.676	0.834333	0.783333	0.863	1	0.865667
RI_AT1G44180	0.388667	0.695	0.721333	0.830333	0.575667	0.804
RI_AT1G45249	0.237667	0.284667	0.241667	0.311667	0.421667	0.421
RI_AT1G47500	0.0763333	0.0953333	0.100667	0.168667	0.102667	0.107
RI_AT1G48360	0.197333	0.39	0.233	0.390667	0.318667	0.365333
RI_AT1G48360.1	0.347	0.431667	0.467	0.485333	0.635667	0.406
RI_AT1G48490	0.677333	0.811333	0.741	0.725333	0.781	0.97
RI_AT1G48500	0.255667	0.299	0.342	0.297667	0.224667	0.457
RI_AT1G49160	0.791	0.328	0.680667	0.302333	0.64	0.683
RI_AT1G49160.1	0.510333	0.241667	0.392667	0.768	0.341667	0.266
RI_AT1G49160.2	0.419333	0.301	0.294667	0.53	0.328333	0.102
RI_AT1G49180	0.757333	0.867	0.721	0.751333	0.648	0.674667
RI_AT1G49360	0.257333	0.363333	0.732667	0.486333	0.097	0.373
RI_AT1G49390	0.356	0.207667	0.268667	0.308333	0.255	0.157667
RI_AT1G49880	0.120667	0.164333	0.122	0.0376667	0.0776667	0.0486667
RI_AT1G50410	0.283	0.373667	0.34	0.348333	0.293333	0.326333
RI_AT1G51270	0.649	0.600333	0.573	0.461667	0.570667	0.63
RI_AT1G51380	0.350333	0.248667	0.320667	0.332667	0.22	0.276333
RI_AT1G51645	0.606667	0.82	0.803	0.912	0.786333	0.758
RI_AT1G52370	0.196333	0.305333	0.469	0.333333	0.41	0.471333
RI_AT1G52370.1	0.143	0.106	0.194667	0.359	0.219	0.306667
RI_AT1G53090	0.282667	0.142	0.397667	0.183667	0.114	0.559
RI_AT1G53570	0.534333	0.607667	0.523667	0.564667	0.684	0.67
RI_AT1G53790	0.135333	0.375333	0.197667	0.223333	0.142	0.214333
RI_AT1G53970	0.856	0.946333	0.768	0.895	0.549	0.567
RI_AT1G54360	0.035	0.175667	0.100667	0.147333	0.0446667	0.144333
RI_AT1G55350	0.304	0.281	0.296667	0.366333	0.478	0.421
RI_AT1G55610	0.213333	0.814	0.666667	0.385333	0.169333	0.2995
RI_AT1G55810	0.216333	0.198333	0.170333	0.184667	0.261333	0.383667
RI_AT1G55870	0.055	0.115667	0.202	0.230667	0.213667	0.109667
RI_AT1G56260	0.170333	0.0373333	0.261	0.145	0.0233333	0.0943333
RI_AT1G56612	0.553	0.703333	0.550667	0.684	0.625333	0.722
RI_AT1G58007	0.148	0.166667	0.688667	0.170333	0.205667	0.372667
RI_AT1G58350	0.374	0.644333	0.461333	0.45	0.437667	0.3395
RI_AT1G59520	0.838667	0.770667	0.695333	0.821333	0.889333	0.812
RI_AT1G60200	0.59	0.628333	0.644333	0.691333	0.625	0.598
RI_AT1G60525	0.514	0.410333	0.528333	0.502667	0.357667	0.366667
RI_AT1G60640	0.214333	0.418333	0.107333	0.522667	0.599333	0.527667
RI_AT1G60787	0.111	0.400667	0.405667	0.381	0.143	0.2
RI_AT1G60850	0.511333	0.626667	0.422333	0.517	0.544333	0.412333
RI_AT1G60940	0.889333	0.790333	0.810333	0.855	0.820667	0.785
RI_AT1G61430	0.412333	0.224333	0.420667	0.0766667	0.112333	0.233333
RI_AT1G61430.1	0.382667	0.579333	0.507	0.583333	0.556	0.664333
RI_AT1G61970	0.644333	0.309333	0.462667	0.359667	0.531333	0.768
RI_AT1G61970.1	0.713333	0.575333	0.611	0.722667	0.832667	0.806
RI_AT1G62250	0.156667	0.079	0.171667	0.176667	0.144	0.225333
RI_AT1G62640	0.769	0.676	0.648333	0.637333	0.730667	0.547333
RI_AT1G62660	0.336667	0.679	0.373	1	0.0133333	1
RI_AT1G63100	0.564667	0.516667	0.5	0.639667	0.712333	0.644333
RI_AT1G63295	0.153333	0.0413333	0.268	0.0926667	0.0493333	0.215667
RI_AT1G63490	0.183333	0.0283333	0.240333	0.055	0.0173333	0.0293333
RI_AT1G63530	0.069	0.227333	0.26	0.307333	0.178667	0.452667
RI_AT1G63855	0.826	0.663333	0.771	0.737667	0.726	0.621667
RI_AT1G63900	0	0.133667	0.0483333	0.038	0.0286667	0.0483333
RI_AT1G65040	0.900667	0.914667	0.835	0.886667	0.808667	0.791
RI_AT1G65270	0.425333	0.473333	0.539333	0.465667	0.514	0.545333
RI_AT1G67060	0.864667	0.787667	0.528667	0.810333	0.566333	0.456
RI_AT1G67060.1	0.0393333	0.048	0.067	0.0543333	0.078	0.11
RI_AT1G67080	0.232333	0.199667	0.202333	0.258667	0.210333	0.316
RI_AT1G67300	0.0626667	0.0303333	0.100667	0.0716667	0.161667	0.124333
RI_AT1G67520	0.162333	0.0896667	0.339	0.320667	0.196333	0.253667
RI_AT1G67792	0.115	0.0833333	0.133	0.227	0.292	0.483
RI_AT1G67792.1	0.627	0.640333	0.698667	0.699333	0.795	0.875667
RI_AT1G67800	0.0876667	0.073	0.0773333	0.0866667	0.098	0.15
RI_AT1G68710	0.018	0.0286667	0.0113333	0.04	0.086	0
RI_AT1G68872	0.842	0.848333	0.778	0.735333	0.644	0.829333
RI_AT1G69280	0.793333	0.154	0.489	0.231	0.399333	0.488667
RI_AT1G69450	0.285	0.303667	0.249667	0.267667	0.216667	0.357667
RI_AT1G69530	0.621667	0.655	0.828	0.484333	0.611667	0.611333
RI_AT1G70100	0.323	0.559333	0.153667	0.286	0.693333	0.672
RI_AT1G70620	0.324	0.257667	0.300667	0.214667	0.179333	0.207667
RI_AT1G70895	0.584667	0.642667	0.585	0.652333	0.540333	0.745333
RI_AT1G70920	0.104333	0.167667	0.198667	0.135	0.260667	0.192
RI_AT1G72130	0.842	0.838333	0.950667	0.914667	0.914	0.967
RI_AT1G72130.1	0.287333	0.330333	0.314	0.357333	0.305	0.385667
RI_AT1G72770	0.263333	0.213333	0.231333	0.193333	0.292	0.258
RI_AT1G72855	0.870333	0.945667	0.849333	0.928	0.898667	0.938
RI_AT1G72855.1	0.513	0.323667	0.441	0.387333	0.381	0.426333
RI_AT1G73310	0.161333	0.0246667	0.0753333	0.117333	0.236667	0.356
RI_AT1G73410	0.293333	0.179667	0.188	0.14	0.138667	0.139
RI_AT1G73650	0.481	0.535	0.591	0.443333	0.475667	0.516333
RI_AT1G73930	0.961	0.691	0.801333	0.84	0.927333	0.804
RI_AT1G75150	0.581333	0.461667	0.831667	0.547	0.723667	0.598333
RI_AT1G75420	0.0813333	0.171	0.0813333	0.146667	0.0706667	0.179333
RI_AT1G76170	0.108333	0.291667	0.328	0.092	0.438	0.201667
RI_AT1G76170.1	0.120667	0.139	0.142	0.137667	0.251	0.315667
RI_AT1G76520	0.494333	0.485	0.431333	0.457	0.532333	0.691333
RI_AT1G76580	0.704333	0.698667	0.905	0.767333	0.831333	0.756
RI_AT1G76940	0.224	0.143	0.247667	0.211667	0.247	0.158
RI_AT1G77000	0.089	0.176333	0.073	0.177	0.113333	0.149667
RI_AT1G77480	0.215	0.226	0.172	0.114	0.215	0.283667
RI_AT1G77590	0.0523333	0.133333	0.0533333	0.0666667	0.310333	0.214667
RI_AT1G77800	0.699667	0.762	0.796333	0.570667	0.676	0.691667
RI_AT1G77800.1	0.904333	0.923667	0.930333	0.953333	0.968	0.835667
RI_AT1G78290	0.415	0.399	0.732667	0.375	0.415667	0.731
RI_AT1G78810	0.389	0.527333	0.383333	0.281333	0.439	0.383
RI_AT1G79090	0.629667	0.685	0.705333	0.606333	0.761333	0.723333
RI_AT1G79520	0.479333	0.719333	0.391667	0.455333	0.519333	0.539667
RI_AT1G79630	0.691	0.762667	0.472333	0.647667	0.489667	0.447667
RI_AT1G79740	0.0193333	0.0903333	0.0576667	0.0236667	0.0126667	0.0263333
RI_AT1G79790	0.07	0.1	0.186333	0.1	0.231333	0.132667
RI_AT1G79950	0.352	0.189667	0.538333	0.274	0.503333	0.498
RI_AT1G79950.1	0.663667	0.443667	0.882333	0.717333	0.817667	0.905667
RI_AT1G79950.2	0.602333	0.528	0.499333	0.872333	0.896	0.513
RI_AT1G80000	0.4	0.51	0.416333	0.419667	0.422667	0.517667
RI_AT1G80190	0.392667	0.502333	0.374	0.339	0.552	0.434667
RI_AT1G80210	0.103	0.117667	0.144	0.142667	0.182	0.133667
RI_AT1G80245	0.212667	0.224	0.133	0.214	0.146	0.212667
RI_AT1G80245.1	0.741667	0.917	0.891667	0.518	0.728667	0.643
RI_AT1G80260	0.143333	0.135667	0.251333	0.241	0.197333	0.200667
RI_AT1G80260.1	0.411333	0.409667	0.350333	0.331333	0.291333	0.506667
RI_AT1G80360	0.436	0.171333	0.299667	0.323667	0.297333	0.182667
RI_AT1G80780	0.499667	0.543	0.57	0.589333	0.622667	0.643667
RI_AT1G80860	0.462333	0.522667	0.407	0.312333	0.305333	0.403333
RI_AT1G80980	0.657667	0.629	0.645	0.393333	0.503333	0.456
RI_AT2G01350	0.0806667	0.1	0.107667	0.097	0.115333	0.231
RI_AT2G01735	0.184667	0.187667	0.185333	0.263333	0.206333	0.334
RI_AT2G01830	0.852	0.322333	0.406667	0.349667	0.632667	0.7
RI_AT2G01900	0.389	0.49	0.427	0.322	0.501667	0.529
RI_AT2G01930	0.269333	0.317667	0.46	0.372333	0.330667	0.423333
RI_AT2G02170	0.155333	0.396	0.127333	0.158667	0.012	0.107333
RI_AT2G02170.1	0.221333	0.0553333	0.0856667	0.043	0.0553333	0.225667
RI_AT2G02410	0.102	0	0.0163333	0.0363333	0.0176667	0
RI_AT2G02910	0.215333	0.232	0.444667	0.496667	0.496667	0.371667
RI_AT2G02960	0.667667	0.729	0.753667	0.711667	0.712333	0.734667
RI_AT2G02960.1	0.691	0.754	0.710667	0.749333	0.806667	0.804
RI_AT2G03060	0.0703333	0.148	0.149667	0.428667	0.217667	0.254
RI_AT2G03140	0.120333	0.495333	0.209667	0.352	0.343	0.487333
RI_AT2G03140.1	0.456667	0.57	0.374667	0.281	0.289	0.315
RI_AT2G03390	0.0376667	0.0526667	0.0476667	0.109667	0.0606667	0.141
RI_AT2G03640	0.410667	0.396	0.529333	0.461667	0.468667	0.666667
RI_AT2G03810	0.537667	0.222667	0.415	0.199333	0.0526667	1
RI_AT2G04690	0.215333	0.325	0.303	0.254333	0.202	0.313333
RI_AT2G04740	0.485667	0.254333	0.237333	0.176	0.297667	0.183667
RI_AT2G04790	0.134	0.413667	0.154333	0.0726667	0.0823333	0.417
RI_AT2G04800	0.566333	0.578	0.531333	0.565	0.604	0.677333
RI_AT2G04845	0.678667	0.632333	0.573333	0.318	0.415333	0.318667
RI_AT2G04845.1	0.498667	0.364	0.365	0.216333	0.235333	0.276
RI_AT2G04852	0.742	0.811	0.789667	0.906667	0.830333	0.754
RI_AT2G09795	0.649	0.698333	0.661667	0.648667	0.675667	0.788
RI_AT2G13100	0.206333	0.200667	0.123667	0.138667	0.150333	0.112333
RI_AT2G13800	0.0896667	0.169333	0.298667	0.235	0.220333	0.316667
RI_AT2G16990	0.460333	0.255	0.393	0.369	0.302333	0.275333
RI_AT2G16990.1	0.695333	0.711667	0.1725	0.077	0.0976667	0.0336667
RI_AT2G17150	0.327333	0.472	0.163667	0.186667	0.140667	0.211667
RI_AT2G17150.1	0.107667	0.197333	0.094	0.154	0.137667	0.171
RI_AT2G17970	0.241	0.274333	0.585	0.699	0.116667	0.8245
RI_AT2G18760	0.149667	0.0973333	0.0783333	0.026	0.062	0.026
RI_AT2G19960	0.318	0.399	0.671	0.280667	0.670667	0.304333
RI_AT2G20100	0.235	0.451333	0.111333	0.527	0.094	0.212667
RI_AT2G20410	0.444333	0.264	0.557667	0.418	0.368	0.382
RI_AT2G20750	0.057	0.124333	0.112	0.0943333	0.129667	0.106333
RI_AT2G20950	0.116	0.259333	0.233	0.185	0.188667	0.365
RI_AT2G20950.1	0.0506667	0.076	0.0563333	0.0256667	0.047	0.277
RI_AT2G21230	0.276333	0.119	0.266333	0.254333	0.235	0.474
RI_AT2G21830	0.845	0.904333	0.870333	0.946	0.909667	0.890333
RI_AT2G22670	0.810667	0.425333	0.682	0.16	0.425333	0.734
RI_AT2G22980	0.325333	0.394	0.205667	0.190333	0.0186667	0.3905
RI_AT2G23890	0.104	0.178	0.151	0.229	0.220333	0.138
RI_AT2G23985	0.379333	0.39	0.290667	0.319	0.107667	0.433
RI_AT2G23985.1	0.481667	0.530333	0.337667	0.457	0.589333	0.747667
RI_AT2G23985.2	0.711667	0.357	0.0923333	0.0186667	0.0623333	0.108667
RI_AT2G23985.3	0.457667	0.196667	0.344333	0.216333	0.398667	0.336667
RI_AT2G24600	0.466667	0.866667	0.933333	0.739667	0.498	0.3
RI_AT2G24630	0.315667	0.500333	0.333333	0.666667	0.449667	0.223
RI_AT2G24650	0.344667	0.333333	0.615667	0.486333	0.565667	0.185
RI_AT2G25290	0.117667	0.33	0.509667	0.38	0.743667	0.758
RI_AT2G25350	0.122	0.416	0.364667	0.518333	0.204667	0.0916667
RI_AT2G25350.1	0.337333	0.414333	0.515333	0.688	0.335333	0.183333
RI_AT2G25350.2	0.170667	0.316333	0.328333	0.513667	0.108667	0.191
RI_AT2G25670	0.345667	0.380333	0.366667	0.303333	0.221333	0.273667
RI_AT2G25710	0.202333	0.251333	0.269333	0.172	0.228	0.161333
RI_AT2G25850	0.574	0.575667	0.628333	0.474333	0.380667	0.449
RI_AT2G26030	0.692333	0.783667	0.745333	0.732667	0.898667	0.854
RI_AT2G26210	0.642	0.674333	0.698667	0.761333	0.808333	0.784
RI_AT2G26280	0.307667	0.382333	0.347	0.306667	0.342	0.387667
RI_AT2G26430	0.0123333	0.0463333	0.0286667	0.094	0.043	0.0323333
RI_AT2G26810	0.573	0.2	0.160333	0.209667	0.687333	0.122
RI_AT2G27340	0.753333	0.527	0.729333	0.498	0.658	0.725333
RI_AT2G27930	0.336	0.493	0.421	0.87	0.598	0.714333
RI_AT2G28470	0.624667	0.831	0.883	0.865	0.728	0.832
RI_AT2G28550	0.676333	0.661667	0.712667	0.629667	0.528	0.665667
RI_AT2G29910	0.150667	0.167667	0.23	0.176333	0.155	0.278667
RI_AT2G30170	0.402667	0.397	0.470667	0.137333	0.371	0.560333
RI_AT2G30340	0.321333	0.387333	0.462667	0.52	0.280333	0.329667
RI_AT2G30500	0.556667	0.545333	0.317	0.5	0.512667	0.537667
RI_AT2G30740	0.678	0.672667	0.791333	0.617333	0.952333	0.9285
RI_AT2G30740.1	0.602667	0.621333	0.809333	0.697	0.759	0.916333
RI_AT2G30740.2	0.362	0.226	0.326333	0.351667	0.676667	0.536333
RI_AT2G30740.3	0.0776667	0.359	0.077	0.077	0.135333	0.705
RI_AT2G30840	0.389	0.368333	0.396	0.402	0.431667	0.617333
RI_AT2G30990	0.78	0.744333	0.71	0.839	0.701667	0.813667
RI_AT2G31350	0.0206667	0.022	0.0476667	0.0406667	0.0703333	0.094
RI_AT2G31370	0.846667	0.698667	0.636333	0.851333	0.879333	0.584
RI_AT2G31960	0.0933333	0.092	0.1925	0.5	0.713333	0.57
RI_AT2G32250	0.889	0.789667	0.786	0.92	0.745	0.909
RI_AT2G32850	0.712667	0.738667	0.770333	0.748	0.792333	0.752667
RI_AT2G33540	0.6	0.311	0.572667	0.587667	0.402333	0.581
RI_AT2G33620	0.572	0.84	0.672667	0.606	0.529667	0.570333
RI_AT2G34020	0.0703333	0.148667	0.0393333	0.073	0.0433333	0.133
RI_AT2G34150	0.126	0.415333	0.666667	0.623	0.547	1
RI_AT2G34310	0.314	0.575667	0.356333	0.339	0.321333	0.520333
RI_AT2G35160	0.126	0.1725	0.262	0.835	0.587	0.673
RI_AT2G35330	0.251667	0.502	0.471333	0.495	0.567	0.326667
RI_AT2G35510	0.313667	0.181333	0.198333	0.214667	0.312	0.212333
RI_AT2G35940	0.498667	0.543333	0.479667	0.77	0.370667	0.562333
RI_AT2G36250	0.188	0.209667	0.146667	0.175667	0.123	0.351
RI_AT2G36720	0.869	0.577333	0.726	0.772667	0.814667	0.756333
RI_AT2G37150	0.304	0.542333	0.376333	0.305667	0.396	0.8855
RI_AT2G37150.1	0.191667	0.369	0.370667	0.410667	0.252333	0.4015
RI_AT2G37340	0.324333	0.494	0.449333	0.409	0.306	0.329
RI_AT2G37760	0.455667	0.394	0.357333	0.411667	0.404667	0.721667
RI_AT2G38025	0.016	0.037	0.112	0.0946667	0.019	0.0793333
RI_AT2G38160	0.149667	0.115	0.495667	0.112667	0.711	0.467667
RI_AT2G38185	0.200667	0.390333	0.336	0.439333	0.0873333	0.3445
RI_AT2G38460	0.344333	0.398333	0.229333	0.529667	0.658667	0.419333
RI_AT2G38600	0.365333	0.678	0.561667	1	1	0.365333
RI_AT2G38660	0.186	0.0763333	0.089	0.197333	0.153667	0.066
RI_AT2G38780	0.697333	0.123	0.132	0.121333	0.157	0.412333
RI_AT2G39130	0.133333	0.44	0.268333	0.197333	0.231	0.475667
RI_AT2G39300	0.571333	0.56	0.318333	0.809667	0.579333	0.475
RI_AT2G39300.1	0.857	0.880333	0.940667	0.899	0.925333	0.97
RI_AT2G39445	0.239333	0.146667	0.106333	0.194333	0.324	0.334667
RI_AT2G39630	0.017	0.029	0.0486667	0.031	0.031	0.0886667
RI_AT2G39890	0.769333	0.681	0.652	0.648333	0.488333	0.728
RI_AT2G39950	0.476667	0.600333	0.745	0.659333	0.539333	1
RI_AT2G40030	0.148333	0.0546667	0.038	0.087	0.0776667	0.136
RI_AT2G40640	0.177333	0.089	0.261	0.0883333	0.294333	0.368667
RI_AT2G41170	0.158667	0.0363333	0.045	0.0436667	0.0666667	0.0333333
RI_AT2G41430	0.941	0.835667	0.963	0.972333	0.936667	0.909
RI_AT2G41540	0.792	0.898667	0.927	0.945333	0.843333	0.833333
RI_AT2G41880	0.424333	0.252333	0.545667	0.493333	0.440333	0.358667
RI_AT2G42010	0.053	0.0716667	0.062	0.0566667	0.0843333	0.124667
RI_AT2G42190	0.71	0.649667	0.683333	0.674	0.595333	0.572
RI_AT2G42280	0.0456667	0.077	0.0606667	0.161	0.127667	0.04
RI_AT2G42365	0.869	0.903667	0.923667	0.939667	0.939333	0.959
RI_AT2G42365.1	0.142333	0.5325	0.376667	0.724667	0.698333	0.765333
RI_AT2G43680	0.0676667	0.710333	0.25	0.672667	0.49	0.792
RI_AT2G44090	0.17	0.2	0.325667	0.227	0.257333	0.292667
RI_AT2G44900	0.525333	0.718667	0.789333	0.635667	0.800333	0.838
RI_AT2G45480	0.0436667	0.0736667	0.0856667	0.171333	0	0.131
RI_AT2G45870	0.128333	0.124	0.354333	0.140667	0.204333	0.166333
RI_AT2G45950	0.0896667	0.128333	0.143	0.143667	0.151	0.192667
RI_AT2G46500	0.361333	0.451667	0.279333	0.284	0.375333	0.393333
RI_AT2G46610	0.483333	0.428	0.330333	0.623	0.655333	0.498667
RI_AT2G46610.1	0.692667	0.669333	0.602	0.772	0.625	0.441
RI_AT2G46920	0.446333	0.559	0.608667	0.679667	0.358333	0.786
RI_AT2G47020	0.495667	0.532	0.598333	0.630333	0.642	0.669
RI_AT2G47410	0.032	0.0616667	0.0413333	0.166667	0.150333	0.149667
RI_AT2G47860	0.244	0.228	0.145	0.122	0.172667	0.289667
RI_AT2G47860.1	0.264667	0.358667	0.307	0.333667	0.304667	0.354
RI_AT2G48130	0.714667	0.383667	0.565	0.569	0.396	0.655667
RI_AT3G01310	0.107	0.087	0.227	0.222	0.338667	0.2585
RI_AT3G01560	0.031	0.0323333	0.062	0.0413333	0.0976667	0.0503333
RI_AT3G01920	0.268333	0.255667	0.334	0.213667	0.619333	0.424667
RI_AT3G01980	0.159333	0.286	0.312	0.349	0.443	0.360333
RI_AT3G01980.1	0.848333	0.871333	0.911333	0.906667	0.906	0.957
RI_AT3G01980.2	0.0986667	0.146	0.287	0.348333	0.479333	0.357667
RI_AT3G02280	0.333333	0.5	0.842333	0.6655	0.399333	0.4765
RI_AT3G02460	0.079	0.305333	0.0466667	0.151333	0.134667	0.086
RI_AT3G02510	0.201333	0.0186667	0.066	0.0503333	0	0.102667
RI_AT3G02600	0.632667	0.466667	0.873	0.446333	0.653667	1
RI_AT3G02740	0.0796667	0.126667	0.136667	0.14	0.221333	0.196333
RI_AT3G02875	0.279333	0.579333	0.581667	0.678333	0.472333	0.261333
RI_AT3G02980	0.252667	0.283667	0.163333	0.295	0.198	0.191333
RI_AT3G03500	0.454333	0.753	1	0.351667	0.772667	0.0945
RI_AT3G03500.1	0.0616667	0.155333	0.0796667	0.051	0.191667	0.189333
RI_AT3G03810	0.081	0.405	0.154667	0.0333333	0.172333	0.449667
RI_AT3G04380	0.303667	0.309	0.393333	0.319	0.391333	0.0996667
RI_AT3G04443	0.692667	0.645333	0.588667	0.333333	0.767333	0.36
RI_AT3G04500	0.07	0.209	0.147	0.0493333	0.0916667	0.084
RI_AT3G04500.1	0.249667	0.178667	0.164333	0.182667	0.288667	0.206
RI_AT3G04610	0.208333	0.156	0.199667	0.272667	0.311667	0.308333
RI_AT3G04890	0.082	0.135667	0.218667	0.0616667	0.175667	0.208
RI_AT3G05030	0.0423333	0.047	0.118667	0.0406667	0.0706667	0.0706667
RI_AT3G05270	0.219667	0.669	0.419333	0.257333	0.184333	0.1665
RI_AT3G05685	0.308667	0.165	0.147667	0.235667	0.110667	0.193667
RI_AT3G05920	0.127	0.18	0.296	0.269333	0.372333	0.464667
RI_AT3G06190	0.171	0.405	0.254667	0.176333	0.434333	0.464
RI_AT3G06630	0.963	0.890667	0.905	0.9	0.866667	0.694
RI_AT3G07340	0.0166667	0.176	0.08	0.0493333	0.0436667	0.126667
RI_AT3G07360	0.393	0.189	0.419667	0.183667	0.347333	0.322
RI_AT3G07860	0.0236667	0.0173333	0.0463333	0.123333	0.0313333	0.119
RI_AT3G08840	0.299	0.630667	0.800667	0.225667	0.634667	0.409333
RI_AT3G08840.1	0.143333	0.348	0.194667	0.287	0.148667	0.049
RI_AT3G08840.2	0.186333	0.559	0.304333	0.499	0.198	0.522
RI_AT3G08840.3	0.228667	0.392333	0.254333	0.201667	0.148	0.196333
RI_AT3G08980	0.829333	0.344	0.480333	0.313667	0.534333	0.295333
RI_AT3G09240	0.361	0.532	0.594333	0.668667	0.621667	0.605333
RI_AT3G09745	0.888	0.931	0.964667	1	0.880333	0.861667
RI_AT3G09800	0.825	0.724	0.69	1	0.858667	0.299
RI_AT3G09800.1	0.0256667	0.008	0.0296667	0.165	0.0123333	0.135
RI_AT3G09830	0.121333	0.385667	0.235333	0.332	0.280333	0.416667
RI_AT3G09830.1	0.167333	0.414	0.394667	0.204	0.430333	0.561333
RI_AT3G11240	0.0753333	0.210667	0.111333	0.162333	0.345	0.137667
RI_AT3G11440	0.058	0.061	0.168	0.0986667	0.132	0.0546667
RI_AT3G11620	0.405667	0.198333	0.272333	0.0646667	0.155	0.320333
RI_AT3G11620.1	0.0386667	0.475333	0.107333	0.263	0.024	0.364667
RI_AT3G11890	0.344667	0.365	0.56	1	0.738	0.266667
RI_AT3G12220	0.199667	0.085	0.428667	0.671333	0.307667	0.645
RI_AT3G12550	0.333333	0.247667	0.425333	0.3095	0.75	0.472333
RI_AT3G13080	0.0343333	0.039	0.0523333	0.0523333	0.251667	0.302667
RI_AT3G13190	0.742	0.760333	0.450333	0.463333	0.567	0.418667
RI_AT3G13430	0.176333	0.205667	0.250667	0.268667	0.170667	0.513
RI_AT3G13730	0.144	0.064	0.095	0.075	0.0776667	0.106
RI_AT3G13790	0.442	0.616	0.415	0.515333	0.585	0.8865
RI_AT3G13970	0.884667	0.455667	0.715333	1	0.828667	0.781333
RI_AT3G14205	0.215333	0.378667	0.229667	0.341667	0.24	0.362
RI_AT3G14660	0.158	0.169333	0.180667	0.207	0.163667	0.361
RI_AT3G14980	0.126	0.008	0.014	0.0763333	0.347333	0.102667
RI_AT3G15010	0.44	0.339333	0.343333	0.289	0.349	0.239
RI_AT3G16030	0.335667	0.467	0.321667	0.284667	0.361667	0.379333
RI_AT3G16230	0.616333	0.688	0.672667	0.484333	0.684667	0.435333
RI_AT3G17040	0.833333	1	0.833333	0.904667	1	0.2
RI_AT3G17100	0.244667	0.253333	0.367	0.34	0.309667	0.365333
RI_AT3G17310	0.588333	0.517667	0.529	0.778333	0.359667	0.476667
RI_AT3G17860	0.738333	0.197667	0.53	0.398667	0.639667	0.394333
RI_AT3G18090	0.177667	0.224667	0.118333	0.0476667	0.416667	0.200667
RI_AT3G18210	1	1	0.968	0.906	1	0.991
RI_AT3G18430	0.616333	0.207	0.61	0.335	0.508333	0.690333
RI_AT3G18535	0.573333	0.121333	0.506667	0.482	0.309667	0.299667
RI_AT3G19150	0.0636667	0.162	0.129667	0.131333	0.139333	0.141
RI_AT3G19330	0.0963333	0.463333	0.257333	0.298333	0.294667	0.483
RI_AT3G19460	0.186	0.0636667	0.0666667	0.115667	0.176667	0.144333
RI_AT3G19460.1	0.124	0.144667	0.142333	0.22	0.127333	0.142
RI_AT3G19780	0.547	0.771333	0.597	0.599667	0.934	0.825667
RI_AT3G19820	0.707333	0.858667	0.772	0.627667	0.854667	0.812333
RI_AT3G19960	0.0203333	0.042	0.154333	0.106333	0.12	0.056
RI_AT3G20010	0.666667	0.666667	1	0.168	0.336	1
RI_AT3G20020	0.0656667	0.087	0.132333	0.166667	0.0883333	0.00466667
RI_AT3G20280	0.905333	0.728	0.931667	0.921	0.867	0.696
RI_AT3G20480	0.603	0.191667	0.375667	0.275333	0.175	0.633333
RI_AT3G21230	0.085	0.0133333	0.0646667	0.0266667	0.035	0.0283333
RI_AT3G21810	0.568667	0.338667	0.572	0.561333	0.605333	0.412
RI_AT3G22190	0.149333	0.222667	0.254	0.184667	0.16	0.287667
RI_AT3G22190.1	0.464667	0.588667	0.680667	0.635	0.510667	0.745333
RI_AT3G22420	0.492333	0.459333	0.0776667	0.187	0	0.236333
RI_AT3G23560	0.124	0.118	0.153667	0.104667	0.183	0.236333
RI_AT3G23610	0.179667	0.153	0.109667	0.195	0.176333	0.278667
RI_AT3G23610.1	0.486333	0.751	0.161333	0.473667	0.368333	0.381667
RI_AT3G24110	0.412667	0.41	0.3	0.849	0.480667	0.761333
RI_AT3G24740	0.345333	0.529667	0.455	0.479333	0.419	0.676333
RI_AT3G24890	0.601667	0.666667	0.703667	0.233333	0.493667	0.8
RI_AT3G24929	0.530333	0.747667	0.906667	0.935333	0.866667	0.9
RI_AT3G24929.1	0.383	0.889	0.926	0.974333	0.961	0.968667
RI_AT3G25440	0.0823333	0.121333	0.163	0.157333	0.174	0.214
RI_AT3G25740	0.566	0.670333	0.644333	0.751333	0.62	0.456
RI_AT3G25820	0.762667	0.801333	0.760333	0.735	0.618	0.719667
RI_AT3G26020	0.401	0.233667	0.426	0.31	0.352667	0.192
RI_AT3G26100	0.514667	0.51	0.515333	0.494333	0.510667	0.716667
RI_AT3G26115	0.224667	0.454667	0.0903333	0.184333	0.459667	0.2155
RI_AT3G26510	0.0526667	0.059	0.0716667	0.07	0.0763333	0.125667
RI_AT3G26670	0.252667	0.608	0.495	0.397667	0.276	0.468
RI_AT3G26670.1	0.678	0.781333	0.673	0.711	0.561667	0.759667
RI_AT3G26700	0.0636667	0.197667	0.503667	0.367667	0.138	0.152667
RI_AT3G26890	0.348667	0.785667	0.473333	0.423333	0.440667	0.4355
RI_AT3G27440	0.333333	0.333333	0	0.143	0.1005	0.7145
RI_AT3G27473	0.585	0.8315	1	0.749	0.745333	0.908
RI_AT3G27580	0.454667	0.273667	0.201	0.127667	0.149667	0.269333
RI_AT3G28100	0.110333	0.326	0.0926667	0	0.0916667	0.034
RI_AT3G29185	0.143333	0.0723333	0.244667	0.197333	0.189333	0.263667
RI_AT3G29290	0.586667	0.769333	0.905667	0.97	0.807	0.9
RI_AT3G29290.1	0.222	0.347	0.345333	0.502	0.744	0.418
RI_AT3G29330	0.383	0.521667	0.453667	0.455333	0.585333	0.476667
RI_AT3G29575	0.680667	0.836667	0.730667	0.836667	0.807	0.844333
RI_AT3G29760	0.373333	0.414667	0.373	0.356667	0.498	0.524
RI_AT3G43540	0.544667	0.631333	0.648333	0.513667	0.409667	0.700333
RI_AT3G44400	0.0826667	0.0593333	0.129333	0.142	0.0223333	0.208
RI_AT3G44670	0.554667	0.809333	0.739	0.651	0.843333	0.68
RI_AT3G45190	0.127667	0.243333	0.153667	0.195333	0.245667	0.416667
RI_AT3G45650	0.096	0.0596667	0.043	0.064	0.0386667	0.270667
RI_AT3G45740	0.424	0.198333	0.262667	0.220333	0.348667	0.299333
RI_AT3G45960	0.119	0.452333	0.122	0.666667	0.465333	0.508333
RI_AT3G45970	0.0536667	0.0366667	0.110667	0.053	0.0783333	0.181
RI_AT3G46130	0.794667	0.804	0.821333	0.807	0.569333	0.655333
RI_AT3G46200	0.0753333	0.231667	0.172667	0.0883333	0.155667	0.201
RI_AT3G46440	0.212333	0.159667	0.116333	0.0483333	0.089	0.0773333
RI_AT3G46500	0.310333	0.295333	0.168667	0.522667	0.257333	0.527
RI_AT3G46658	0.404667	0.548	0.475667	0.651	0.917667	0.637667
RI_AT3G46930	0.746333	0.552333	0.638667	0.776667	0.682667	0.810667
RI_AT3G46980	0.237333	0.899667	0.582	0.486	0.723667	1
RI_AT3G47560	0.0646667	0.176333	0.137	0.144667	0.115667	0.09
RI_AT3G47630	0.0473333	0.138	0.395	0.146	0.432667	0.0856667
RI_AT3G47790	0.726333	0.668667	0.617	0.627333	0.550333	0.658667
RI_AT3G48070	0.055	0.106333	0.0643333	0.0193333	0.0996667	0.283
RI_AT3G48880	0.232333	0.350333	0.129333	0.254	0.211333	0.402667
RI_AT3G49160	0.859333	0.833333	0.936667	0.871667	0.984667	0.982333
RI_AT3G49430	0.546333	0.878333	0.527333	0.523	0.648333	0.718
RI_AT3G49430.1	0.029	0.124333	0.124667	0.0876667	0.0516667	0.0896667
RI_AT3G49430.2	0.122	0.0663333	0.058	0.1	0.137333	0.122333
RI_AT3G49500	0.236333	0.576	0.347333	0.180333	0.194333	0.245333
RI_AT3G49500.1	0.446667	0.757	0.849667	0.491	0.580667	0.75
RI_AT3G49500.2	0.465333	0.676667	0.361667	0.222	0.219667	0.3925
RI_AT3G50920	0.390667	0.446667	0.492	0.617667	0.554333	0.548
RI_AT3G51075	0.52	0.509667	0.666667	0.287333	0.246667	0.568
RI_AT3G51240	1	0.8	1	1	0.910667	0.857667
RI_AT3G52050	0.552667	0.526667	0.762667	0.344333	0.757333	0.909
RI_AT3G52050.1	0.576	0.667	0.717667	0.320333	0.775333	0.739667
RI_AT3G52120	0.150667	0.184667	0.185667	0.197	0.207333	0.240667
RI_AT3G52155	0.14	0.225	0.162667	0.212	0.157	0.21
RI_AT3G52660	0.462667	0.285333	0.448	0.340667	0.236667	0.403667
RI_AT3G53270	0.604	0.843667	0.827	0.573667	0.664667	0.532
RI_AT3G53270.1	0.581	0.598333	0.683	0.698667	0.758	0.801667
RI_AT3G53500	0.160667	0.197667	0.138333	0.220667	0.219333	0.164
RI_AT3G53570	0.487667	0.447333	0.655333	0.694667	0.485667	0.356
RI_AT3G53920	0.168667	0.174667	0.206333	0.104	0.121667	0.314
RI_AT3G53970	0.174333	0.139667	0.142667	0.0813333	0.268667	0.224
RI_AT3G54000	0.180667	0.114667	0.132333	0.104667	0.0516667	0.142
RI_AT3G54230	0.405	0.481333	0.441667	0.566667	0.398667	0.518333
RI_AT3G54230.1	0.716333	0.889667	0.753333	0.464333	0.718333	0.322333
RI_AT3G54740	0.144667	0.047	0.11	0.0803333	0.209	0.189667
RI_AT3G54970	0.483667	0.367333	0.491	0.390667	0.356	0.372
RI_AT3G55480	0.153	0.0443333	0.309333	0.202333	0.393667	0.156333
RI_AT3G55600	0.153	0.122667	0.137	0.173667	0.182	0.216
RI_AT3G55850	0.812667	0.721667	0.832	0.821333	0.889	0.853667
RI_AT3G55850.1	0.455667	0.674333	0.58	0.518667	0.581	0.740333
RI_AT3G56160	0.00833333	0.049	0.130667	0.0336667	0.036	0.0893333
RI_AT3G56730	0.714	0.322	0.504333	0.482333	0.488333	0.700667
RI_AT3G56830	0.568333	0.809667	0.711333	0.722333	0.777667	0.933333
RI_AT3G56860	0.552	0.651	0.637333	0.544667	0.57	0.612333
RI_AT3G56860.1	0.966333	0.964	0.989333	0.947667	0.821	0.926333
RI_AT3G57230	0.139667	0.149667	0.155667	0.191	0.0883333	0.0793333
RI_AT3G58220	0.239333	0.308333	0.334667	0.229667	0.300333	0.372
RI_AT3G58900	0.442667	0.598	0.679	0.519333	0.628333	0.634333
RI_AT3G59320	0.180667	0.251333	0.277667	0.28	0.27	0.280333
RI_AT3G59330	0.792667	0.798333	0.610333	0.4	0.491667	0.457667
RI_AT3G59470	0.568333	0.422	0.469667	0.439667	0.426333	0.558667
RI_AT3G59690	0.013	0.0796667	0.0773333	0.086	0.026	0.120667
RI_AT3G60070	0.724333	0.756	0.737667	0.722333	0.695	0.606667
RI_AT3G60250	0.186333	0.2	0.261333	0.313667	0.243333	0.256667
RI_AT3G60500	0.0523333	0.113	0.12	0.0423333	0.193	0.094
RI_AT3G61710	0.171	0.0696667	0.455333	0.241333	0.673	0.6045
RI_AT3G62620	0.188333	0.323333	0.509333	0.490333	0.426667	0.485667
RI_AT3G63400	0.551333	0.450333	0.469	0.650333	0.529	0.667
RI_AT3G66654	0.092	0.108	0.155333	0.179667	0.432	0.454667
RI_AT4G00020	0	0.03	0.029	0.240333	0.0833333	0.0136667
RI_AT4G00380	0.872667	0.872667	1	0.666667	0.666667	1
RI_AT4G00440	0.772667	0.872333	0.823	0.857667	0.869667	0.828
RI_AT4G00680	0.037	0.0456667	0.0343333	0.012	0.08	0.136667
RI_AT4G00700	0.860333	0.923667	0.952333	0.935333	0.679333	0.885333
RI_AT4G01440	0.0726667	0.115	0.111333	0.083	0.129	0.182333
RI_AT4G01540	0.026	0.0233333	0.0253333	0.0443333	0.081	0.227667
RI_AT4G01593	0.0853333	0.0993333	0.108333	0.134333	0.155667	0.131333
RI_AT4G01915	0.429	0.475333	0.521667	0.499333	0.833333	0.527333
RI_AT4G02120	0.811667	0.849667	0.528333	0.586	0.651333	0.314
RI_AT4G02405	0.0906667	0.051	0.056	0.0116667	0.0336667	0.053
RI_AT4G02430	0.642667	0.732333	0.725667	0.778667	0.724333	0.65
RI_AT4G02430.1	0.718667	0.803	0.776333	0.825	0.781	0.723333
RI_AT4G02430.2	0.0293333	0.047	0.094	0.121667	0.062	0.36
RI_AT4G02600	0.57	0.607333	0.579667	0.719667	0.691333	0.732667
RI_AT4G02640	0.273	0.311667	0.303	0.339333	0.359333	0.304333
RI_AT4G02725	0.131667	0.172333	0.177667	0.125	0.144333	0.245
RI_AT4G03000	0.387333	0.622333	0.745	0.963333	0.531	0.437333
RI_AT4G03230	0.247	0.923333	0.905	0.637333	0.569	0.706
RI_AT4G03230.1	0.517	0.739	0.630667	0.677333	0.858	0.681333
RI_AT4G04570	0.599333	0.333333	0.287333	0.173	0.184	0.078
RI_AT4G04620	0.886	0.638667	0.763333	0.814	0.824	0.767
RI_AT4G07405	0.629667	0.467	0.539	1	0.517333	0.581
RI_AT4G08980	0.259333	0.240333	0.263	0.222667	0.292	0.398333
RI_AT4G09620	0.207333	0.252	0.284667	0.169	0.284667	0.233333
RI_AT4G10360	0.524333	0.596333	0.607	0.683333	0.659	0.741667
RI_AT4G10430	0.0713333	0.0406667	0.095	0.396667	0.189667	0.0586667
RI_AT4G10590	0.950667	0.992	0.978667	0.954667	0.859	0.966667
RI_AT4G10843	0.107	0	0.0243333	0.236	0.0353333	0.666667
RI_AT4G10925	0.795	0.828	0.813	1	0.683667	0.485
RI_AT4G11830	0.36	0.427667	0.518667	0.535333	0.504	0.431
RI_AT4G11840	0.841333	0.615333	0.785	0.594	0.717667	0.605333
RI_AT4G12460	0.152667	0.237667	0.215667	0.175667	0.223667	0.139667
RI_AT4G12460.1	0.665333	0.880667	0.787333	0.852	0.869	0.825
RI_AT4G12560	0.411333	0.460667	0.454333	0.459	0.407333	0.580667
RI_AT4G12780	0.676	0.643667	0.683	0.638667	0.761667	0.704
RI_AT4G12850	0.865667	0.727667	0.767333	0.877	0.898333	0.716
RI_AT4G12990	0.351667	0.320667	0.344333	0.528333	0.298333	0.732667
RI_AT4G13100	0.00833333	0.0473333	0.053	0.0383333	0.0483333	0.193333
RI_AT4G13330	0.443667	0.398333	0.462667	0.388667	0.471	0.566
RI_AT4G13345	0.166667	0	0.037	0.0476667	0.0303333	0
RI_AT4G14520	0.234	0.360333	0.516667	0.533333	0.333	0.537
RI_AT4G14740	0.833	0.873667	0.922	0.916667	0.852333	0.962
RI_AT4G15090	0.385667	0.755667	0.532	0.522333	0.698667	0.614333
RI_AT4G15563	0.180333	0.0723333	0.0286667	0.0973333	0.0493333	0.118
RI_AT4G15563.1	0.642	0.760667	0.870333	0.740667	0.501333	0.8665
RI_AT4G16143	0.178333	0.178333	0.21	0.185333	0.283	0.262667
RI_AT4G16710	0.632667	0.587	0.474333	0.468	0.555	0.566
RI_AT4G16857	0.028	0.134667	0.128	0.0516667	0.0666667	0.161333
RI_AT4G16920	0.424	0.32	0.602333	0.445333	0.534333	0.636667
RI_AT4G16920.1	0.266667	0.361667	0.298333	0.371667	0.444333	0.463
RI_AT4G17020	0.823667	0.855	0.884	0.946	0.960333	0.974333
RI_AT4G17310	0.328667	0.19	0.346333	0.253	0.284333	0.319667
RI_AT4G17310.1	0.496667	0.325667	0.561667	0.5	0.403	0.580333
RI_AT4G17310.2	0.668333	0.580333	0.518667	0.666333	0.603	0.708333
RI_AT4G17370	0.0343333	0.098	0.136667	0.099	0.147	0.149
RI_AT4G17410	0.444667	0.690667	0.570333	0.645667	0.388333	0.548333
RI_AT4G18140	0.131333	0.188333	0.344667	0.184333	0.223667	0.064
RI_AT4G18140.1	0.0716667	0.0636667	0.053	0.074	0.144667	0.0275
RI_AT4G18530	0.04	0.0443333	0.128333	0.0273333	0.0113333	0.00933333
RI_AT4G19160	0.544333	0.489667	0.515667	0.474333	0.399	0.543667
RI_AT4G19670	0.299667	0.322667	0.408333	0.303	0.171667	0.111667
RI_AT4G19985	0.786667	0.519	0.341667	0.246	0.595333	0.659667
RI_AT4G19990	0.336	0.337333	0.448667	0.312667	0.528667	0.526
RI_AT4G20310	0.41	0.333333	0.412333	0.083	0.0965	0.791333
RI_AT4G20310.1	0.292	0.666667	0.577667	0.620333	0.395333	0.453667
RI_AT4G20350	0.387	1	0.811667	0.811667	0.639	0.811667
RI_AT4G20430	0.771333	0.450333	0.415667	0.485667	0.524	0.532
RI_AT4G21310	0.252	0.163	0.185667	0.313	0.263	0.525667
RI_AT4G21400	0.06	0.100333	0.0986667	0.0873333	0.250667	0.143
RI_AT4G22120	0.739333	0.630333	0.466667	0.643	0.477667	0.65
RI_AT4G22120.1	0.169333	0.404	0.177	0.133333	0.223	0.181333
RI_AT4G22530	0.760667	0.732333	0.682333	0.65	0.722333	0.801667
RI_AT4G22890	0.01	0.0396667	0.112667	0.0556667	0.133	0.1
RI_AT4G23270	0.621333	0.617667	0.614	0.534333	0.339667	0.533
RI_AT4G23330	0.81	0.689667	0.714667	0.806333	0.7	0.695
RI_AT4G23570	0.828333	0.636	0.789333	0.879667	0.905	0.599
RI_AT4G23660	0.385667	0.694667	0.591667	0.870333	0.684667	0.864333
RI_AT4G24020	0.917333	0.996667	0.923333	0.980667	0.961333	0.894
RI_AT4G24810	0.841333	0.748333	0.642333	1	0.589333	0.839
RI_AT4G25230	0.333333	0.7145	0.3	0.733333	0.331333	0.476333
RI_AT4G25434	0.187	0.126667	0.097	0.227333	0.152	0.182333
RI_AT4G25500	0.188	0.310667	0.251333	0.266333	0.235667	0.295667
RI_AT4G25500.1	0.171	0.215667	0.267	0.276333	0.284667	0.202
RI_AT4G25500.2	0.235667	0.264667	0.291333	0.352667	0.413667	0.307333
RI_AT4G25520	0.566667	0.392333	0.634	0.685333	0.597667	0.608667
RI_AT4G26070	0.417	0.333333	0.324667	0.596	0.391	0.235667
RI_AT4G26140	0.0936667	0.278667	0.132333	0.123667	0.187333	0.450333
RI_AT4G26140.1	0.0633333	0.0203333	0.0776667	0.0563333	0.059	0.152667
RI_AT4G26470	0.233667	0.0953333	0.12	0.157333	0.122667	0.481
RI_AT4G26600	0.135	0.007	0	0	0	0.006
RI_AT4G26600.1	0.185333	0.094	0	0	0	0
RI_AT4G26640	0.866667	0.745333	0.660333	0.672333	0.579667	0.498
RI_AT4G26640.1	0.047	0.0986667	0.143667	0.167	0.142333	0.220333
RI_AT4G26700	0.179333	0.538	0.769	0.479	0.789333	0
RI_AT4G27270	0.248667	0.505333	0.274	0.337667	0.477667	0.305667
RI_AT4G27270.1	0.258	0.433	0.283333	0.308	0.385333	0.491667
RI_AT4G27490	0.268667	0.404	0.379	0.493	0.296333	0.497
RI_AT4G27610	0.519667	0.732667	0.673	0.622667	0.451	0.603
RI_AT4G27610.1	0.426	0.1585	0.514	0.391	0.177667	0.072
RI_AT4G27650	0.109667	0.074	0.0773333	0.181667	0.084	0.291
RI_AT4G27745	0.697333	0.681667	0.894	0.618333	1	0.855667
RI_AT4G27900	0.690667	0.899667	0.828333	0.759667	0.781	0.848333
RI_AT4G27960	0.325	0.353333	0.405	0.412	0.342667	0.516667
RI_AT4G27970	0.028	0.0386667	0.192333	0.103	0.145667	0.200667
RI_AT4G28110	0.230667	0.177333	0.121667	0.11	0.109	0.028
RI_AT4G28150	0.0893333	0.0923333	0.368	0.0323333	0.167	0.0716667
RI_AT4G28550	0.849	0.723	0.665	0.872333	0.297333	0.389333
RI_AT4G28790	0.436667	0.580667	0.335333	0.686	0.7385	0.618333
RI_AT4G28880	0.842667	0.880667	0.854	0.877	0.789	0.761333
RI_AT4G29540	0.185667	0.231333	0.238333	0.124333	0.0796667	0.174333
RI_AT4G29930	0.0426667	0.209667	0.129	0.096	0.0656667	0.0656667
RI_AT4G29930.1	0.819667	0.788	0.845333	0.808	0.868333	0.929333
RI_AT4G30130	0.527667	0.429	0.499333	0.388333	0.333333	0.210667
RI_AT4G30630	0.179667	0.225667	0.221	0.261667	0.221	0.273
RI_AT4G30820	0.117333	0.224	0.283333	0.154333	0.415	0.318667
RI_AT4G30820.1	0.402667	0.204667	0.35	0.223	0.325667	0.203
RI_AT4G30900	0.51	0.294333	0.457667	0.324667	0.329	0.412667
RI_AT4G31200	0.641	0.957	0.809333	0.786667	0.914667	0.9025
RI_AT4G31200.1	0.572333	0.672667	0.773667	0.383667	0.597333	0.300667
RI_AT4G32360	0.173667	0.145333	0.054	0.103	0.127333	0.0723333
RI_AT4G32810	0.333333	0	0.241	0	0.0556667	0.0223333
RI_AT4G32850	0.780333	0.826333	0.831	0.721333	0.665	0.860667
RI_AT4G32850.1	0.451	0.623667	0.574667	0.527333	0.551333	0.567667
RI_AT4G33000	0.579333	0.720667	0.4015	0.861333	1	0.708
RI_AT4G33130	0.383333	0.099	0.131333	0.112667	0.164	0.076
RI_AT4G33240	0.754	0.483333	0.246	0.386	0.408333	0.2985
RI_AT4G33240.1	0.278667	0.382333	0.0913333	0.161667	0.13	0.116
RI_AT4G33625	0.095	0.149	0.139667	0.106667	0.206	0.176333
RI_AT4G33770	0.742667	0.417	0.428333	0.5115	0.5335	0.666667
RI_AT4G33940	0.368	0.389	0.709	0.378333	0.0906667	0.380333
RI_AT4G34140	0.848667	0.688333	0.714667	0.845333	0.812667	0.829333
RI_AT4G34310	0.424667	0.443667	0.191333	0.311667	0.465333	0.214
RI_AT4G34370	0.103	0.216	0.159	0.157	0.220333	0.292667
RI_AT4G34610	0.151333	0.289	0.258333	0.209667	0.17	0.436667
RI_AT4G34680	0.625667	0.493667	0.611	0.729667	0.734333	0.705667
RI_AT4G35030	0.863333	0.886	0.951667	0.962	0.697333	0.973333
RI_AT4G35030.1	0.972667	0.897	0.847	0.908333	0.762	0.771667
RI_AT4G35300	0.694667	0.411333	0.62	0.814333	0.518	0.693667
RI_AT4G35940	0.189333	0.175667	0.328	0.216333	0.339333	0.236667
RI_AT4G36050	0.0793333	0.055	0.191	0.168333	0.237	0.22
RI_AT4G36060	0.204333	0.159333	0.240333	0.582	0.295333	0.178
RI_AT4G36060.1	0.115667	0.0656667	0.029	0.017	0.0393333	0.032
RI_AT4G36380	0.0316667	0.0316667	0.054	0.0413333	0.137667	0.0646667
RI_AT4G36690	0.223333	0.313667	0.314	0.285	0.254667	0.276
RI_AT4G36690.1	0.648667	0.592	0.604333	0.586	0.685333	0.536667
RI_AT4G36850	0.195333	0.167333	0.042	0.247	0.5665	0.195333
RI_AT4G37110	0.661333	0.437333	0.427667	0.371333	0.452333	0.431333
RI_AT4G37432	0.102	0.192333	0.205667	0.230333	0.277667	0.303
RI_AT4G37680	0.239	0.241	0.17	0.527333	0.298	0.368667
RI_AT4G38225	0.0206667	0.0976667	0.052	0.0273333	0.103	0.0903333
RI_AT4G38380	0.651333	0.229333	0.468	0.466667	0.214667	0.236333
RI_AT4G38550	0.071	0.0973333	0.085	0.0863333	0.0933333	0.306333
RI_AT4G38670	0.633	0.82	0.824333	0.654667	0.765333	0.785333
RI_AT4G39270	0.379	0.466667	0.283333	0.181333	0.342667	0.498
RI_AT4G39270.1	0.141667	0.184667	0.129667	0.203	0.241333	0.240667
RI_AT4G39830	0.572667	1	1	0.846333	0.864333	1
RI_AT5G01215	0.841	0.881	0.888333	0.876	0.9	0.942333
RI_AT5G01730	0.0706667	0.158333	0.19	0.145667	0.2665	0.166333
RI_AT5G01780	0.265667	0.252333	0.357	0.351	0.330667	0.39
RI_AT5G01780.1	0.682333	0.267333	0.758667	0.517	0.604667	0.904667
RI_AT5G01950	0.253	0.404333	0.212667	0.03	0.210667	0.0513333
RI_AT5G02200	0.891667	0.614	0.833333	0.623667	0.528	0.830667
RI_AT5G02620	0.174	0.229	0.244333	0.198667	0.197667	0.315333
RI_AT5G02860	0.284	0.267667	0.344667	0.134	0.478	0.115333
RI_AT5G03500	0.199667	0.268333	0.210333	0.307	0.279	0.369667
RI_AT5G03500.1	0.725	0.755667	0.794333	0.880333	0.832667	0.925
RI_AT5G03690	0.176	0.194333	0.122333	0.0256667	0.137333	0.165333
RI_AT5G04090	0.0863333	0.132333	0.11	0.125667	0.167	0.159
RI_AT5G04090.1	0.104667	0.155667	0.168333	0.161	0.152667	0.183667
RI_AT5G04110	1	0.984	1	0.943	0.989333	0.922667
RI_AT5G04280	0.809667	0.887333	0.827	0.679667	0.760667	0.703333
RI_AT5G04980	0.219333	0.184333	0.136667	0.366667	0.147667	0.2145
RI_AT5G05310	0.374333	0.402	0.286333	0.377667	0.526	0.61
RI_AT5G05550	0.452667	0.493667	0.464667	0.553	0.739333	0.613
RI_AT5G05800	0.433333	0.398667	0.511	0.481	0.445667	0.343333
RI_AT5G05800.1	0.329333	0.478667	0.412333	0.561	0.588667	0.384667
RI_AT5G06100	0.210333	0.0266667	0.00366667	0.0113333	0.0733333	0.35
RI_AT5G06120	0.560333	0.754667	0.575667	0.807	0.621333	0.86
RI_AT5G06670	0.177667	0.333333	0.751667	0.666667	0.12	0
RI_AT5G06710	0.0676667	0.0816667	0.039	0.089	0.042	0.183
RI_AT5G07100	0.429667	0.523	0.634	0.597667	0.483	0.524667
RI_AT5G07100.1	0.457	0.617	0.595667	0.629667	0.560667	0.356333
RI_AT5G07100.2	0.658333	0.742333	0.829333	0.750333	0.736667	0.819
RI_AT5G07370	0.797667	0.592333	0.630667	0.656333	0.597	0.752
RI_AT5G07940	0.389	0.343667	0.361333	0.341333	0.255	0.248333
RI_AT5G08130	0.0113333	0	0.03	0.015	0.0396667	0.143667
RI_AT5G08470	0.149333	0.0463333	0.0856667	0.176667	0.082	0.102
RI_AT5G08500	0.127667	0.156667	0.134	0.155	0.170667	0.295
RI_AT5G08750	0.234	0.122667	0.121	0.173667	0.164667	0.0496667
RI_AT5G08750.1	0.404333	0.573667	0.587	0.451333	0.460333	0.496
RI_AT5G09175	0.595	0.613667	0.562	0.714333	0.818	0.672667
RI_AT5G09330	0.103	0.078	0.134667	0.130667	0.180333	0.149333
RI_AT5G09820	0.109	0.128333	0.116667	0.194333	0.362	0.411333
RI_AT5G09850	0.810667	0.768333	0.761667	0.776333	0.677667	0.677667
RI_AT5G10350	0.443667	0.484333	0.34	0.363	0.422667	0.46
RI_AT5G10965	0.288333	0.662	0.440333	0.452333	0.245	0.439
RI_AT5G11030	0.164667	0.101	0.121667	0.099	0.145	0.154
RI_AT5G11210	0.846	0.574	0.611667	0.525333	0.634333	0.79
RI_AT5G11330	0.0936667	0.172333	0.127333	0.129	0.171667	0.224
RI_AT5G11380	0.260667	0.209667	0.177667	0.075	0.148	0.241
RI_AT5G12440	0.204333	0.184667	0.078	0.107	0.0863333	0.17
RI_AT5G12440.1	0.833333	0.731667	0.658667	0.770667	0.758	0.858
RI_AT5G13660	0.892	0.587667	0.766333	0.930667	0.7435	0.587667
RI_AT5G13660.1	0.189333	0.225	0.189667	0.186	0.0656667	0.125
RI_AT5G14020	0.0693333	0.127667	0.064	0.076	0.0993333	0.251667
RI_AT5G14210	0.186333	0.382	0.348667	0.326667	0.270333	0.378
RI_AT5G14260	0.397333	0.383	0.499	0.274	0.235667	0.382333
RI_AT5G15070	0.382333	0.278667	0.294	0.206667	0.297333	0.470333
RI_AT5G15270	0.487333	0.357333	0.415	0.344667	0.430333	0.328667
RI_AT5G15460	0.293667	0.283333	0.225333	0.205667	0.273333	0.357
RI_AT5G16540	0.160667	0.214	0.219	0.131333	0.132333	0.235667
RI_AT5G16630	0.107667	0.163667	0.146333	0.195333	0.117333	0.0946667
RI_AT5G16770	0.153333	0.463333	0.253667	0.0316667	0.176333	0.508
RI_AT5G16770.1	0.102333	0.021	0.0273333	0.209333	0.041	0.0943333
RI_AT5G16780	0.607	0.509667	0.461667	0.534333	0.345333	0.453333
RI_AT5G16800	0.170333	0.170667	0.261333	0.283667	0.214333	0.227667
RI_AT5G16880	0.100333	0.104667	0.130667	0.167333	0.182333	0.201
RI_AT5G16980	0.852	0.833333	0.702333	0.436	0.666667	0.597
RI_AT5G17000	0.103333	0.113667	0.0913333	0.119333	0.167	0.15
RI_AT5G17010	0.516667	0.402	0.479	0.426	0.542	0.358667
RI_AT5G17240	0.683	0.190333	0.228333	0.173333	0.443333	0.52
RI_AT5G18230	0.111333	0.209333	0.144333	0.171667	0.152333	0.098
RI_AT5G18245	0.778	0.909667	0.785333	0.856	0.839667	0.845667
RI_AT5G18245.1	0.580333	0.882333	0.763	0.824333	0.872333	0.751
RI_AT5G18310	0.66	0.635667	0.582667	0.681333	0.754	0.696667
RI_AT5G18310.1	0.379667	0.354667	0.309667	0.258667	0.292667	0.285333
RI_AT5G18640	0.237667	0.145	0.180333	0.245333	0.112667	0.192667
RI_AT5G18760	0.06	0.168667	0.166667	0.19	0.156	0.117667
RI_AT5G19030	0.081	0.217667	0.272667	0.442667	0.248667	0.241667
RI_AT5G19030.1	0.017	0.136667	0.106667	0.143667	0.104333	0.116333
RI_AT5G19480	0.458667	0.426	0.565667	0.587667	0.615	0.474667
RI_AT5G20480	0.606333	0.494667	0.583667	0.484333	0.519	0.454
RI_AT5G20990	0.114667	0.138333	0.148333	0.128333	0.235333	0.136
RI_AT5G21900	0.035	0.167333	0.226	0.078	0.137667	0
RI_AT5G22760	0.424	0.105	0.367667	0	0.0786667	0.112667
RI_AT5G22770	0.687667	0.766	0.769667	0.697333	0.716	0.777
RI_AT5G23050	0.0626667	0.106	0.187333	0.0993333	0.141	0.181667
RI_AT5G23060	0.354667	0.439	0.428667	0.231	0.333	0.267
RI_AT5G23430	0.0896667	0.082	0.151	0.24	0.108333	0.115333
RI_AT5G23870	0.681333	0.737	0.406667	0.457667	0.579333	0.618667
RI_AT5G24630	0.312	0.576333	0.488	0.807	0.257333	0.475667
RI_AT5G24960	0.530333	0.587667	0.586	1	0.599333	0.417
RI_AT5G25490	0.327	0.121	0.209333	0.134667	0.0773333	0.240333
RI_AT5G25520	0.304	0.229667	0.288333	0.276	0.211333	0.407667
RI_AT5G25520.1	0.149	0.200667	0.229333	0.167667	0.137667	0.305
RI_AT5G25560	0.807667	0.863333	0.835333	0.818333	0.705667	0.778333
RI_AT5G25770	0.958667	0.833333	0.832	0.888333	0.818	1
RI_AT5G26660	0.0793333	0.137	0.0573333	0.0176667	0.0446667	0
RI_AT5G26680	0.639667	0.583667	0.404667	0.542	0.473	0.487667
RI_AT5G26760	0.131	0.144	0.221	0.190333	0.265667	0.499333
RI_AT5G26770	0.0936667	0.0113333	0.055	0.0363333	0.154667	0.0553333
RI_AT5G26770.1	0.219	0.243667	0.229333	0.223333	0.263667	0.342667
RI_AT5G27840	0.870667	1	0.884667	0.677667	0.533	0.398
RI_AT5G28080	0.0363333	0.0416667	0.0623333	0.182333	0.066	0.0513333
RI_AT5G35210	0.258	0.397667	0.344667	0.353667	0.448333	0.425667
RI_AT5G35560	0.764333	0.895667	0.870667	0.87	0.824333	0.942333
RI_AT5G35995	0.375333	0.495667	0.592333	0.584333	0.542333	0.455333
RI_AT5G36180	0.425667	0.603	0.519667	0.511333	0.422667	0.626667
RI_AT5G37370	0.629	0.503667	0.656667	0.684	0.497	0.636333
RI_AT5G37370.1	0.639	0.587333	0.683	0.748333	0.704667	0.732667
RI_AT5G37370.2	0.714333	0.745	0.823	0.673333	0.523667	0.688667
RI_AT5G37478	0.061	0.254667	0.126333	0.383333	0.0366667	1
RI_AT5G37590	0.536333	0.092	0.125667	0.364667	0.515	0.257333
RI_AT5G37850	0.472333	0.588333	0.582667	0.602667	0.702667	0.728
RI_AT5G37850.1	0.457	0.585333	0.563667	0.581	0.627333	0.618333
RI_AT5G38340	0.327	0.520667	0.445333	0.395	0.229	0.499
RI_AT5G38600	0.0543333	0.158	0.122	0.169667	0.143333	0.0226667
RI_AT5G38970	0.180333	0.121	0.327667	0.489	0.333333	0.178
RI_AT5G39530	0.192333	0.341	0.0776667	0.0736667	0.204	0.249667
RI_AT5G40820	0.434	0.576333	0.462667	0.487667	0.618	0.683333
RI_AT5G41690	0.286	0.397	0.487	0.166667	0.350667	0.348667
RI_AT5G41910	0.272	0.485333	0.323	0.543667	0.599	0.367333
RI_AT5G43730	0.153	0.301333	0.288667	0.370667	0.314	0.226333
RI_AT5G43730.1	0.857333	0.758	0.683333	0.808333	0.675667	0.689
RI_AT5G46340	0.131	0.0476667	0.0626667	0.059	0.0606667	0.416667
RI_AT5G47650	0.661333	0.633	0.433	0.487333	0.361	0.442667
RI_AT5G48400	0.207333	0.225	0.0983333	0.128	0.261333	0.156
RI_AT5G48560	0.183	0.233	0.185	0.216333	0.228	0.263
RI_AT5G48610	0.526	0.643	0.276667	0.567	0.814667	0.575333
RI_AT5G48620	0.781333	0.2875	0.716	1	0.423333	0.3955
RI_AT5G48640	0.921333	0.850667	0.792	0.766333	0.528667	0.812667
RI_AT5G49470	0.805667	0.883	0.689667	0.882	0.706667	0.632
RI_AT5G50130	0.158667	0.2	0.0236667	0.0223333	0.0646667	0.0785
RI_AT5G50740	0.193	0.0783333	0.153333	0.160667	0.372333	0.284333
RI_AT5G51170	0.0623333	0.110333	0.0783333	0.212333	0.186	0.122
RI_AT5G51180	0.496333	0.571	0.668667	0.510667	0.608333	0.607333
RI_AT5G51370	0.081	0.139667	0.219667	0.121667	0.180667	0.132667
RI_AT5G51410	0.835667	0.82	0.757333	0.824333	0.777	0.790667
RI_AT5G51620	0.867	0.767	0.749333	0.629667	0.815333	0.726333
RI_AT5G51790	0.275333	0.129667	0.173333	0.101	0.170333	0.157
RI_AT5G52040	0.557667	0.554	0.590333	0.569	0.461	0.644
RI_AT5G52230	0.315	0.793333	0.413	0.474	0.757667	0.569
RI_AT5G53180	0.401667	0.074	0.181667	0.0963333	0.129333	0.184
RI_AT5G53220	0.312667	0.378	0.214333	0.543333	0.631667	0.475667
RI_AT5G53760	0.702	0.565333	0.654667	0.679	0.605333	0.677667
RI_AT5G53850	0.436	0.662667	0.876667	0.728333	0.655333	1
RI_AT5G54110	0.0373333	0.0683333	0.068	0.0816667	0.0753333	0.143667
RI_AT5G54569	0.181667	0.258667	0.485667	0.256667	0.24	0.252333
RI_AT5G55040	0.630333	0.685333	0.569	0.593667	0.604667	0.733667
RI_AT5G55100	0.362	0.456333	0.482333	0.508667	0.303333	0.405333
RI_AT5G55260	0.0293333	0.140333	0.0406667	0.07	0.115667	0.145333
RI_AT5G55290	0.542	0.539333	0.489	0.525	0.693	0.567333
RI_AT5G56370	0.122333	0.346333	0.0426667	0.255333	0.598667	0.333333
RI_AT5G56650	0.391667	0.41	0.402667	0.364	0.467333	0.481667
RI_AT5G57060	0.418	0.690667	0.693667	0.260667	0.327	0.224667
RI_AT5G57700	0.127	0.281	0.215667	0.122667	0.175333	0.349
RI_AT5G58370	0.185667	0.15	0.162	0.0383333	0.0643333	0.115333
RI_AT5G58660	0.203333	0.188333	0.223	0.521333	0.38	0.364667
RI_AT5G58690	0.668	0.666667	0.769333	0.884333	0.864333	0.591667
RI_AT5G58970	0.0373333	0.132	0.077	0.05	0.0323333	0.033
RI_AT5G59980	0.588	0.7	0.821667	0.746333	0.780667	0.705333
RI_AT5G60100	0.127	0.083	0.0973333	0.097	0.477	0.1625
RI_AT5G60120	0.298	0.449333	0.38	0.322333	0.538	0.336333
RI_AT5G60370	0.0136667	0.0673333	0.111667	0.127667	0.093	0.0833333
RI_AT5G60430	0.717667	0.583667	0.726	0.839	0.709333	0.757667
RI_AT5G60450	0.987	0.906	0.956667	0.911667	0.928333	0.987333
RI_AT5G60580	0.181333	0.19	0.339667	0.0703333	0.185	0.509
RI_AT5G60590	0.138667	0.053	0.113333	0.0816667	0.0596667	0.122667
RI_AT5G60590.1	0.274333	0.110667	0.432333	0.247667	0.155	0.326667
RI_AT5G60930	0.411	0.354333	0.365	0.427667	0.464333	0.216
RI_AT5G61190	0.0693333	0.138667	0.102667	0.147333	0.186	0.145
RI_AT5G61190.1	0.0993333	0.229	0.180667	0.0853333	0.160667	0.1
RI_AT5G61540	0.0496667	0.0576667	0.221667	0.118667	0.142667	0.419
RI_AT5G62165	0.073	0.052	0.184	0.201667	0.171	0.111333
RI_AT5G62480	0.787667	0.775667	0.761	0.815	0.902	0.845333
RI_AT5G62950	0.597333	0.469	0.488667	0.408667	0.383667	0.288667
RI_AT5G63120	0.287667	0.137	0.202333	0.169	0.270333	0.154667
RI_AT5G63120.1	0.0423333	0.0463333	0.121667	0.0766667	0.22	0.181333
RI_AT5G63370	0.268667	0.370333	0.367667	0.346667	0.252333	0.22
RI_AT5G63370.1	0.661333	0.704333	0.640333	0.645667	0.582333	0.666333
RI_AT5G63440	0.357333	0.024	0.412667	0.062	0.381333	0.117
RI_AT5G64360	0.307333	0.516667	0.379333	0.426	0.394333	0.421333
RI_AT5G64390	0.399333	0.294333	0.441333	0.415	0.379	0.318333
RI_AT5G64470	0.280333	0.451333	0.461667	0.244667	0.137333	0.199333
RI_AT5G64700	0.136	0.132	0.0696667	0.0903333	0.0273333	0.26
RI_AT5G64960	0.099	0.242333	0.182667	0.319333	0.148	0.163333
RI_AT5G65440	0.273333	0.407	0.318667	0.302	0.360333	0.359
RI_AT5G65460	0.00766667	0.0906667	0.015	0.028	0.061	0.0326667
RI_AT5G65560	0.63	0.219333	0.497	0.429333	0.1595	0.546667
RI_AT5G65685	0.581	0.375333	0.288333	0.429333	0.397333	0.499667
RI_AT5G65685.1	0.105333	0.077	0.182	0.149	0.136667	0.260667
RI_AT5G65690	0.0503333	0.0546667	0.0733333	0.0216667	0.0536667	0.100667
RI_AT5G65740	0.870333	0.557	0.595667	0.286	0.562667	0.464
RI_AT5G66810	0.0456667	0.132333	0.102333	0.111667	0.0786667	0.105333
