# Supplementary material for: Global Profiling of Dynamic Alternative Splicing Modulation in Arabidopsis Root upon Ralstonia solanacearum Infection
Source: Genes (Basel). 2020 Sep 15;11(9):1078. doi: 10.3390/genes11091078 (PMC7563316; doi:10.3390/genes11091078)
Supplement: Supplementary file 1 [file genes-11-01078-s001.zip › Table S8.xlsx]

## Sheet: DSGs-SFs and RBPs
Global profiling of dynamic alternative splicing modulation in Arabidopsis root upon Ralstonia solanacearum infection
Ning Qin, Ruize Zhang, Mancang Zhang, Niu Yang, Shouyang, Fu, Yisa Wang, Dongdong Wang, Yue Chen, Cuizhu Zhao, Qin Chen and Haibin Lu
Table S8.Differential spliced SF/RBPs (DS-SF/RBPs) upon Ralstonia solanacearum infection
Gene ID	Gene Description	AS type	chr	strand	longExonStart_0base	longExonEnd	shortES	shortEE	flankingES	flankingEE	IncLevel
											G0	G6	G12	G24	G48	G72
AT3G04500	RNA-binding (RRM/RBD/RNP motifs) family protein;	A3SS	3	-	1212469	1212735	1212469	1212566	1212833	1212931	0.360333	0.245	0.256667	0.284667	0.443333	0.303667
AT3G49430	Barta et al (2010) have proposed a nomenclature for Serine/Arginine-Rich Protein Splicing Factors (SR proteins): Plant Cell. 2010, 22:2926. SERINE/ARGININE-RICH PROTEIN SPLICING FACTOR 34A (SR34a) SER/ARG-RICH PROTEIN 34A (SRp34a);SERINE/ARGININE-RICH PROTEIN SPLICING FACTOR 34A (At-SR34a);SERINE/ARGININE-RICH PROTEIN SPLICING FACTOR 34A (SR34a)	A3SS	3	+	18332247	18332754	18332641	18332754	18331508	18331712	0.129	0.071	0.0776667	0.132	0.166667	0.116333
AT3G56860	encodes a nuclear protein that binds to RNA with a specificity for oligouridylates in vitro. Along with UBP1 and UBA1a, it may act as a component of a complex recognizing U-rich sequences in plant 3'-UTRs and contributing to the stabilization of mRNAs in the nucleus. UBP1-ASSOCIATED PROTEIN 2A (UBA2A) UBP1-ASSOCIATED PROTEIN 2A (UBA2A)	A3SS	3	-	21048726	21050491	21048726	21050017	21050682	21052320	0.603333	0.733333	0.69	0.764	0.703333	0.793667
AT3G56860	encodes a nuclear protein that binds to RNA with a specificity for oligouridylates in vitro. Along with UBP1 and UBA1a, it may act as a component of a complex recognizing U-rich sequences in plant 3'-UTRs and contributing to the stabilization of mRNAs in the nucleus. UBP1-ASSOCIATED PROTEIN 2A (UBA2A) UBP1-ASSOCIATED PROTEIN 2A (UBA2A)	A3SS	3	-	21049348	21050491	21049348	21049768	21050682	21052320	0.515333	0.631	0.607	0.685667	0.565	0.667
AT3G56860	encodes a nuclear protein that binds to RNA with a specificity for oligouridylates in vitro. Along with UBP1 and UBA1a, it may act as a component of a complex recognizing U-rich sequences in plant 3'-UTRs and contributing to the stabilization of mRNAs in the nucleus. UBP1-ASSOCIATED PROTEIN 2A (UBA2A) UBP1-ASSOCIATED PROTEIN 2A (UBA2A)	A3SS	3	-	21049348	21050491	21049348	21049754	21050682	21052320	0.307667	0.457	0.531667	0.520667	0.424333	0.572667
AT3G56860	encodes a nuclear protein that binds to RNA with a specificity for oligouridylates in vitro. Along with UBP1 and UBA1a, it may act as a component of a complex recognizing U-rich sequences in plant 3'-UTRs and contributing to the stabilization of mRNAs in the nucleus. UBP1-ASSOCIATED PROTEIN 2A (UBA2A) UBP1-ASSOCIATED PROTEIN 2A (UBA2A)	A3SS	3	-	21049348	21049768	21049348	21049754	21050682	21052320	0.297	0.335333	0.44	0.335333	0.374	0.395
AT4G25500	Encodes an arginine/serine-rich splicing factor. The transcript is alternatively spliced and is differentially expressed in different tissues (flowers, roots, stems, and leaves) examined. Barta et al (2010) have proposed a nomenclature for Serine/Arginine-Rich Protein Splicing Factors (SR proteins): Plant Cell. 2010, 22:2926. RS40 binds to HYL1 and co-localizes to the nuclear dicing body. Along w…	A3SS	4	+	13025599	13026168	13026055	13026168	13025162	13025273	0.251667	0.242333	0.295333	0.242333	0.247	0.166667
AT4G36690	U2 snRNP auxilliary factor, large subunit, splicing factor; (ATU2AF65A) (ATU2AF65A)	A3SS	4	-	17294362	17294603	17294362	17294430	17294703	17294839	0.723667	0.662333	0.671333	0.662	0.759	0.605333
AT5G37370	encodes a putative splicing factor. Over-expression in yeast and Arabidopsis result in increased tolerance to high salt. (ATSRL1) (ATSRL1)	A3SS	5	-	14814825	14815545	14814825	14815283	14815697	14816046	0.306667	0.302333	0.32	0.319667	0.415333	0.391
AT1G07350	Encodes a serine/arginine rich-like protein, SR45a. Involved in the regulation of stress-responsive alternative splicing. SERINE/ARGININE RICH-LIKE PROTEIN 45A (SR45a)	A3SS	1	-	2258538	2258845	2258538	2258602	2259002	2259152	0.618333	0.645	0.617333	0.718	0.412333	0.482
AT3G21100	RNA-binding (RRM/RBD/RNP motifs) family protein;	A3SS	3	+	7402073	7402525	7402088	7402525	7401962	7401994	0.224	0.184333	0.064	0.181	0.113333	0.283333
AT5G06770	KH domain-containing protein / zinc finger (CCCH type) family protein;	A3SS	5	-	2090702	2092166	2090702	2091519	2092708	2093001	0.249667	0.161333	0.134333	0.208667	0.239333	0.211
AT5G12440	CCCH-type zinc fingerfamily protein with RNA-binding domain-containing protein;	A3SS	5	-	4041473	4041676	4041473	4041648	4042037	4042254	0.767667	0.594667	0.419	0.712	0.635667	0.691
AT5G12440	CCCH-type zinc fingerfamily protein with RNA-binding domain-containing protein;	A3SS	5	-	4041473	4041709	4041473	4041648	4042037	4042254	0.906667	0.775	0.654333	0.825333	0.820333	0.837
AT2G16940	Splicing factor, CC1-like protein;	A3SS	2	-	7345694	7346177	7345694	7345776	7346570	7347075	0.285333	0.276	0.312667	0.408	0.338333	0.260333
AT3G53500	Barta et al (2010) have proposed a nomenclature for Serine/Arginine-Rich Protein Splicing Factors (SR proteins): Plant Cell. 2010, 22:2926. ARGININE/SERINE-RICH ZINC KNUCKLE-CONTAINING PROTEIN 32 (RS2Z32) ARGININE/SERINE-RICH ZINC KNUCKLE-CONTAINING PROTEIN 32 (RS2Z32);ARGININE/SERINE-RICH ZINC KNUCKLE-CONTAINING PROTEIN 32 (RSZ32);ARGININE/SERINE-RICH ZINC KNUCKLE-CONTAINING PROTEIN 32 (At-RS2Z)	A3SS	3	-	19835872	19836130	19835872	19835912	19836400	19836514	0.179667	0.225	0.155333	0.246667	0.266	0.201333
AT5G09860	Encodes a component of the putative Arabidopsis THO/TREX complex: THO1 or HPR1 (At5g09860), THO2 (At1g24706), THO3 or TEX1 (At5g56130), THO5 (At5g42920, At1g45233), THO6 (At2g19430), and THO7 (At5g16790, At3g02950). THO/TREX complexes in animals have been implicated in the transport of mRNA precursors. Mutants of THO3/TEX1, THO1, THO6 accumulate reduced amount of small interfering (si)RNA, sugges…	A3SS	5	+	3069215	3069332	3069218	3069332	3069041	3069083	0.804	0.3385	0.7915	0.361	0.912333	0.912333
AT1G02840	SR34/SR1 is a plant homologue of the human general/alternative splicing factor SF2/ASF. Barta et al (2010) have proposed a nomenclature for Serine/Arginine-Rich Protein Splicing Factors (SR proteins): Plant Cell. 2010, 22:2926. SERINE/ARGININE-RICH PROTEIN SPLICING FACTOR 34 (SR34) (SR1)	A3SS	1	+	628776	629321	629287	629321	628245	628469	0.159667	0.137	0.164333	0.217333	0.279	0.209
AT1G48410	Encodes an RNA Slicer that selectively recruits microRNAs and siRNAs. There is currently no evidence that AGO1 Slicer is in a high molecular weight RNA-induced silencing complex (RISC). Mutants are defective in post-transcriptional gene silencing and have pleiotropic developmental and morphological defects. Through its action on the regulation of ARF17 expression, the protein regulates genes invo…	A3SS	1	-	17890509	17890649	17890509	17890643	17890734	17890884	0.66	0.653667	0.612333	0.658	0.586667	0.483667
AT1G55500	evolutionarily conserved C-terminal region 4;EVOLUTIONARILY CONSERVED C-TERMINAL REGION 4 (ECT4) EVOLUTIONARILY CONSERVED C-TERMINAL REGION 4 (ECT4)	A3SS	1	+	20720569	20721091	20720608	20721091	20720415	20720471	0.534	0.362667	0.523333	0.496333	0.661	0.625333
AT5G03440	zinc finger protein;	A3SS	5	-	857810	857985	857810	857902	858294	858444	0.521	0.542333	0.54	0.497333	0.402667	0.483333
AT2G47850	Zinc finger C-x8-C-x5-C-x3-H type family protein;	A3SS	2	+	19596946	19597234	19597024	19597234	19596751	19596871	0.788	0.799667	0.767333	0.815	0.752667	0.712
AT5G04280	Encodes one of the zinc finger-containing glycine-rich RNA-binding proteins involved in cold tolerance: AT3G26420 (ATRZ-1A), AT1G60650 (AtRZ-1b), AT5G04280 (AtRZ-1c). It also, along with AtRZ-1b, plays important roles in plant development, pre- mRNA splicing, and general gene expression. RNA-BINDING GLYCINE-RICH PROTEIN B3 (RBGB3) ATRZ-1C (AtRZ-1c);RNA-BINDING GLYCINE-RICH PROTEIN B3 (RBGB3);RZ-1…	A3SS	5	+	1192952	1195033	1192965	1195033	1192450	1192571	0.805	0.877	0.821	0.777	0.871333	0.734667
Gene ID	Gene Description	AS type	chr	strand	longExonStart_0base	longExonEnd	shortES	shortEE	flankingES	flankingEE	IncLevel
											G0	G6	G12	G24	G48	G72
AT3G49430	Barta et al (2010) have proposed a nomenclature for Serine/Arginine-Rich Protein Splicing Factors (SR proteins): Plant Cell. 2010, 22:2926. SERINE/ARGININE-RICH PROTEIN SPLICING FACTOR 34A (SR34a) SER/ARG-RICH PROTEIN 34A (SRp34a);SERINE/ARGININE-RICH PROTEIN SPLICING FACTOR 34A (At-SR34a);SERINE/ARGININE-RICH PROTEIN SPLICING FACTOR 34A (SR34a)	A5SS	3	+	18331508	18332471	18331508	18331712	18332641	18332754	0.0743333	0.0183333	0.0553333	0.0763333	0.071	0.067
AT3G56860	encodes a nuclear protein that binds to RNA with a specificity for oligouridylates in vitro. Along with UBP1 and UBA1a, it may act as a component of a complex recognizing U-rich sequences in plant 3'-UTRs and contributing to the stabilization of mRNAs in the nucleus. UBP1-ASSOCIATED PROTEIN 2A (UBA2A) UBP1-ASSOCIATED PROTEIN 2A (UBA2A)	A5SS	3	-	21049532	21050491	21049591	21050491	21049348	21049416	0.0816667	0.201333	0.0506667	0.265333	0.340333	0.227667
AT5G63120	P-loop containing nucleoside triphosphate hydrolases superfamily protein;	A5SS	5	-	25319642	25320163	25319936	25320163	25319180	25319414	0.286	0.189333	0.201667	0.261667	0.202333	0.147
AT1G79270	evolutionarily conserved C-terminal region 8;EVOLUTIONARILY CONSERVED C-TERMINAL REGION 8 (ECT8) EVOLUTIONARILY CONSERVED C-TERMINAL REGION 8 (ECT8)	A5SS	1	+	29815505	29816515	29815505	29816510	29816606	29816677	0.333333	0.675	0.643	0.412667	0.784667	1
AT3G14010	hydroxyproline-rich glycoprotein family protein, similar to Mrs16p (GI:2737884) (Saccharomyces cerevisiae); weak similarity to ataxin-2 related protein (GI:1679686) (Homo sapiens). Included in a family of CTC interacting domain proteins found to interact with PAB2. CTC-INTERACTING DOMAIN 4 (CID4) CTC-INTERACTING DOMAIN 4 (CID4)	A5SS	3	+	4638722	4638938	4638722	4638932	4639006	4639107	0.787333	0.732	0.742667	0.685333	0.755333	0.798
AT4G35785	RNA-binding (RRM/RBD/RNP motifs) family protein;	A5SS	4	-	16953703	16953890	16953724	16953890	16953522	16953592	0.292	0.369	0.276333	0.409333	0.143333	0.346667
AT5G38600	Proline-rich spliceosome-associated (PSP) family protein / zinc knuckle (CCHC-type) family protein;	A5SS	5	+	15457320	15457732	15457320	15457701	15458116	15458198	0.008	0.0403333	0.0593333	0.14	0.155333	0.045
AT2G39740	Encodes HESO1 (HEN1 suppressor 1), a terminal nucleotidyl transferase that uridylates miRNAs and siRNAs at 3&#8242; end. HESO1-mediated 3&#8242; uridylation destabilizes small RNAs in hen1. HEN1 SUPPRESSOR 1 (HESO1) HEN1 SUPPRESSOR 1 (HESO1)	A5SS	2	+	16575751	16576096	16575751	16575928	16576236	16576388	0	0.0203333	0.072	0.0353333	0.0693333	0.0116667
AT2G39740	Encodes HESO1 (HEN1 suppressor 1), a terminal nucleotidyl transferase that uridylates miRNAs and siRNAs at 3&#8242; end. HESO1-mediated 3&#8242; uridylation destabilizes small RNAs in hen1. HEN1 SUPPRESSOR 1 (HESO1) HEN1 SUPPRESSOR 1 (HESO1)	A5SS	2	+	16575751	16576100	16575751	16575928	16576236	16576388	0	0.0203333	0.026	0.0256667	0.0636667	0.0116667
AT5G14610	DEAD box RNA helicase family protein;	A5SS	5	+	4712122	4712725	4712122	4712191	4712948	4713218	0.340667	0.490333	0.299333	0.279	0.089	0.122667
Gene ID	Gene Description	AS type	chr	strand	riExonStart_0base	riExonEnd	upstreamES	upstreamEE	downstreamES	downstreamEE	IncLevel
											G0	G6	G12	G24	G48	G72
AT1G76940	RNA-binding (RRM/RBD/RNP motifs) family protein;	RI	1	-	28903314	28903712	28903314	28903376	28903456	28903712	0.224	0.143	0.247667	0.211667	0.247	0.158
AT2G37340	encodes an RS-containing Zinc knuckle protein with molecular mass of 33kDa that is localized to nuclear specks. Barta et al (2010) have proposed a nomenclature for Serine/Arginine-Rich Protein Splicing Factors (SR proteins): Plant Cell. 2010, 22:2926. ARGININE/SERINE-RICH ZINC KNUCKLE-CONTAINING PROTEIN 33 (RS2Z33) ARGININE/SERINE-RICH ZINC KNUCKLE-CONTAINING PROTEIN 33 (RSZ33);ARGININE/SERINE-RI…	RI	2	-	15671324	15671818	15671324	15671420	15671560	15671818	0.324333	0.494	0.449333	0.409	0.306	0.329
AT3G04500	RNA-binding (RRM/RBD/RNP motifs) family protein;	RI	3	-	1212469	1212931	1212469	1212735	1212833	1212931	0.07	0.209	0.147	0.0493333	0.0916667	0.084
AT3G04500	RNA-binding (RRM/RBD/RNP motifs) family protein;	RI	3	-	1212469	1212931	1212469	1212566	1212833	1212931	0.249667	0.178667	0.164333	0.182667	0.288667	0.206
AT3G49430	Barta et al (2010) have proposed a nomenclature for Serine/Arginine-Rich Protein Splicing Factors (SR proteins): Plant Cell. 2010, 22:2926. SERINE/ARGININE-RICH PROTEIN SPLICING FACTOR 34A (SR34a) SER/ARG-RICH PROTEIN 34A (SRp34a);SERINE/ARGININE-RICH PROTEIN SPLICING FACTOR 34A (At-SR34a);SERINE/ARGININE-RICH PROTEIN SPLICING FACTOR 34A (SR34a)	RI	3	+	18331508	18332754	18331508	18332471	18332641	18332754	0.546333	0.878333	0.527333	0.523	0.648333	0.718
AT3G49430	Barta et al (2010) have proposed a nomenclature for Serine/Arginine-Rich Protein Splicing Factors (SR proteins): Plant Cell. 2010, 22:2926. SERINE/ARGININE-RICH PROTEIN SPLICING FACTOR 34A (SR34a) SER/ARG-RICH PROTEIN 34A (SRp34a);SERINE/ARGININE-RICH PROTEIN SPLICING FACTOR 34A (At-SR34a);SERINE/ARGININE-RICH PROTEIN SPLICING FACTOR 34A (SR34a)	RI	3	+	18331508	18332754	18331508	18331712	18332247	18332754	0.029	0.124333	0.124667	0.0876667	0.0516667	0.0896667
AT3G49430	Barta et al (2010) have proposed a nomenclature for Serine/Arginine-Rich Protein Splicing Factors (SR proteins): Plant Cell. 2010, 22:2926. SERINE/ARGININE-RICH PROTEIN SPLICING FACTOR 34A (SR34a) SER/ARG-RICH PROTEIN 34A (SRp34a);SERINE/ARGININE-RICH PROTEIN SPLICING FACTOR 34A (At-SR34a);SERINE/ARGININE-RICH PROTEIN SPLICING FACTOR 34A (SR34a)	RI	3	+	18331508	18332754	18331508	18331712	18332641	18332754	0.122	0.0663333	0.058	0.1	0.137333	0.122333
AT3G56860	encodes a nuclear protein that binds to RNA with a specificity for oligouridylates in vitro. Along with UBP1 and UBA1a, it may act as a component of a complex recognizing U-rich sequences in plant 3'-UTRs and contributing to the stabilization of mRNAs in the nucleus. UBP1-ASSOCIATED PROTEIN 2A (UBA2A) UBP1-ASSOCIATED PROTEIN 2A (UBA2A)	RI	3	-	21048726	21050491	21048726	21049236	21049348	21050491	0.552	0.651	0.637333	0.544667	0.57	0.612333
AT3G56860	encodes a nuclear protein that binds to RNA with a specificity for oligouridylates in vitro. Along with UBP1 and UBA1a, it may act as a component of a complex recognizing U-rich sequences in plant 3'-UTRs and contributing to the stabilization of mRNAs in the nucleus. UBP1-ASSOCIATED PROTEIN 2A (UBA2A) UBP1-ASSOCIATED PROTEIN 2A (UBA2A)	RI	3	-	21049348	21049754	21049348	21049416	21049532	21049754	0.966333	0.964	0.989333	0.947667	0.821	0.926333
AT3G63400	Cyclophilin-like peptidyl-prolyl cis-trans isomerase family protein;	RI	3	+	23412023	23412526	23412023	23412168	23412427	23412526	0.551333	0.450333	0.469	0.650333	0.529	0.667
AT4G02430	Barta et al (2010) have proposed a nomenclature for Serine/Arginine-Rich Protein Splicing Factors (SR proteins): Plant Cell. 2010, 22:2926. SERINE/ARGININE-RICH PROTEIN SPLICING FACTOR 34B (SR34b) SERINE/ARGININE-RICH PROTEIN SPLICING FACTOR 34B (SR34b);SERINE/ARGININE-RICH PROTEIN SPLICING FACTOR 34B (At-SR34b)	RI	4	+	1070656	1071674	1070656	1070886	1071273	1071674	0.642667	0.732333	0.725667	0.778667	0.724333	0.65
AT4G02430	Barta et al (2010) have proposed a nomenclature for Serine/Arginine-Rich Protein Splicing Factors (SR proteins): Plant Cell. 2010, 22:2926. SERINE/ARGININE-RICH PROTEIN SPLICING FACTOR 34B (SR34b) SERINE/ARGININE-RICH PROTEIN SPLICING FACTOR 34B (SR34b);SERINE/ARGININE-RICH PROTEIN SPLICING FACTOR 34B (At-SR34b)	RI	4	+	1070656	1071674	1070656	1070886	1071284	1071674	0.718667	0.803	0.776333	0.825	0.781	0.723333
AT4G02430	Barta et al (2010) have proposed a nomenclature for Serine/Arginine-Rich Protein Splicing Factors (SR proteins): Plant Cell. 2010, 22:2926. SERINE/ARGININE-RICH PROTEIN SPLICING FACTOR 34B (SR34b) SERINE/ARGININE-RICH PROTEIN SPLICING FACTOR 34B (SR34b);SERINE/ARGININE-RICH PROTEIN SPLICING FACTOR 34B (At-SR34b)	RI	4	+	1069174	1069523	1069174	1069272	1069457	1069523	0.0293333	0.047	0.094	0.121667	0.062	0.36
AT4G25500	Encodes an arginine/serine-rich splicing factor. The transcript is alternatively spliced and is differentially expressed in different tissues (flowers, roots, stems, and leaves) examined. Barta et al (2010) have proposed a nomenclature for Serine/Arginine-Rich Protein Splicing Factors (SR proteins): Plant Cell. 2010, 22:2926. RS40 binds to HYL1 and co-localizes to the nuclear dicing body. Along w…	RI	4	+	13025599	13026168	13025599	13025856	13026055	13026168	0.188	0.310667	0.251333	0.266333	0.235667	0.295667
AT4G25500	Encodes an arginine/serine-rich splicing factor. The transcript is alternatively spliced and is differentially expressed in different tissues (flowers, roots, stems, and leaves) examined. Barta et al (2010) have proposed a nomenclature for Serine/Arginine-Rich Protein Splicing Factors (SR proteins): Plant Cell. 2010, 22:2926. RS40 binds to HYL1 and co-localizes to the nuclear dicing body. Along w…	RI	4	+	13025162	13026168	13025162	13025273	13026055	13026168	0.171	0.215667	0.267	0.276333	0.284667	0.202
AT4G25500	Encodes an arginine/serine-rich splicing factor. The transcript is alternatively spliced and is differentially expressed in different tissues (flowers, roots, stems, and leaves) examined. Barta et al (2010) have proposed a nomenclature for Serine/Arginine-Rich Protein Splicing Factors (SR proteins): Plant Cell. 2010, 22:2926. RS40 binds to HYL1 and co-localizes to the nuclear dicing body. Along w…	RI	4	+	13025162	13026168	13025162	13025273	13025599	13026168	0.235667	0.264667	0.291333	0.352667	0.413667	0.307333
AT4G36690	U2 snRNP auxilliary factor, large subunit, splicing factor; (ATU2AF65A) (ATU2AF65A)	RI	4	-	17294362	17294839	17294362	17294603	17294703	17294839	0.223333	0.313667	0.314	0.285	0.254667	0.276
AT4G36690	U2 snRNP auxilliary factor, large subunit, splicing factor; (ATU2AF65A) (ATU2AF65A)	RI	4	-	17294362	17294839	17294362	17294430	17294703	17294839	0.648667	0.592	0.604333	0.586	0.685333	0.536667
AT5G19030	RNA-binding (RRM/RBD/RNP motifs) family protein;	RI	5	-	6357382	6357877	6357382	6357584	6357770	6357877	0.081	0.217667	0.272667	0.442667	0.248667	0.241667
AT5G19030	RNA-binding (RRM/RBD/RNP motifs) family protein;	RI	5	-	6357382	6357877	6357382	6357598	6357770	6357877	0.017	0.136667	0.106667	0.143667	0.104333	0.116333
AT5G37370	encodes a putative splicing factor. Over-expression in yeast and Arabidopsis result in increased tolerance to high salt. (ATSRL1) (ATSRL1)	RI	5	-	14814825	14815283	14814825	14815052	14815171	14815283	0.629	0.503667	0.656667	0.684	0.497	0.636333
AT5G37370	encodes a putative splicing factor. Over-expression in yeast and Arabidopsis result in increased tolerance to high salt. (ATSRL1) (ATSRL1)	RI	5	-	14815697	14816046	14815697	14815843	14815937	14816046	0.639	0.587333	0.683	0.748333	0.704667	0.732667
AT5G37370	encodes a putative splicing factor. Over-expression in yeast and Arabidopsis result in increased tolerance to high salt. (ATSRL1) (ATSRL1)	RI	5	-	14815171	14816046	14815171	14815545	14815697	14816046	0.714333	0.745	0.823	0.673333	0.523667	0.688667
AT5G63120	P-loop containing nucleoside triphosphate hydrolases superfamily protein;	RI	5	-	25319180	25320163	25319180	25319414	25319936	25320163	0.287667	0.137	0.202333	0.169	0.270333	0.154667
AT5G63120	P-loop containing nucleoside triphosphate hydrolases superfamily protein;	RI	5	-	25319180	25320163	25319180	25319414	25319642	25320163	0.0423333	0.0463333	0.121667	0.0766667	0.22	0.181333
AT5G64390	encodes a K homology (KH) domain-containing, putative RNA binding protein that interacts with HUA1, a CCCH zinc finger RNA binding protein in the nucleus. HEN4 acts redundantly with HUA1 and HUA2 in the specification of floral organ identity in the third whorl. The mRNA is cell-to-cell mobile. HUA ENHANCER 4 (HEN4)	RI	5	+	25746564	25748575	25746564	25746676	25747215	25748575	0.399333	0.294333	0.441333	0.415	0.379	0.318333
AT1G07350	Encodes a serine/arginine rich-like protein, SR45a. Involved in the regulation of stress-responsive alternative splicing. SERINE/ARGININE RICH-LIKE PROTEIN 45A (SR45a)	RI	1	-	2258538	2259152	2258538	2258845	2259002	2259152	0.253667	0.247	0.351333	0.33	0.387667	0.316667
AT1G07350	Encodes a serine/arginine rich-like protein, SR45a. Involved in the regulation of stress-responsive alternative splicing. SERINE/ARGININE RICH-LIKE PROTEIN 45A (SR45a)	RI	1	-	2258538	2259152	2258538	2258602	2259002	2259152	0.462667	0.480333	0.498667	0.629333	0.335333	0.366667
AT2G03640	Nuclear transport factor 2 (NTF2) family protein with RNA binding (RRM-RBD-RNP motifs) domain-containing protein;	RI	2	-	1106238	1106905	1106238	1106420	1106729	1106905	0.410667	0.396	0.529333	0.461667	0.468667	0.666667
AT3G15010	RNA-binding (RRM/RBD/RNP motifs) family protein;	RI	3	+	5052724	5056017	5052724	5054062	5054605	5056017	0.44	0.339333	0.343333	0.289	0.349	0.239
AT3G53570	a member of a CDC2-related kinase subfamily, the LAMMER kinases. activates STE12-dependent functions in yeast. FUS3-COMPLEMENTING GENE 1 (FC1) FUS3-COMPLEMENTING GENE 1 (AFC1); (AME2);FUS3-COMPLEMENTING GENE 1 (FC1)	RI	3	-	19863957	19864526	19863957	19864153	19864362	19864526	0.487667	0.447333	0.655333	0.694667	0.485667	0.356
AT4G31200	SWAP (Suppressor-of-White-APricot)/surp RNA-binding domain-containing protein;	RI	4	-	15163558	15164936	15163558	15164617	15164848	15164936	0.641	0.957	0.809333	0.786667	0.914667	0.9025
AT4G31200	SWAP (Suppressor-of-White-APricot)/surp RNA-binding domain-containing protein;	RI	4	-	15163558	15164936	15163558	15164617	15164831	15164936	0.572333	0.672667	0.773667	0.383667	0.597333	0.300667
AT5G12440	CCCH-type zinc fingerfamily protein with RNA-binding domain-containing protein;	RI	5	-	4041216	4041648	4041216	4041345	4041473	4041648	0.204333	0.184667	0.078	0.107	0.0863333	0.17
AT5G12440	CCCH-type zinc fingerfamily protein with RNA-binding domain-containing protein;	RI	5	-	4041473	4042254	4041473	4041648	4042037	4042254	0.833333	0.731667	0.658667	0.770667	0.758	0.858
AT5G15270	RNA-binding KH domain-containing protein;	RI	5	+	4960898	4962102	4960898	4960974	4961134	4962102	0.487333	0.357333	0.415	0.344667	0.430333	0.328667
AT5G41690	RNA-binding (RRM/RBD/RNP motifs) family protein;	RI	5	-	16674167	16675166	16674167	16674493	16674700	16675166	0.286	0.397	0.487	0.166667	0.350667	0.348667
AT5G63370	CDKG1 interacts with the splicing factor RSZ33 to regulate proper splicing of Cals5 Pre-mRNA. CYCLIN-DEPENDENT KINASE G1 (CDKG1)	RI	5	-	25383809	25384402	25383809	25384221	25384359	25384402	0.268667	0.370333	0.367667	0.346667	0.252333	0.22
AT5G63370	CDKG1 interacts with the splicing factor RSZ33 to regulate proper splicing of Cals5 Pre-mRNA. CYCLIN-DEPENDENT KINASE G1 (CDKG1)	RI	5	-	25383809	25387261	25383809	25385077	25385150	25387261	0.661333	0.704333	0.640333	0.645667	0.582333	0.666333
AT1G04990	Zinc finger C-x8-C-x5-C-x3-H type family protein;	RI	1	-	1420447	1420881	1420447	1420564	1420824	1420881	0.252667	0.224667	0.279333	0.399	0.306333	0.297667
AT1G20920	P-loop containing nucleoside triphosphate hydrolases superfamily protein;REGULATOR OF CBF GENE EXPRESSION 1 (RCF1) REGULATOR OF CBF GENE EXPRESSION 1 (RCF1)	RI	1	+	7285239	7289943	7285239	7288843	7288999	7289943	0.210333	0.118667	0.165667	0.103667	0.134333	0.0816667
AT1G20920	P-loop containing nucleoside triphosphate hydrolases superfamily protein;REGULATOR OF CBF GENE EXPRESSION 1 (RCF1) REGULATOR OF CBF GENE EXPRESSION 1 (RCF1)	RI	1	+	7288999	7289943	7288999	7289309	7289385	7289943	0.488	0.477333	0.539667	0.564333	0.648333	0.596
AT1G47500	RNA-binding protein 47C;RNA-BINDING PROTEIN 47C' (RBP47C') RNA-BINDING PROTEIN 47C' (RBP47C');RNA-BINDING PROTEIN 47C' (ATRBP47C')	RI	1	+	17433882	17434155	17433882	17433941	17434024	17434155	0.0763333	0.0953333	0.100667	0.168667	0.102667	0.107
AT1G60200	RMB25 is an alternative splicing factor involved in mediation of abiotic stress response and ABA response. Its expression is modulated by a variety of stressors and it in turn appears to affect the ratio of splice variants of stress responsive genes such as HAB1.2/HAB1.1. RNA-BINDING PROTEIN 25 (RBM25) RNA-BINDING PROTEIN 25 (RBM25)	RI	1	+	17433882	17434155	17433882	17433941	17434024	17434155	0.59	0.628333	0.644333	0.691333	0.625	0.598
AT3G53500	Barta et al (2010) have proposed a nomenclature for Serine/Arginine-Rich Protein Splicing Factors (SR proteins): Plant Cell. 2010, 22:2926. ARGININE/SERINE-RICH ZINC KNUCKLE-CONTAINING PROTEIN 32 (RS2Z32) ARGININE/SERINE-RICH ZINC KNUCKLE-CONTAINING PROTEIN 32 (RS2Z32);ARGININE/SERINE-RICH ZINC KNUCKLE-CONTAINING PROTEIN 32 (RSZ32);ARGININE/SERINE-RICH ZINC KNUCKLE-CONTAINING PROTEIN 32 (At-RS2Z)	RI	3	-	19835872	19836514	19835872	19835912	19836400	19836514	0.160667	0.197667	0.138333	0.220667	0.219333	0.164
AT3G54230	Encodes a splicing factor SUA (suppressor of abi3-5), homologous to the human protein RBM5. Controls alternative splicing of the developmental regulator ABI3. SUPPRESSOR OF ABI3-5 (SUA) SUPPRESSOR OF ABI3-5 (SUA)	RI	3	+	20074345	20075222	20074345	20075060	20075150	20075222	0.405	0.481333	0.441667	0.566667	0.398667	0.518333
AT3G54230	Encodes a splicing factor SUA (suppressor of abi3-5), homologous to the human protein RBM5. Controls alternative splicing of the developmental regulator ABI3. SUPPRESSOR OF ABI3-5 (SUA) SUPPRESSOR OF ABI3-5 (SUA)	RI	3	+	20073798	20074144	20073798	20073919	20074103	20074144	0.716333	0.889667	0.753333	0.464333	0.718333	0.322333
AT5G10350	Encodes a nuclear-localized RNA recognition motif-containing protein that forms homodimers. It interacts with telomere and non-telomere associated proteins. Null mutation does not result in changes in telomerase activity or telomere length. RRM-CONTAINING PROTEIN (RRM) RRM-CONTAINING PROTEIN (RRM)	RI	5	-	3256021	3256927	3256021	3256213	3256502	3256927	0.443667	0.484333	0.34	0.363	0.422667	0.46
AT5G38600	Proline-rich spliceosome-associated (PSP) family protein / zinc knuckle (CCHC-type) family protein;	RI	5	+	15457320	15458198	15457320	15457701	15458116	15458198	0.0543333	0.158	0.122	0.169667	0.143333	0.0226667
AT5G53180	Encodes one of the two polypyrimidine tract-binding (PTB) protein homologs in the Arabidopsis genome. Double mutants have defects in pollen germination. POLYPYRIMIDINE TRACT-BINDING PROTEIN 2 (PTB2) POLYPYRIMIDINE TRACT-BINDING PROTEIN 2 (ATPTB2);POLYPYRIMIDINE TRACT-BINDING PROTEIN 2 (PTB2)	RI	5	-	21570833	21571253	21570833	21570894	21571043	21571253	0.401667	0.074	0.181667	0.0963333	0.129333	0.184
AT1G79090	Encodes a component of the mRNA decapping machinery that is found in complexes with and is phosphorylated by MPK4. The protein can be found in P-bodies after treatment with PAMPs. Pat1 mutants exhibit dwarfism and de-repressed immunity dependent on the immune receptor SUMM2. The pat1 constitutive defense phenotype is suppressed by summ2 such that pat1 summ2 mutants display a wild-type phenotype i…	RI	1	-	29749112	29751586	29749112	29749366	29749456	29751586	0.629667	0.685	0.705333	0.606333	0.761333	0.723333
AT2G32850	Protein kinase superfamily protein;	RI	2	-	13935155	13935834	13935155	13935641	13935701	13935834	0.712667	0.738667	0.770333	0.748	0.792333	0.752667
AT2G46610	Barta et al (2010) have proposed a nomenclature for Serine/Arginine-Rich Protein Splicing Factors (SR proteins): Plant Cell. 2010, 22:2926. ARGININE/SERINE-RICH SPLICING FACTOR 31A (RS31a) ARGININE/SERINE-RICH SPLICING FACTOR 31A (RS31a);ARGININE/SERINE-RICH SPLICING FACTOR 31A (At-RS31a)	RI	2	-	19137568	19138514	19137568	19137681	19137830	19138514	0.483333	0.428	0.330333	0.623	0.655333	0.498667
AT2G46610	Barta et al (2010) have proposed a nomenclature for Serine/Arginine-Rich Protein Splicing Factors (SR proteins): Plant Cell. 2010, 22:2926. ARGININE/SERINE-RICH SPLICING FACTOR 31A (RS31a) ARGININE/SERINE-RICH SPLICING FACTOR 31A (RS31a);ARGININE/SERINE-RICH SPLICING FACTOR 31A (At-RS31a)	RI	2	-	19137568	19138514	19137568	19137681	19138386	19138514	0.692667	0.669333	0.602	0.772	0.625	0.441
AT3G04610	RNA-binding KH domain-containing protein;FLOWERING LOCUS KH DOMAIN (FLK) FLOWERING LOCUS KH DOMAIN (FLK)	RI	3	-	1254101	1254956	1254101	1254282	1254768	1254956	0.208333	0.156	0.199667	0.272667	0.311667	0.308333
AT3G52660	RNA-binding (RRM/RBD/RNP motifs) family protein;	RI	3	+	19521653	19522957	19521653	19521823	19522135	19522957	0.462667	0.285333	0.448	0.340667	0.236667	0.403667
AT5G16780	Encodes a protein belonging to SART-1 family. The gene is expressed in the basal region of the developing embryo during heart stage. Phenotypic analyses of dot2 mutants suggest that this protein plays a role in root, shoot, and flower development. dot2 mutants are dwarved plants that display an aberrant spurred leaf venation pattern and fail to flower. In the roots DOT2 appears to be require for …	RI	5	-	5517399	5517861	5517399	5517516	5517611	5517861	0.607	0.509667	0.461667	0.534333	0.345333	0.453333
AT5G51410	LUC7 N terminus domain-containing protein;	RI	5	-	20880703	20882126	20880703	20881213	20881345	20882126	0.835667	0.82	0.757333	0.824333	0.777	0.790667
AT5G52040	Encodes an arginine/serine-rich splicing factor. Transcript is alternatively spliced and is differentially expressed in different tissues (flowers, roots, stems, and leaves) examined. Barta et al (2010) have proposed a nomenclature for Serine/Arginine-Rich Protein Splicing Factors (SR proteins): Plant Cell. 2010, 22:2926. RS41 binds to HYL1 and co-localizes to the nuclear dicing body. Along with …	RI	5	+	21131561	21132199	21131561	21131887	21132086	21132199	0.557667	0.554	0.590333	0.569	0.461	0.644
AT1G06960	RNA-binding (RRM/RBD/RNP motifs) family protein;	RI	1	+	2137066	2137838	2137066	2137146	2137263	2137838	0.546	0.465667	0.618	0.484667	0.532667	0.426333
AT1G14650	SWAP (Suppressor-of-White-APricot)/surp domain-containing protein / ubiquitin family protein;	RI	1	+	5030262	5030896	5030262	5030602	5030718	5030896	0.889333	0.929333	0.936	0.913667	0.886667	0.946667
AT1G51380	DEA(D/H)-box RNA helicase family protein;	RI	1	+	19049307	19049683	19049307	19049427	19049515	19049683	0.350333	0.248667	0.320667	0.332667	0.22	0.276333
AT1G80000	CASC3/Barentsz eIF4AIII binding protein;	RI	1	+	30092806	30093661	30092806	30093078	30093160	30093661	0.4	0.51	0.416333	0.419667	0.422667	0.517667
AT2G26280	smr (Small MutS Related) domain-containing protein mRNA, complete cds CTC-INTERACTING DOMAIN 7 (CID7) CTC-INTERACTING DOMAIN 7 (CID7)	RI	2	-	11187725	11188705	11187725	11188437	11188580	11188705	0.307667	0.382333	0.347	0.306667	0.342	0.387667
AT3G16230	Putative eukaryotic LigT;	RI	3	+	5502602	5503031	5502602	5502867	5502990	5503031	0.616333	0.688	0.672667	0.484333	0.684667	0.435333
AT3G21810	Zinc finger C-x8-C-x5-C-x3-H type family protein;	RI	3	+	7684732	7686317	7684732	7684984	7686173	7686317	0.568667	0.338667	0.572	0.561333	0.605333	0.412
AT3G25440	RNA-binding CRS1 / YhbY (CRM) domain protein; LAG ONE HOMOLOGUE 1 (LOH1)	RI	3	+	9224263	9225739	9224263	9224542	9224611	9225739	0.0823333	0.121333	0.163	0.157333	0.174	0.214
AT3G52120	SWAP (Suppressor-of-White-APricot)/surp domain-containing protein / D111/G-patch domain-containing protein;	RI	3	+	19331152	19331633	19331152	19331347	19331454	19331633	0.150667	0.184667	0.185667	0.197	0.207333	0.240667
AT5G04280	Encodes one of the zinc finger-containing glycine-rich RNA-binding proteins involved in cold tolerance: AT3G26420 (ATRZ-1A), AT1G60650 (AtRZ-1b), AT5G04280 (AtRZ-1c). It also, along with AtRZ-1b, plays important roles in plant development, pre- mRNA splicing, and general gene expression. RNA-BINDING GLYCINE-RICH PROTEIN B3 (RBGB3) ATRZ-1C (AtRZ-1c);RNA-BINDING GLYCINE-RICH PROTEIN B3 (RBGB3);RZ-1…	RI	5	+	1192450	1195033	1192450	1192571	1192965	1195033	0.809667	0.887333	0.827	0.679667	0.760667	0.703333
Gene ID	Gene Description	AS type	chr	strand	exonStart_0base	exonEnd	upstreamES	upstreamEE	downstreamES	downstreamEE	IncLevel
											G0	G6	G12	G24	G48	G72
AT1G55310	Encodes a SR spliceosome protein that is localized to nuclear specks, interacts with SR45 and the U1-70K protein of the U1 snRNP, has sequence similar to human SC35 protein. Barta et al (2010) have proposed a nomenclature for Serine/Arginine-Rich Protein Splicing Factors (SR proteins): Plant Cell. 2010, 22:2926. SC35-LIKE SPLICING FACTOR 33 (SCL33) SC35-LIKE SPLICING FACTOR 33 (SR33);SC35-LIKE SP…	SE	1	+	20631686	20631722	20631041	20631119	20631884	20632055	0.539333	0.471667	0.534	0.652	0.683667	0.653667
AT3G49430	Barta et al (2010) have proposed a nomenclature for Serine/Arginine-Rich Protein Splicing Factors (SR proteins): Plant Cell. 2010, 22:2926. SERINE/ARGININE-RICH PROTEIN SPLICING FACTOR 34A (SR34a) SER/ARG-RICH PROTEIN 34A (SRp34a);SERINE/ARGININE-RICH PROTEIN SPLICING FACTOR 34A (At-SR34a);SERINE/ARGININE-RICH PROTEIN SPLICING FACTOR 34A (SR34a)	SE	3	+	18332247	18332471	18331545	18331712	18332641	18332754	0.183333	0.0793333	0.122333	0.185	0.207333	0.155
AT3G49430	Barta et al (2010) have proposed a nomenclature for Serine/Arginine-Rich Protein Splicing Factors (SR proteins): Plant Cell. 2010, 22:2926. SERINE/ARGININE-RICH PROTEIN SPLICING FACTOR 34A (SR34a) SER/ARG-RICH PROTEIN 34A (SRp34a);SERINE/ARGININE-RICH PROTEIN SPLICING FACTOR 34A (At-SR34a);SERINE/ARGININE-RICH PROTEIN SPLICING FACTOR 34A (SR34a)	SE	3	+	18332247	18332492	18331538	18331712	18332641	18332754	0.129	0.071	0.0776667	0.132	0.166667	0.117333
AT4G25500	Encodes an arginine/serine-rich splicing factor. The transcript is alternatively spliced and is differentially expressed in different tissues (flowers, roots, stems, and leaves) examined. Barta et al (2010) have proposed a nomenclature for Serine/Arginine-Rich Protein Splicing Factors (SR proteins): Plant Cell. 2010, 22:2926. RS40 binds to HYL1 and co-localizes to the nuclear dicing body. Along w…	SE	4	+	13024764	13024831	13024597	13024677	13025162	13025273	0.0686667	0.147333	0.120333	0.177667	0.140333	0.0826667
AT5G63120	P-loop containing nucleoside triphosphate hydrolases superfamily protein;	SE	5	-	25319642	25319829	25319180	25319414	25319936	25320163	0.291667	0.195667	0.211	0.263333	0.236	0.149
AT1G06220	Encodes a protein with similarity to splicing factor Snu114. Snu114 is thought to be involved in activation of the splicosome. Loss of GFA1 function results in reduced female fertility. Approximately 50% of ovules abort due to defects in the female gametophyte. In mutant gametophytes antipodal cells express egg cell markers suggesting a defect in specification of cell fate.GFA1 is also required t…	SE	1	+	1900296	1900429	1899950	1900107	1900511	1901264	0.132	0.140667	0.297667	0.364	0.381333	0.193
AT1G07350	Encodes a serine/arginine rich-like protein, SR45a. Involved in the regulation of stress-responsive alternative splicing. SERINE/ARGININE RICH-LIKE PROTEIN 45A (SR45a)	SE	1	-	2258749	2258845	2258538	2258602	2259002	2259152	0.728333	0.752	0.734333	0.803333	0.522667	0.604333
AT4G26480	RNA-binding KH domain-containing protein;	SE	4	-	13374132	13374272	13373541	13373655	13374882	13374968	0.623667	0.676667	0.774667	0.743667	0.697333	0.715667
AT5G06770	KH domain-containing protein / zinc finger (CCCH type) family protein;	SE	5	-	2092105	2092166	2090702	2091519	2092708	2092950	0.537333	0.412667	0.368667	0.505333	0.514	0.463
AT5G56140	RNA-binding KH domain-containing protein;	SE	5	+	22726609	22726755	22726166	22726252	22727167	22727281	0.518333	0.586	0.663667	0.594	0.487333	0.477
AT3G01150	Encodes one of the two polypyrimidine tract-binding (PTB) protein homologs in the Arabidopsis genome. Double mutants have defects in pollen germination. POLYPYRIMIDINE TRACT-BINDING PROTEIN 1 (PTB1) POLYPYRIMIDINE TRACT-BINDING (PTB);POLYPYRIMIDINE TRACT-BINDING PROTEIN 1 (PTB1);POLYPYRIMIDINE TRACT-BINDING PROTEIN 1 (ATPTB1)	SE	3	+	52644	52746	52154	52364	52888	52951	0.275667	0.232667	0.266333	0.180667	0.28	0.253667
AT3G25840	Protein kinase superfamily protein;	SE	3	-	9456873	9456929	9455831	9456751	9457089	9457554	0.234333	0.226	0.258667	0.327333	0.200333	0.206
AT5G25060	RNA recognition motif (RRM)-containing protein;REDUCED RED-LIGHT RESPONSES IN CRY1CRY2 BACKGROUND 1 (RRC1) REDUCED RED-LIGHT RESPONSES IN CRY1CRY2 BACKGROUND 1 (RRC1)	SE	5	-	8639441	8639487	8639124	8639185	8639662	8639795	0.897333	0.591	0.812333	0.817	0.795	0.838
AT5G53180	Encodes one of the two polypyrimidine tract-binding (PTB) protein homologs in the Arabidopsis genome. Double mutants have defects in pollen germination. POLYPYRIMIDINE TRACT-BINDING PROTEIN 2 (PTB2) POLYPYRIMIDINE TRACT-BINDING PROTEIN 2 (ATPTB2);POLYPYRIMIDINE TRACT-BINDING PROTEIN 2 (PTB2)	SE	5	-	21570833	21570891	21570165	21570228	21571043	21571253	0.241	0.216	0.256667	0.306	0.228333	0.0673333

## Sheet: DEGs-SFs and RBPs
Global profiling of dynamic alternative splicing modulation in Arabidopsis root upon Ralstonia solanacearum infection
Ning Qin, Ruize Zhang, Mancang Zhang, Niu Yang, Shouyang, Fu, Yisa Wang, Dongdong Wang, Yue Chen, Cuizhu Zhao, Qin Chen and Haibin Lu
Table S8.Differential expressed SF/RBPs (DE-SF/RBPs) upon Ralstonia solanacearum infection
Gene ID	Gene Description	FPKM value
		G0	G6	G12	G24	G48	G72
AT1G10170	Encodes AtNFXL1, a homologue of the putative human transcription repressor NF-X1. Functions as a negative regulator of the trichothecene phytotoxin-induced defense response. NF-X-LIKE 1 (NFXL1)	27.7147	20.0066	22.102	18.3985	121.403	64.7566
AT1G22330	RNA-binding (RRM/RBD/RNP motifs) family protein;	12.2655	11.0943	7.75627	6.86344	2.83316	2.19173
AT1G78260	RNA-binding (RRM/RBD/RNP motifs) family protein;	20.2031	15.0658	14.8032	13.2377	5.36007	2.36158
AT2G14160	RNA-binding (RRM/RBD/RNP motifs) family protein;	3.53092	4.56715	1.57013	0.697509	0.197362	0.258299
AT3G15680	Ran BP2/NZF zinc finger-like superfamily protein;	4.993	7.14669	10.4011	11.2439	14.6109	28.6686
AT3G23700	Encodes a chloroplast-localized S1 domain-containing protein with RNA chaperone activity that affects the splicing and processing of chloroplast transcripts and plays a role in Arabidopsis seedling growth in the presence of ABA. S1 RNA-BINDING RIBOSOMAL PROTEIN 1 (SRRP1) S1 RNA-BINDING RIBOSOMAL PROTEIN 1 (SRRP1)	8.38145	8.74145	6.1766	6.67955	3.54533	2.75315
AT3G48440	Zinc finger C-x8-C-x5-C-x3-H type family protein;	1.31574	2.28584	2.13626	2.72268	3.75306	5.18583
AT3G53420	a member of the plasma membrane intrinsic protein subfamily PIP2. localizes to the plasma membrane and exhibits water transport activity in Xenopus oocyte. expressed specifically in the vascular bundles and protein level increases slightly during leaf dev. When expressed in yeast cells can conduct hydrogen peroxide into those cells. PLASMA MEMBRANE INTRINSIC PROTEIN 2A (PIP2A) PLASMA MEMBRANE INT…	1808.62	1041.74	737.114	760.452	505.316	252.146
AT4G03110	Encodes a putative RNA-binding protein that is located in the cytoplasm and is involved in the hypersensitive response and positively regulates salicylic acid-mediated immunity. RNA-BINDING PROTEIN-DEFENSE RELATED 1 (RBP-DR1) RNA-BINDING PROTEIN-DEFENSE RELATED 1 (RBP-DR1);RNA-BINDING PROTEIN-DEFENSE RELATED 1 (AtRBP-DR1); (ATBRN1);BRUNO-LIKE 1 (BRN1)	50.0369	36.9692	28.308	22.4997	22.4065	14.2995
AT4G16680	P-loop containing nucleoside triphosphate hydrolases superfamily protein;	2.71831	1.94278	2.36123	3.07785	36.0975	23.1403
AT5G12280	SWAP (Suppressor-of-White-APricot)/surp RNA-binding domain-containing protein;	3.08904	4.96747	5.91936	6.91261	11.9058	13.7306
AT5G53680	RNA-binding (RRM/RBD/RNP motifs) family protein;	0.0212968	0.0651295	0.105564	0.136581	1.25855	0.386205
AT5G64100	Peroxidase superfamily protein;	1145.96	841.856	869.261	460.94	230.894	76.3473
